# Supplementary material for: NANOG prion-like assembly mediates DNA bridging to facilitate chromatin reorganization and activation of pluripotency
Source: Nat Cell Biol. 2022 Apr 28;24(5):737–47. doi: 10.1038/s41556-022-00896-x (PMC9106587; doi:10.1038/s41556-022-00896-x)
Supplement: Supplementary file 4 — Supplementary Table 1 FCS-derived diffusion coefficients and estimated sizes. Supplementary Table 2 ChIP-Seq and Hi-C 3.0 total reads and valid contact pairs. Supplementary Table 3 DNA primers used in the study. Supplementary Table 4 Constructs used in the study. [file 41556_2022_896_MOESM4_ESM.xlsx]

## Sheet: Supplementary Table 1
	Supplementary Table 1. FCS derived diffusion coefficients and estimated sizes.
	Proteins	Diffusion coefficient (mm/s2)a			Rh(Å)b			N(actual)c	Ncalc(folded)d	Ncalc(unfolded)e
	h6f-NANOG W8A-eGFPf (n=2)	51.5168	±	0.399155	47.1053	±	0.364974	568	214.296	2727.6
	h6f-NANOG WT-eGFPf (n=4)	15.3899	±	0.952255	157.683	±	9.75667	568	1784.69	175848
	h6f-NANOG W8A-eGFPg (n=3)	58.4983	±	4.06651	41.4835	±	2.88372	568	171.467	1759.76
	h6f-NANOG WT-eGFPg (n=3)	16.4144	±	1.54477	147.84	±	13.9133	568	1593.89	140805
	h6g-eGFPh (n=2)	90.581	±	1.40439	26.7906	±	0.415367	314	79.6222	389.626
	h6f-NANOG W8A-eGFPi (n=2)	69.3666	±	1.65122	34.9839	±	0.832769	568	127.158	977.821
	h6f-NANOG WT-eGFPi (n=2)	21.2985	±	0.352344	113.938	±	1.88489	568	1009.24	57350.4
	SOX2-AF488j (n=5)	60.6094	±	5.1904	40.0386	±	3.42878	317	161.128	1557.27
	NANOG W8A-AF488j (n=4)	76.8001	±	13.5641	31.5978	±	5.58069	305	106.361	688.344
	NANOG WT-AF488k (n=6)	62.851	±	12.576	38.6106	±	7.72567	305	151.182	1373.97
	NANOG WT-AF488j (n=3)	16.7979	±	0.948218	144.466	±	8.1549	305	1530.61	130028
	a derived from FCS fitted curves using single species; 2-6 independent replicates
	b hydrodynamic radius derived from Stokes-Einstein equation
	c actual number of amino acid residues
	d calculated using equation Rh=(4.75)N0.29 for folded proteins
	e calculated using equation Rh=(2.21)N0.57 for unfolded proteins
	f purified (RIPA-Imi buffer)
	g purified (High salt buffer)
	h purified (TBST buffer)
	i HEK 293T cell lysates with benzonase (TBST buffer)
	j PBS buffer with 10 mM DTT, pH 7.4; 4 hr incubation RT
	j PBS buffer with 10 mM DTT, pH 7.4; 5 min incubation RT

## Sheet: Supplementary Table 2
	Supplementary Table 2: ChIP-Seq and Hi-C 3.0 total reads and valid contact pairs
	Dataset
	ChIP-Seq	Cells	antibody	total reads
	293T-WT-NANOG H3K27ac rep1	293T-WT-NANOG	H3K27ac (Abcam, AB4927)	16286301
	293T-W8A-NANOG H3K27ac rep1	293T-W8A-NANOG	H3K27ac (Abcam, AB4927)	18761363
	293T-WT-NANOG H3K27ac rep2	293T-WT-NANOG	H3K27ac (Abcam, AB4927)	10863588
	293T-W8A-NANOG H3K27ac rep2	293T-W8A-NANOG	H3K27ac (Abcam, AB4927)	9604136
	293T-WT-NANOG NANOG rep1	293T-WT-NANOG	R&D Systems, AF1997	18455755
	293T-W8A-NANOG NANOG rep1	293T-W8A-NANOG	R&D Systems, AF1997	28767501
	293T-WT-NANOG NANOG rep2	293T-WT-NANOG	R&D Systems, AF1997	24826386
	293T-W8A-NANOG NANOG rep2	293T-W8A-NANOG	R&D Systems, AF1997	25916080
	Hi-C 3.0			total reads	valid contact pairs (for Hi-C)
	293T-WT-NANOG Hi-C 3.0 rep1	293T-WT-NANOG	n.a.	237109498	143551271
	293T-W8A-NANOG Hi-C 3.0 rep1	293T-W8A-NANOG	n.a.	238104136	141399153
	293T-WT-NANOG Hi-C 3.0 rep2	293T-WT-NANOG	n.a.	235134971	143458866
	293T-W8A-NANOG Hi-C 3.0 rep2	293T-W8A-NANOG	n.a.	254320854	155095870

## Sheet: Supplementary Table 3
	Supplementary Table 3. DNA primers used in the study
	Primer Name	Mutation site	Sequence ([Btn] = Biotinylation, [AmC6] = Amino modifier C6)	Construct Name
	Nanog-F1		5’-CTA GTA ACG GCC GCC ATG GGC ATG AGT GTG GAT CCA GCT TGT CC-3’	pcDNA3.1-Nanog-eGFP
	Nanog-R1		5’-TGC TCA CCA TCT CGA GCA CGT CTT CAG GTT GCA TGT TC-3’
	pcDNA-F		5’-CTC GAG ATG GTG AGC AAG GG-3
	pcDNA-R		5’-TGG CGG CCG TTA CTA GTG GA-3’
	Nanog-F2		5’-GAT CTA TCT AGA ATG GCC CAT CAC CAC CAT CAC CAT GGT GGC GAC TAC AAA GAC GAT GAC GAC AAG GGG GGT ATG AGT GTG GAT CCA GCT TGT CC-3’	pcDNA3.1-His6-FLAG-Nanog
	Nanog-R2		5’-GAT CTA GGT ACC TCA CAC GTC TTC AGG TTG CAT GTT C-3’
	Nanog-F3		5’- CCC TCG TAA AGG TAC CAT GGC CCA TCA CCA CCA TCA C-3’	XLone-His6-FLAG-Nanog-eGFP
	Nanog-R3		5’-CGC CCT TGC TCA CCA TGC CGC CCA CGT CTT CAG GTT GCA TGT TCA-3’
	XLone-F1		5’- ATG GTG AGC AAG GGC GAG GAG-3’
	XLone-R1		5’-GGT ACC TTT ACG AGG GTA GGA-3’
	W8A-Step1	W196A	5’-GGA ACC TTC CAA TGG CGG CAA CCA GAC CTG-3’	XLone-His6-FLAG_W8A-eGFP
		W206A	5’-GAA CAA TTC AAC CGC GAG CAA CCA GAC CCA G-3’
		W221A	5’-GGA GCA ACC ACT CCG CGA ACA CTC AGA CCT G-3’
	W8A-Step2	W201A	5’-CGA GCA ACC AGA CCG CGA ACA ATT CAA CCG C-3’
		W226A	5’-CGA ACA CTC AGA CCG CGT GCA CCC AAT CCT G-3’
		W236A	5’-GAA CAA TCA GGC CGC GAA CAG TCC CTT CT-3’
	W8A-Step3	W216A	5’-GAA CAT CCA GTC CGC GAG CAA CCA CTC C-3’
		W231A	5’-GTG CAC CCA ATC CGC GAA CAA TCA GGC C-3’
	mCh-F		5'-GGT GGT CTC GAG ATG GTG AGC AAG GGC GAG GA-3'	pcDNA3.1-mCh
	mCh-R		5'-GGT GGT TCT AGA TTA CTT GTA CAG CTC GTC CAT G-3'
	Nanog-F4		5'-CCA CCA GGT ACC ATG GGC AGT GTG GAT CCA GCT TGT CCC-3'	pcDNA3.1-Nanog-mCh
	Nanog-R4		5'-CCA CCA CTC GAG CAC GTC TTC AGG TTG CAT GTT C-3'
	DelWR-F1		5'-GGT CAT AGC TGT TTC CTG TGT G-3'	pcDNA3.1-Nanog(2-194)(245-305)-mCh
	DelWR-R1		5'-GCA TGC AGG ACT GCA GAG ATT CCT CTG GAA GGT TCC CAG TCG GGT T-3'
	DelWR-F2		5'-GAG GAA TCT CTG CAG TCC TGC A-3'
	DelWR-R2		5'-CAC ACA GGA AAC AGC TAT GAC C-3'
	Nanog-F5		5'-CCC TCG TAA AGG TAC CAT GGG CAG TGT GGA TCC AGC T-3'	XLone-Nanog(2-194)(245-305)-mCh
	Nanog-R5		5'-GGT GGT CTA CTA GTT TAC TTG TAC AGC TCG TCC ATG CC-3'
	XLone-F2		5'-TAA ACT AGT AGA CCA CCT CCC CT-3'
	XLone-R2		5'-GGT ACC TTT ACG AGG GTA GGA-3'
	Nanog-F6		5'-GCA TCT AGA ATG GGC AAT AGC AAT GGT GTT ACC CAG AAA-3'	pET303-Nanog(161-305)_C227S_C251S
	Nanog-R6		5'-GCA CTC GAG TCA TTA CTA AAC ATC TTC CGG CTG CAT ATT CAT-3'
	W4A	W196A	5’-CGG TAA TCT GCC GAT GGC GTC AAA TCA GAC C-3’	pETH6GB1-Nanog(161-305)_C227S_C251S_W4A
		W206A	5’-GGA ATA ATA GCA CTG CGA GCA ATC AGA CCC AG-3’
		W221A	5'-GGT CAA ACC ATA GCG CGA ATA CCC AGA CCT GG-3’
		W231A	5’-GGT CTA CCC AGA GTG CGA ATA ATC AGG CAT GG-3’
	Nanog-F7		5'-ATT TCC AGA GCG AGC TCA ATA GCA ATG GTG TTA CCC AGA A-3'
	Nanog-R7		5'-GCT TTG TTA GCA GCC GTC ATT ACT AAA CAT CTT CCG GCT-3'
	W3A	W216A	5’-CCA GAA TAT TCA GAG CGC GTC AAA CCA TAG CGC-3’	pETH6GB1-Nanog(161-305)_C227S_C251S_W3A
		W226A	5’-GAA TAC CCA GAC CGC GTC TAC CCA GAG TG-3’
		W236A	5’-CGA ATA ATC AGG CAG CGA ATA GCC CGT TTT ATA ACT G-3’
	Nanog-F7		Same as above
	Nanog-R7		Same as above
	Nanog-F8		5'-GTA TTT TCA GAG CCA TAT GAA AAA ACA GAA AAC CCG TAC CGT T-3'	pET15-Nano6HT-Nanog(94-162)
	Nanog-R8		5'-GCC GGA TCT CGA GCT AGC TAT TTT TCG GCC AGT TAT TTT TC-3'
	pET15-F		5'-TAG CTC GAG ATC CGG CTG CTA-3'
	pET15-R		5'-CAT ATG GCT CTG AAA ATA CAG GTT-3'
	NanP-F1		5’-[AmC6]-GCT GGT TTC AAA CTC CTG ACT TC-3'	5' Alexa Fluor-labeled Nanog promoter (404 bp)
	NanP-R1		5’-TCC TGG AGT CTC TAG ATT TAT AAT G-3’
	NanP-F2		5’-GCT GGT TTC AAA CTC CTG ACT TC-3’	3' Alexa Fluor-labeled Nanog promoter (404 bp)
	NanP-R2		5’-[AmC6]-TCC TGG AGT CTC TAG ATT TAT AAT G-3’
	NanP-F1		Same as above	5' and 3' Alexa Fluor-labeled Nanog promoter (404 bp)
	NanP-R2		Same as above
	prSat-F1		5’-GTG GCG GCC GCT CTA GAT TC-3’	g-satellite single repeat (257 bp)
	prSat-R1		5'-TCC TTC ATT GTG CAT TTC TCA GT-3’
	prSat-F2		5’-[Btn]-GTG GCG GCC GCT CTA GAT TC-3’	5’ biotinylated g-satellite single repeat (257 bp)
	prSat-R1		Same as above
	prSat-F1		Same as above	3’ Alexa Fluor-labeled g-satellite single repeat (257 bp)
	prSat-R3		5’-[AmC6]-TCC TTC ATT GTG CAT TTC TCA GT-3’
	prSat-F2		Same as above	5’ biotinylated g-satellite 2x4 repeat (1.9 kb)
	prSat-R4		5’-CGG TAT CGA TAA GCT TGA TAT CG-3’
	110-1F	FOR	5’-CAG ATC GCC TGG AGA AAC CAT GGC CCA TCA CCA CCA T-3’
	110-1R	REV	5’-AAG TTG GTA GCC ATA TGC TTG TAC AGC TCG TCC ATG CC-3’
	110-2F	FOR	5’-CAT ATG GCT ACC AAC TTC TCA CT-3’
	110-2R	REV	5’-TTC TCC AGG CGA TCT GAC GGT-3’
	115-1F	FOR	5’-CCG TCT GTT GTG TGA CTC TGG-3’
	115-1R	REV	5’-CTA CCC GGT AGA ATT CAC GCG TTT ATG GGC CAG GAT TCT CTT CGA C-3’
	115-2F	FOR	5’-TAA TAC CGG GTA GGG GAG GC-3’
	115-2R	REV	5’-CCA GAG TCA CAC AAC AGA CGG-3’

## Sheet: Supplementary Table 4
	Supplementary Table 4. Constructs used in the study
	Plasmid	Source or Reference
	pcDNA3.1-Nanog-eGFP	This study
	pcDNA3.1-His6-FLAG-Nanog	This study
	XLone-His6-FLAG-Nanog-eGFP	This study
	XLone-His6-FLAG-Nanog_W8A-eGFP	This study
	pET303-Nanog(161-305)_C227S_C251S	This study
	pET303-Nanog(161-305)_C227S_C251S_W4A	This study
	pET303-Nanog(161-305)_C227S_C251S_W3A	This study
	pETH6GB1-Nanog(161-305)_C227S_C251S_W4A	This study
	pETH6GB1-Nanog(161-305)_C227S_C251S_W3A	This study
	pcDNA3.1-mCh	This study
	pcDNA3.1-Nanog-mCh	This study
	pcDNA3.1-Nanog(2-194)(245-305)-mCh	This study
	XLone-Nanog(2-194)(245-305)-mCh	This study
	pET15-Nano6HT-Nanog(94-162)	This study
	pEP4 E02S EN2L	A gift from James Thomson, Addgene #20922
	pcDNA3.1-eGFP	A gift from Youngcheng Song, Baylor College of Medicine
	pcDNA3.1	Invitrogen
	XLone-GFP	A gift from Xiaojun Lian, Addgene #96930
	pNanog-Luc	A gift from Ren-he Xu, Addgene #25900
	pgSat	A gift from Niall Dillon, Addgene #39238
	pET303CT-His	Invitorgen
	pETH6GB1	previous study Angew Chem Int Ed Engl. 2017 56(41):12590-12593
	pBRY-nuclear mCherry-IRES-PURO	A gift from Jacob Hanna, Addgene #52409
	GB1TEVsNan	GeneArt
	pET15-Nano6HT-SMAD1	DNASU, Clone HsCD00651313
	pLVX-Ubc-rtTA-Ngn2:2A:EGFP	A gift from Fred Gage, Addgene #127288
