# Supplementary material for: NANOG prion-like assembly mediates DNA bridging to facilitate chromatin reorganization and activation of pluripotency
Source: Nat Cell Biol. 2022 Apr 28;24(5):737–47. doi: 10.1038/s41556-022-00896-x (PMC9106587; doi:10.1038/s41556-022-00896-x)
Supplement: Source Data Fig. 1 — Statistical source data. [file 41556_2022_896_MOESM5_ESM.xlsx]

## Sheet: Fig. 1
Protein	before	after centrifugation
CTD	0.28	0.007
	0.298	0.003
	0.312	0.007
ave	0.296667	0.00566667	0.0191011
stdev	0.0160416	0.0023094	0.016207
WR	0.406	0
	0.408	0
	0.44	0
ave	0.418	0	0
stdev	0.0190788	0	0.0190788
DBD	0.162	0.141
	0.166	0.139
	0.154	0.138
ave	0.160667	0.139333	0.86722
stdev	0.0061101	0.00152753	0.00629815
FL	0.337	0.192
	0.372	0.239
	0.363	0.239
ave	0.357333	0.223333	0.625
stdev	0.0181751	0.0271355	0.0326599
	N2-95
NTD	0.14	0.13
	0.13	0.122
	0.135	0.133
ave	0.135	0.128333	0.950617
stdev	0.005	0.00568624	0.00757188
