# Supplementary material for: NANOG prion-like assembly mediates DNA bridging to facilitate chromatin reorganization and activation of pluripotency
Source: Nat Cell Biol. 2022 Apr 28;24(5):737–47. doi: 10.1038/s41556-022-00896-x (PMC9106587; doi:10.1038/s41556-022-00896-x)
Supplement: Source Data Fig. 2 — Statistical source data. [file 41556_2022_896_MOESM6_ESM.xlsx]

## Sheet: Fig. 2a
Raw data
Nanog 161-305 2C A488m-A594m #4 GdnHCl Denaturation (0.2M NaCl, 10mM @ NaOAc, NaH2PO4, Glycine, i.e., abg Buffer, pH 7.50 ± 0.05; 21ºC)
		1	1	1	1		2	2	2		3	3	3		4	4	4		5	5	5		6.1	6.1	6.1		16	16	16		7	7	7		8	8	8		9	9	9		10	10	10		11	11	11
Run #		1	2	S	%			1	%			1	%			1	%			1	%			1	%			1	%			1	%			1	%			1	%			1	%			1	%
# Events		2596	863	3459	100			919	100			750	100			1457	100			1664	100			1862	100			1765	100			1955	100			765	100			3360	100			1602	100			3175	100
[GdnHCl] (M)		0	0	0	0	10	0.1	0.1	0.1		0.2	0.2	0.2		0.5	0.5	0.5		1	1	1		1.5	1.5	1.5		1.25	1.25	1.25		2	2	2		2.5	2.5	2.5		3	3	3		3.5	3.5	3.5		4	4	4
EFRET							EFRET				EFRET				EFRET				EFRET				EFRET				EFRET				EFRET				EFRET				EFRET				EFRET				EFRET
-0.047		36	26	62	1.79243		-0.047	181	19.6953		-0.047	106	14.1333		-0.071	16	1.09815		-0.071	46	2.76442		-0.071	10	0.537057		-0.071	28	1.5864		-0.071	62	3.17136		-0.071	21	2.7451		-0.071	35	1.04167		-0.095	7	0.436954		-0.095	8	0.251969
-0.023		105	76	181	5.23273		-0.023	186	20.2394		-0.023	144	19.2		-0.047	55	3.77488		-0.047	45	2.70433		-0.047	7	0.37594		-0.047	17	0.963173		-0.047	19	0.971867		-0.047	28	3.66013		-0.047	123	3.66071		-0.071	42	2.62172		-0.071	13	0.409449
0		211	176	387	11.1882		0	97	10.555		0	73	9.73333		-0.023	113	7.75566		-0.023	126	7.57212		-0.023	60	3.22234		-0.023	89	5.04249		-0.023	141	7.21228		-0.023	39	5.09804		-0.023	21	0.625		-0.047	123	7.6779		-0.047	69	2.17323
0.023		116	49	165	4.77016		0.023	17	1.84984		0.023	30	4		0	143	9.81469		0	141	8.47356		0	161	8.64662		0	206	11.6714		0	176	9.00256		0	101	13.2026		0	306	9.10714		-0.023	22	1.37328		-0.023	40	1.25984
0.047		77	29	106	3.06447		0.047	16	1.74102		0.047	21	2.8		0.023	71	4.87303		0.023	70	4.20673		0.023	94	5.04834		0.023	102	5.77904		0.023	91	4.65473		0.023	41	5.35948		0.023	157	4.67262		0	239	14.9189		0	241	7.59055
0.071		83	32	115	3.32466		0.071	21	2.28509		0.071	12	1.6		0.047	34	2.33356		0.047	30	1.80288		0.047	58	3.11493		0.047	69	3.90935		0.047	53	2.711		0.047	24	3.13725		0.047	151	4.49405		0.023	53	3.30836		0.023	82	2.58268
0.095		45	18	63	1.82134		0.095	5	0.54407		0.095	9	1.2		0.071	58	3.98078		0.071	39	2.34375		0.071	68	3.65199		0.071	46	2.60623		0.071	47	2.40409		0.071	21	2.7451		0.071	84	2.5		0.047	73	4.5568		0.047	142	4.47244
0.119		57	10	67	1.93698		0.119	8	0.870511		0.119	7	0.933333		0.095	24	1.64722		0.095	22	1.32212		0.095	51	2.73899		0.095	31	1.75637		0.095	39	1.99488		0.095	13	1.69935		0.095	90	2.67857		0.071	37	2.30961		0.071	105	3.30709
0.142		38	7	45	1.30095		0.142	1	0.108814		0.142	12	1.6		0.119	16	1.09815		0.119	20	1.20192		0.119	36	1.9334		0.119	21	1.1898		0.119	35	1.79028		0.119	11	1.43791		0.119	68	2.02381		0.095	44	2.74657		0.095	82	2.58268
0.166		30	5	35	1.01185		0.166	3	0.326442		0.166	5	0.666667		0.142	6	0.411805		0.142	17	1.02163		0.142	44	2.36305		0.142	22	1.24646		0.142	16	0.818414		0.142	4	0.522876		0.142	61	1.81548		0.119	34	2.12235		0.119	93	2.92913
0.19		24	7	31	0.896213		0.19	6	0.652884		0.19	6	0.8		0.166	13	0.892244		0.166	26	1.5625		0.166	15	0.805585		0.166	15	0.849858		0.166	17	0.869565		0.166	10	1.30719		0.166	84	2.5		0.142	30	1.87266		0.142	76	2.3937
0.214		18	2	20	0.578202		0.214	3	0.326442		0.214	6	0.8		0.19	15	1.02951		0.19	15	0.901442		0.19	18	0.966702		0.19	8	0.453258		0.19	33	1.68798		0.19	5	0.653595		0.19	36	1.07143		0.166	27	1.68539		0.166	69	2.17323
0.238		22	5	27	0.780572		0.238	3	0.326442		0.238	3	0.4		0.214	12	0.82361		0.214	16	0.961538		0.214	13	0.698174		0.214	11	0.623229		0.214	12	0.613811		0.214	9	1.17647		0.214	44	1.30952		0.19	17	1.06117		0.19	55	1.73228
0.261		12	5	17	0.491472		0.261	6	0.652884		0.261	7	0.933333		0.238	10	0.686342		0.238	16	0.961538		0.238	15	0.805585		0.238	7	0.396601		0.238	23	1.17647		0.238	6	0.784314		0.238	44	1.30952		0.214	30	1.87266		0.214	68	2.14173
0.285		11	2	13	0.375831		0.285	1	0.108814		0.285	5	0.666667		0.261	11	0.754976		0.261	11	0.661058		0.261	20	1.07411		0.261	3	0.169972		0.261	23	1.17647		0.261	8	1.04575		0.261	47	1.39881		0.238	18	1.1236		0.238	64	2.01575
0.309		7	1	8	0.231281		0.309	4	0.435256		0.309	4	0.533333		0.285	6	0.411805		0.285	11	0.661058		0.285	14	0.75188		0.285	1	0.0566572		0.285	11	0.56266		0.285	4	0.522876		0.285	56	1.66667		0.261	22	1.37328		0.261	90	2.83465
0.333		14	3	17	0.491472		0.333	4	0.435256		0.333	4	0.533333		0.309	9	0.617708		0.309	15	0.901442		0.309	18	0.966702		0.309	11	0.623229		0.309	34	1.73913		0.309	10	1.30719		0.309	48	1.42857		0.285	31	1.93508		0.285	93	2.92913
0.357		11	4	15	0.433651		0.357	2	0.217628		0.357	2	0.266667		0.333	4	0.274537		0.333	16	0.961538		0.333	11	0.590763		0.333	5	0.283286		0.333	21	1.07417		0.333	10	1.30719		0.333	64	1.90476		0.309	32	1.9975		0.309	85	2.67717
0.38		9	2	11	0.318011		0.38	4	0.435256		0.38	3	0.4		0.357	3	0.205903		0.357	11	0.661058		0.357	16	0.859291		0.357	12	0.679887		0.357	18	0.920716		0.357	19	2.48366		0.357	65	1.93452		0.333	21	1.31086		0.333	91	2.86614
0.404		8	3	11	0.318011		0.404	1	0.108814		0.404	5	0.666667		0.38	10	0.686342		0.38	17	1.02163		0.38	26	1.39635		0.38	6	0.339943		0.38	22	1.12532		0.38	13	1.69935		0.38	80	2.38095		0.357	39	2.43446		0.357	113	3.55906
0.428		9	0	9	0.260191		0.428	4	0.435256		0.428	5	0.666667		0.404	7	0.480439		0.404	10	0.600962		0.404	22	1.18153		0.404	14	0.793201		0.404	30	1.53453		0.404	9	1.17647		0.404	82	2.44048		0.38	30	1.87266		0.38	112	3.52756
0.452		10	5	15	0.433651		0.452	6	0.652884		0.452	1	0.133333		0.428	10	0.686342		0.428	16	0.961538		0.428	31	1.66488		0.428	19	1.07649		0.428	29	1.48338		0.428	18	2.35294		0.428	130	3.86905		0.404	44	2.74657		0.404	122	3.84252
0.476		8	4	12	0.346921		0.476	3	0.326442		0.5	1	0.133333		0.452	14	0.960879		0.452	15	0.901442		0.452	23	1.23523		0.452	12	0.679887		0.452	24	1.22762		0.452	24	3.13725		0.452	108	3.21429		0.428	32	1.9975		0.428	138	4.34646
0.5		16	4	20	0.578202		0.5	4	0.435256		0.523	2	0.266667		0.476	12	0.82361		0.476	17	1.02163		0.476	37	1.98711		0.476	17	0.963173		0.476	54	2.76215		0.476	14	1.83007		0.476	94	2.79762		0.452	46	2.87141		0.452	142	4.47244
0.523		17	7	24	0.693842		0.523	1	0.108814		0.547	2	0.266667		0.5	3	0.205903		0.5	9	0.540865		0.5	43	2.30934		0.5	15	0.849858		0.5	28	1.43223		0.5	29	3.79085		0.5	165	4.91071		0.476	23	1.43571		0.476	76	2.3937
0.547		9	4	13	0.375831		0.547	1	0.108814		0.571	3	0.4		0.523	7	0.480439		0.523	20	1.20192		0.523	31	1.66488		0.523	28	1.5864		0.523	35	1.79028		0.523	9	1.17647		0.523	85	2.52976		0.5	63	3.93258		0.5	198	6.23622
0.571		20	4	24	0.693842		0.571	3	0.326442		0.595	1	0.133333		0.547	14	0.960879		0.547	21	1.26202		0.547	41	2.20193		0.547	29	1.64306		0.547	45	2.30179		0.547	28	3.66013		0.547	135	4.01786		0.523	39	2.43446		0.523	100	3.14961
0.595		23	4	27	0.780572		0.619	3	0.326442		0.619	2	0.266667		0.571	14	0.960879		0.571	23	1.38221		0.571	35	1.8797		0.571	52	2.94618		0.571	47	2.40409		0.571	22	2.87582		0.571	111	3.30357		0.547	30	1.87266		0.547	99	3.11811
0.619		15	4	19	0.549292		0.642	4	0.435256		0.642	2	0.266667		0.595	9	0.617708		0.595	41	2.46394		0.595	67	3.59828		0.595	51	2.88952		0.595	58	2.96675		0.595	21	2.7451		0.595	128	3.80952		0.571	45	2.80899		0.571	81	2.55118
0.642		35	12	47	1.35877		0.666	1	0.108814		0.666	2	0.266667		0.619	11	0.754976		0.619	24	1.44231		0.619	84	4.51128		0.619	48	2.71955		0.619	46	2.35294		0.619	25	3.26797		0.619	99	2.94643		0.595	39	2.43446		0.595	76	2.3937
0.666		29	14	43	1.24313		0.714	2	0.217628		0.69	2	0.266667		0.642	18	1.23542		0.642	21	1.26202		0.642	77	4.13534		0.642	57	3.22946		0.642	55	2.8133		0.642	18	2.35294		0.642	81	2.41071		0.619	36	2.24719		0.619	72	2.26772
0.69		57	10	67	1.93698		0.738	3	0.326442		0.738	4	0.533333		0.666	21	1.44132		0.666	32	1.92308		0.666	88	4.7261		0.666	70	3.96601		0.666	54	2.76215		0.666	23	3.00654		0.666	104	3.09524		0.642	34	2.12235		0.642	56	1.76378
0.714		52	16	68	1.96589		0.761	1	0.108814		0.761	2	0.266667		0.69	26	1.78449		0.69	52	3.125		0.69	96	5.15575		0.69	97	5.49575		0.69	51	2.6087		0.69	15	1.96078		0.69	79	2.35119		0.666	35	2.18477		0.666	37	1.16535
0.738		66	15	81	2.34172		0.785	6	0.652884		0.785	3	0.4		0.714	22	1.50995		0.714	46	2.76442		0.714	60	3.22234		0.714	81	4.58924		0.714	38	1.94373		0.714	14	1.83007		0.714	55	1.6369		0.69	21	1.31086		0.69	51	1.6063
0.761		136	27	163	4.71234		0.809	3	0.326442		0.809	2	0.266667		0.738	28	1.92176		0.738	41	2.46394		0.738	87	4.6724		0.738	72	4.07932		0.738	75	3.83632		0.738	11	1.43791		0.738	50	1.4881		0.714	31	1.93508		0.714	28	0.88189
0.785		140	31	171	4.94363		0.833	7	0.761697		0.833	7	0.933333		0.761	49	3.36307		0.761	55	3.30529		0.761	64	3.43716		0.761	93	5.26912		0.761	57	2.9156		0.761	9	1.17647		0.761	48	1.42857		0.738	20	1.24844		0.738	20	0.629921
0.809		120	44	164	4.74125		0.857	7	0.761697		0.857	15	2		0.785	48	3.29444		0.785	39	2.34375		0.785	49	2.63158		0.785	62	3.51275		0.785	41	2.09719		0.785	17	2.22222		0.785	30	0.892857		0.761	21	1.31086		0.761	30	0.944882
0.833		186	59	245	7.08297		0.88	12	1.30577		0.88	9	1.2		0.809	72	4.94166		0.809	71	4.26683		0.809	41	2.20193		0.809	68	3.85269		0.809	46	2.35294		0.809	16	2.0915		0.809	22	0.654762		0.785	17	1.06117		0.785	10	0.314961
0.857		165	22	187	5.40619		0.904	23	2.50272		0.904	18	2.4		0.833	62	4.25532		0.833	39	2.34375		0.833	34	1.82599		0.833	44	2.49292		0.833	34	1.73913		0.833	7	0.915033		0.833	29	0.863095		0.809	12	0.749064		0.809	16	0.503937
0.88		163	39	202	5.83984		0.928	14	1.52339		0.928	18	2.4		0.857	52	3.56898		0.857	44	2.64423		0.857	26	1.39635		0.857	43	2.43626		0.857	50	2.55754		0.857	11	1.43791		0.857	11	0.327381		0.833	8	0.499376		0.833	8	0.251969
0.904		140	34	174	5.03036		0.952	58	6.31121		0.952	59	7.86667		0.88	75	5.14756		0.88	55	3.30529		0.88	32	1.71858		0.88	34	1.92635		0.88	33	1.68798		0.88	3	0.392157		0.88	7	0.208333		0.857	9	0.561798		0.857	5	0.15748
0.928		63	17	80	2.31281		0.976	105	11.4255		0.976	79	10.5333		0.904	60	4.11805		0.904	43	2.58413		0.904	9	0.483351		0.904	12	0.679887		0.904	21	1.07417		0.904	4	0.522876		0.904	12	0.357143		0.88	4	0.249688		0.88	5	0.15748
0.952		109	16	125	3.61376		1	27	2.93798		1	7	0.933333		0.928	42	2.88264		0.928	82	4.92788		0.928	17	0.912997		0.928	16	0.906516		0.928	34	1.73913		0.928	6	0.784314		0.928	9	0.267857		0.904	10	0.62422		0.904	10	0.314961
0.976		61	9	70	2.02371		1.023	52	5.65832		1.023	40	5.33333		0.952	81	5.55937		0.952	58	3.48558		0.952	5	0.268528		0.952	12	0.679887		0.952	30	1.53453		0.952	2	0.261438		0.952	8	0.238095		0.928	1	0.062422		0.928	1	0.0314961
1.023		13	0	13	0.375831										0.976	54	3.70625		0.976	14	0.841346		1	7	0.37594		0.976	1	0.0566572		0.976	14	0.716113		0.976	3	0.392157		0.976	9	0.267857		0.952	4	0.249688		0.952	2	0.0629921
															1	1	0.0686342		1	50	3.00481		1.023	1	0.0537057		1	7	0.396601		1	23	1.17647		1	7	0.915033		1	3	0.0892857		0.976	7	0.436954		0.976	1	0.0314961
															1.023	16	1.09815		1.023	16	0.961538						1.023	1	0.0566572		1.023	6	0.306905		1.047	3	0.392157		1.047	2	0.0595238
																															1.047	4	0.204604

## Sheet: Fig. 2b
Figure 2b	Raw data			Fitted line
[Gdn]	FRET efficiency	error		[Gdn]	FRET efficiency
0	--	--		0	0.99474
0.1	0.97505	0.00375		0.00701	0.99307
0.2	0.96622	0.00287		0.01401	0.9914
0.5	0.859	0.014		0.02102	0.98974
1	0.827	0.016		0.02803	0.98808
1.25	0.712	0.011		0.03504	0.98642
1.5	0.666	0.015		0.04204	0.98477
1.5	0.663	0.024		0.04905	0.98312
1.75	0.621	0.016		0.05606	0.98147
2	0.6698	0.0201		0.06306	0.97983
2.5	0.559	0.024		0.07007	0.97819
3	0.508	0.021		0.07708	0.97655
3.5	0.475	0.046		0.08408	0.97492
4	0.427	0.017		0.09109	0.97329
4.5	0.41	0.018		0.0981	0.97166
5	0.409	0.04		0.10511	0.97004
6	0.31	0.02		0.11211	0.96842
7	0.281	0.015		0.11912	0.9668
				0.12613	0.96519
				0.13313	0.96358
				0.14014	0.96197
				0.14715	0.96037
				0.15415	0.95877
				0.16116	0.95717
				0.16817	0.95557
				0.17518	0.95398
				0.18218	0.95239
				0.18919	0.95081
				0.1962	0.94923
				0.2032	0.94765
				0.21021	0.94608
				0.21722	0.9445
				0.22422	0.94293
				0.23123	0.94137
				0.23824	0.93981
				0.24525	0.93825
				0.25225	0.93669
				0.25926	0.93514
				0.26627	0.93359
				0.27327	0.93204
				0.28028	0.9305
				0.28729	0.92896
				0.29429	0.92742
				0.3013	0.92589
				0.30831	0.92436
				0.31532	0.92283
				0.32232	0.9213
				0.32933	0.91978
				0.33634	0.91826
				0.34334	0.91675
				0.35035	0.91523
				0.35736	0.91372
				0.36436	0.91222
				0.37137	0.91071
				0.37838	0.90921
				0.38539	0.90772
				0.39239	0.90622
				0.3994	0.90473
				0.40641	0.90324
				0.41341	0.90176
				0.42042	0.90027
				0.42743	0.89879
				0.43443	0.89732
				0.44144	0.89584
				0.44845	0.89437
				0.45546	0.89291
				0.46246	0.89144
				0.46947	0.88998
				0.47648	0.88852
				0.48348	0.88707
				0.49049	0.88561
				0.4975	0.88416
				0.5045	0.88272
				0.51151	0.88127
				0.51852	0.87983
				0.52553	0.87839
				0.53253	0.87696
				0.53954	0.87553
				0.54655	0.8741
				0.55355	0.87267
				0.56056	0.87125
				0.56757	0.86982
				0.57457	0.86841
				0.58158	0.86699
				0.58859	0.86558
				0.5956	0.86417
				0.6026	0.86276
				0.60961	0.86136
				0.61662	0.85996
				0.62362	0.85856
				0.63063	0.85717
				0.63764	0.85577
				0.64464	0.85438
				0.65165	0.853
				0.65866	0.85161
				0.66567	0.85023
				0.67267	0.84885
				0.67968	0.84748
				0.68669	0.8461
				0.69369	0.84473
				0.7007	0.84337
				0.70771	0.842
				0.71471	0.84064
				0.72172	0.83928
				0.72873	0.83792
				0.73574	0.83657
				0.74274	0.83522
				0.74975	0.83387
				0.75676	0.83253
				0.76376	0.83118
				0.77077	0.82984
				0.77778	0.82851
				0.78478	0.82717
				0.79179	0.82584
				0.7988	0.82451
				0.80581	0.82318
				0.81281	0.82186
				0.81982	0.82054
				0.82683	0.81922
				0.83383	0.81791
				0.84084	0.81659
				0.84785	0.81528
				0.85485	0.81397
				0.86186	0.81267
				0.86887	0.81137
				0.87588	0.81007
				0.88288	0.80877
				0.88989	0.80747
				0.8969	0.80618
				0.9039	0.80489
				0.91091	0.8036
				0.91792	0.80232
				0.92492	0.80104
				0.93193	0.79976
				0.93894	0.79848
				0.94595	0.79721
				0.95295	0.79594
				0.95996	0.79467
				0.96697	0.7934
				0.97397	0.79214
				0.98098	0.79088
				0.98799	0.78962
				0.99499	0.78836
				1.002	0.78711
				1.00901	0.78586
				1.01602	0.78461
				1.02302	0.78336
				1.03003	0.78212
				1.03704	0.78088
				1.04404	0.77964
				1.05105	0.7784
				1.05806	0.77717
				1.06507	0.77594
				1.07207	0.77471
				1.07908	0.77349
				1.08609	0.77226
				1.09309	0.77104
				1.1001	0.76982
				1.10711	0.76861
				1.11411	0.76739
				1.12112	0.76618
				1.12813	0.76497
				1.13514	0.76377
				1.14214	0.76256
				1.14915	0.76136
				1.15616	0.76016
				1.16316	0.75897
				1.17017	0.75777
				1.17718	0.75658
				1.18418	0.75539
				1.19119	0.7542
				1.1982	0.75302
				1.20521	0.75184
				1.21221	0.75066
				1.21922	0.74948
				1.22623	0.7483
				1.23323	0.74713
				1.24024	0.74596
				1.24725	0.74479
				1.25425	0.74363
				1.26126	0.74246
				1.26827	0.7413
				1.27528	0.74014
				1.28228	0.73899
				1.28929	0.73783
				1.2963	0.73668
				1.3033	0.73553
				1.31031	0.73439
				1.31732	0.73324
				1.32432	0.7321
				1.33133	0.73096
				1.33834	0.72982
				1.34535	0.72869
				1.35235	0.72755
				1.35936	0.72642
				1.36637	0.72529
				1.37337	0.72417
				1.38038	0.72304
				1.38739	0.72192
				1.39439	0.7208
				1.4014	0.71968
				1.40841	0.71857
				1.41542	0.71746
				1.42242	0.71635
				1.42943	0.71524
				1.43644	0.71413
				1.44344	0.71303
				1.45045	0.71193
				1.45746	0.71083
				1.46446	0.70973
				1.47147	0.70864
				1.47848	0.70754
				1.48549	0.70645
				1.49249	0.70536
				1.4995	0.70428
				1.50651	0.70319
				1.51351	0.70211
				1.52052	0.70103
				1.52753	0.69996
				1.53453	0.69888
				1.54154	0.69781
				1.54855	0.69674
				1.55556	0.69567
				1.56256	0.6946
				1.56957	0.69354
				1.57658	0.69248
				1.58358	0.69142
				1.59059	0.69036
				1.5976	0.6893
				1.6046	0.68825
				1.61161	0.6872
				1.61862	0.68615
				1.62563	0.6851
				1.63263	0.68405
				1.63964	0.68301
				1.64665	0.68197
				1.65365	0.68093
				1.66066	0.67989
				1.66767	0.67886
				1.67467	0.67783
				1.68168	0.6768
				1.68869	0.67577
				1.6957	0.67474
				1.7027	0.67372
				1.70971	0.6727
				1.71672	0.67168
				1.72372	0.67066
				1.73073	0.66964
				1.73774	0.66863
				1.74474	0.66762
				1.75175	0.66661
				1.75876	0.6656
				1.76577	0.66459
				1.77277	0.66359
				1.77978	0.66259
				1.78679	0.66159
				1.79379	0.66059
				1.8008	0.65959
				1.80781	0.6586
				1.81481	0.65761
				1.82182	0.65662
				1.82883	0.65563
				1.83584	0.65465
				1.84284	0.65366
				1.84985	0.65268
				1.85686	0.6517
				1.86386	0.65072
				1.87087	0.64975
				1.87788	0.64877
				1.88488	0.6478
				1.89189	0.64683
				1.8989	0.64586
				1.90591	0.6449
				1.91291	0.64393
				1.91992	0.64297
				1.92693	0.64201
				1.93393	0.64105
				1.94094	0.6401
				1.94795	0.63914
				1.95495	0.63819
				1.96196	0.63724
				1.96897	0.63629
				1.97598	0.63534
				1.98298	0.6344
				1.98999	0.63346
				1.997	0.63252
				2.004	0.63158
				2.01101	0.63064
				2.01802	0.6297
				2.02503	0.62877
				2.03203	0.62784
				2.03904	0.62691
				2.04605	0.62598
				2.05305	0.62506
				2.06006	0.62413
				2.06707	0.62321
				2.07407	0.62229
				2.08108	0.62137
				2.08809	0.62045
				2.0951	0.61954
				2.1021	0.61863
				2.10911	0.61772
				2.11612	0.61681
				2.12312	0.6159
				2.13013	0.61499
				2.13714	0.61409
				2.14414	0.61319
				2.15115	0.61229
				2.15816	0.61139
				2.16517	0.61049
				2.17217	0.6096
				2.17918	0.60871
				2.18619	0.60782
				2.19319	0.60693
				2.2002	0.60604
				2.20721	0.60515
				2.21421	0.60427
				2.22122	0.60339
				2.22823	0.60251
				2.23524	0.60163
				2.24224	0.60075
				2.24925	0.59988
				2.25626	0.599
				2.26326	0.59813
				2.27027	0.59726
				2.27728	0.5964
				2.28428	0.59553
				2.29129	0.59466
				2.2983	0.5938
				2.30531	0.59294
				2.31231	0.59208
				2.31932	0.59122
				2.32633	0.59037
				2.33333	0.58952
				2.34034	0.58866
				2.34735	0.58781
				2.35435	0.58696
				2.36136	0.58612
				2.36837	0.58527
				2.37538	0.58443
				2.38238	0.58359
				2.38939	0.58275
				2.3964	0.58191
				2.4034	0.58107
				2.41041	0.58023
				2.41742	0.5794
				2.42442	0.57857
				2.43143	0.57774
				2.43844	0.57691
				2.44545	0.57608
				2.45245	0.57526
				2.45946	0.57443
				2.46647	0.57361
				2.47347	0.57279
				2.48048	0.57197
				2.48749	0.57116
				2.49449	0.57034
				2.5015	0.56953
				2.50851	0.56872
				2.51552	0.56791
				2.52252	0.5671
				2.52953	0.56629
				2.53654	0.56549
				2.54354	0.56468
				2.55055	0.56388
				2.55756	0.56308
				2.56456	0.56228
				2.57157	0.56148
				2.57858	0.56069
				2.58559	0.55989
				2.59259	0.5591
				2.5996	0.55831
				2.60661	0.55752
				2.61361	0.55673
				2.62062	0.55595
				2.62763	0.55516
				2.63463	0.55438
				2.64164	0.5536
				2.64865	0.55282
				2.65566	0.55204
				2.66266	0.55126
				2.66967	0.55049
				2.67668	0.54972
				2.68368	0.54894
				2.69069	0.54817
				2.6977	0.5474
				2.7047	0.54664
				2.71171	0.54587
				2.71872	0.54511
				2.72573	0.54434
				2.73273	0.54358
				2.73974	0.54282
				2.74675	0.54207
				2.75375	0.54131
				2.76076	0.54055
				2.76777	0.5398
				2.77477	0.53905
				2.78178	0.5383
				2.78879	0.53755
				2.7958	0.5368
				2.8028	0.53606
				2.80981	0.53531
				2.81682	0.53457
				2.82382	0.53383
				2.83083	0.53309
				2.83784	0.53235
				2.84484	0.53161
				2.85185	0.53088
				2.85886	0.53014
				2.86587	0.52941
				2.87287	0.52868
				2.87988	0.52795
				2.88689	0.52722
				2.89389	0.5265
				2.9009	0.52577
				2.90791	0.52505
				2.91491	0.52433
				2.92192	0.5236
				2.92893	0.52289
				2.93594	0.52217
				2.94294	0.52145
				2.94995	0.52074
				2.95696	0.52002
				2.96396	0.51931
				2.97097	0.5186
				2.97798	0.51789
				2.98498	0.51718
				2.99199	0.51648
				2.999	0.51577
				3.00601	0.51507
				3.01301	0.51437
				3.02002	0.51367
				3.02703	0.51297
				3.03403	0.51227
				3.04104	0.51157
				3.04805	0.51088
				3.05506	0.51018
				3.06206	0.50949
				3.06907	0.5088
				3.07608	0.50811
				3.08308	0.50742
				3.09009	0.50674
				3.0971	0.50605
				3.1041	0.50537
				3.11111	0.50469
				3.11812	0.50401
				3.12513	0.50333
				3.13213	0.50265
				3.13914	0.50197
				3.14615	0.5013
				3.15315	0.50062
				3.16016	0.49995
				3.16717	0.49928
				3.17417	0.49861
				3.18118	0.49794
				3.18819	0.49727
				3.1952	0.4966
				3.2022	0.49594
				3.20921	0.49528
				3.21622	0.49461
				3.22322	0.49395
				3.23023	0.49329
				3.23724	0.49264
				3.24424	0.49198
				3.25125	0.49132
				3.25826	0.49067
				3.26527	0.49002
				3.27227	0.48937
				3.27928	0.48872
				3.28629	0.48807
				3.29329	0.48742
				3.3003	0.48677
				3.30731	0.48613
				3.31431	0.48548
				3.32132	0.48484
				3.32833	0.4842
				3.33534	0.48356
				3.34234	0.48292
				3.34935	0.48229
				3.35636	0.48165
				3.36336	0.48102
				3.37037	0.48038
				3.37738	0.47975
				3.38438	0.47912
				3.39139	0.47849
				3.3984	0.47786
				3.40541	0.47724
				3.41241	0.47661
				3.41942	0.47598
				3.42643	0.47536
				3.43343	0.47474
				3.44044	0.47412
				3.44745	0.4735
				3.45445	0.47288
				3.46146	0.47227
				3.46847	0.47165
				3.47548	0.47104
				3.48248	0.47042
				3.48949	0.46981
				3.4965	0.4692
				3.5035	0.46859
				3.51051	0.46798
				3.51752	0.46737
				3.52452	0.46677
				3.53153	0.46616
				3.53854	0.46556
				3.54555	0.46496
				3.55255	0.46436
				3.55956	0.46376
				3.56657	0.46316
				3.57357	0.46256
				3.58058	0.46197
				3.58759	0.46137
				3.59459	0.46078
				3.6016	0.46019
				3.60861	0.45959
				3.61562	0.459
				3.62262	0.45842
				3.62963	0.45783
				3.63664	0.45724
				3.64364	0.45666
				3.65065	0.45607
				3.65766	0.45549
				3.66466	0.45491
				3.67167	0.45433
				3.67868	0.45375
				3.68569	0.45317
				3.69269	0.45259
				3.6997	0.45202
				3.70671	0.45144
				3.71371	0.45087
				3.72072	0.4503
				3.72773	0.44972
				3.73473	0.44915
				3.74174	0.44859
				3.74875	0.44802
				3.75576	0.44745
				3.76276	0.44689
				3.76977	0.44632
				3.77678	0.44576
				3.78378	0.4452
				3.79079	0.44463
				3.7978	0.44407
				3.8048	0.44352
				3.81181	0.44296
				3.81882	0.4424
				3.82583	0.44185
				3.83283	0.44129
				3.83984	0.44074
				3.84685	0.44019
				3.85385	0.43964
				3.86086	0.43909
				3.86787	0.43854
				3.87487	0.43799
				3.88188	0.43744
				3.88889	0.4369
				3.8959	0.43635
				3.9029	0.43581
				3.90991	0.43527
				3.91692	0.43473
				3.92392	0.43419
				3.93093	0.43365
				3.93794	0.43311
				3.94494	0.43258
				3.95195	0.43204
				3.95896	0.43151
				3.96597	0.43097
				3.97297	0.43044
				3.97998	0.42991
				3.98699	0.42938
				3.99399	0.42885
				4.001	0.42832
				4.00801	0.42779
				4.01502	0.42727
				4.02202	0.42674
				4.02903	0.42622
				4.03604	0.4257
				4.04304	0.42518
				4.05005	0.42466
				4.05706	0.42414
				4.06406	0.42362
				4.07107	0.4231
				4.07808	0.42258
				4.08509	0.42207
				4.09209	0.42155
				4.0991	0.42104
				4.10611	0.42053
				4.11311	0.42002
				4.12012	0.41951
				4.12713	0.419
				4.13413	0.41849
				4.14114	0.41798
				4.14815	0.41748
				4.15516	0.41697
				4.16216	0.41647
				4.16917	0.41597
				4.17618	0.41546
				4.18318	0.41496
				4.19019	0.41446
				4.1972	0.41396
				4.2042	0.41347
				4.21121	0.41297
				4.21822	0.41247
				4.22523	0.41198
				4.23223	0.41148
				4.23924	0.41099
				4.24625	0.4105
				4.25325	0.41001
				4.26026	0.40952
				4.26727	0.40903
				4.27427	0.40854
				4.28128	0.40805
				4.28829	0.40757
				4.2953	0.40708
				4.3023	0.4066
				4.30931	0.40612
				4.31632	0.40563
				4.32332	0.40515
				4.33033	0.40467
				4.33734	0.40419
				4.34434	0.40371
				4.35135	0.40324
				4.35836	0.40276
				4.36537	0.40229
				4.37237	0.40181
				4.37938	0.40134
				4.38639	0.40087
				4.39339	0.40039
				4.4004	0.39992
				4.40741	0.39945
				4.41441	0.39899
				4.42142	0.39852
				4.42843	0.39805
				4.43544	0.39759
				4.44244	0.39712
				4.44945	0.39666
				4.45646	0.39619
				4.46346	0.39573
				4.47047	0.39527
				4.47748	0.39481
				4.48448	0.39435
				4.49149	0.39389
				4.4985	0.39343
				4.50551	0.39298
				4.51251	0.39252
				4.51952	0.39207
				4.52653	0.39161
				4.53353	0.39116
				4.54054	0.39071
				4.54755	0.39026
				4.55455	0.38981
				4.56156	0.38936
				4.56857	0.38891
				4.57558	0.38846
				4.58258	0.38802
				4.58959	0.38757
				4.5966	0.38713
				4.6036	0.38668
				4.61061	0.38624
				4.61762	0.3858
				4.62462	0.38536
				4.63163	0.38492
				4.63864	0.38448
				4.64565	0.38404
				4.65265	0.3836
				4.65966	0.38316
				4.66667	0.38273
				4.67367	0.38229
				4.68068	0.38186
				4.68769	0.38143
				4.69469	0.38099
				4.7017	0.38056
				4.70871	0.38013
				4.71572	0.3797
				4.72272	0.37927
				4.72973	0.37885
				4.73674	0.37842
				4.74374	0.37799
				4.75075	0.37757
				4.75776	0.37714
				4.76476	0.37672
				4.77177	0.3763
				4.77878	0.37587
				4.78579	0.37545
				4.79279	0.37503
				4.7998	0.37461
				4.80681	0.3742
				4.81381	0.37378
				4.82082	0.37336
				4.82783	0.37295
				4.83483	0.37253
				4.84184	0.37212
				4.84885	0.3717
				4.85586	0.37129
				4.86286	0.37088
				4.86987	0.37047
				4.87688	0.37006
				4.88388	0.36965
				4.89089	0.36924
				4.8979	0.36883
				4.9049	0.36842
				4.91191	0.36802
				4.91892	0.36761
				4.92593	0.36721
				4.93293	0.36681
				4.93994	0.3664
				4.94695	0.366
				4.95395	0.3656
				4.96096	0.3652
				4.96797	0.3648
				4.97497	0.3644
				4.98198	0.364
				4.98899	0.36361
				4.996	0.36321
				5.003	0.36281
				5.01001	0.36242
				5.01702	0.36203
				5.02402	0.36163
				5.03103	0.36124
				5.03804	0.36085
				5.04505	0.36046
				5.05205	0.36007
				5.05906	0.35968
				5.06607	0.35929
				5.07307	0.3589
				5.08008	0.35852
				5.08709	0.35813
				5.09409	0.35774
				5.1011	0.35736
				5.10811	0.35698
				5.11512	0.35659
				5.12212	0.35621
				5.12913	0.35583
				5.13614	0.35545
				5.14314	0.35507
				5.15015	0.35469
				5.15716	0.35431
				5.16416	0.35393
				5.17117	0.35356
				5.17818	0.35318
				5.18519	0.35281
				5.19219	0.35243
				5.1992	0.35206
				5.20621	0.35168
				5.21321	0.35131
				5.22022	0.35094
				5.22723	0.35057
				5.23423	0.3502
				5.24124	0.34983
				5.24825	0.34946
				5.25526	0.34909
				5.26226	0.34873
				5.26927	0.34836
				5.27628	0.348
				5.28328	0.34763
				5.29029	0.34727
				5.2973	0.3469
				5.3043	0.34654
				5.31131	0.34618
				5.31832	0.34582
				5.32533	0.34546
				5.33233	0.3451
				5.33934	0.34474
				5.34635	0.34438
				5.35335	0.34402
				5.36036	0.34367
				5.36737	0.34331
				5.37437	0.34296
				5.38138	0.3426
				5.38839	0.34225
				5.3954	0.34189
				5.4024	0.34154
				5.40941	0.34119
				5.41642	0.34084
				5.42342	0.34049
				5.43043	0.34014
				5.43744	0.33979
				5.44444	0.33944
				5.45145	0.33909
				5.45846	0.33875
				5.46547	0.3384
				5.47247	0.33806
				5.47948	0.33771
				5.48649	0.33737
				5.49349	0.33702
				5.5005	0.33668
				5.50751	0.33634
				5.51451	0.336
				5.52152	0.33566
				5.52853	0.33532
				5.53554	0.33498
				5.54254	0.33464
				5.54955	0.3343
				5.55656	0.33396
				5.56356	0.33363
				5.57057	0.33329
				5.57758	0.33296
				5.58458	0.33262
				5.59159	0.33229
				5.5986	0.33196
				5.60561	0.33162
				5.61261	0.33129
				5.61962	0.33096
				5.62663	0.33063
				5.63363	0.3303
				5.64064	0.32997
				5.64765	0.32964
				5.65465	0.32931
				5.66166	0.32899
				5.66867	0.32866
				5.67568	0.32834
				5.68268	0.32801
				5.68969	0.32769
				5.6967	0.32736
				5.7037	0.32704
				5.71071	0.32672
				5.71772	0.32639
				5.72472	0.32607
				5.73173	0.32575
				5.73874	0.32543
				5.74575	0.32511
				5.75275	0.32479
				5.75976	0.32448
				5.76677	0.32416
				5.77377	0.32384
				5.78078	0.32353
				5.78779	0.32321
				5.79479	0.3229
				5.8018	0.32258
				5.80881	0.32227
				5.81582	0.32196
				5.82282	0.32164
				5.82983	0.32133
				5.83684	0.32102
				5.84384	0.32071
				5.85085	0.3204
				5.85786	0.32009
				5.86486	0.31978
				5.87187	0.31948
				5.87888	0.31917
				5.88589	0.31886
				5.89289	0.31856
				5.8999	0.31825
				5.90691	0.31795
				5.91391	0.31764
				5.92092	0.31734
				5.92793	0.31703
				5.93493	0.31673
				5.94194	0.31643
				5.94895	0.31613
				5.95596	0.31583
				5.96296	0.31553
				5.96997	0.31523
				5.97698	0.31493
				5.98398	0.31463
				5.99099	0.31434
				5.998	0.31404
				6.00501	0.31374
				6.01201	0.31345
				6.01902	0.31315
				6.02603	0.31286
				6.03303	0.31256
				6.04004	0.31227
				6.04705	0.31198
				6.05405	0.31169
				6.06106	0.31139
				6.06807	0.3111
				6.07508	0.31081
				6.08208	0.31052
				6.08909	0.31023
				6.0961	0.30995
				6.1031	0.30966
				6.11011	0.30937
				6.11712	0.30908
				6.12412	0.3088
				6.13113	0.30851
				6.13814	0.30823
				6.14515	0.30794
				6.15215	0.30766
				6.15916	0.30737
				6.16617	0.30709
				6.17317	0.30681
				6.18018	0.30653
				6.18719	0.30625
				6.19419	0.30597
				6.2012	0.30569
				6.20821	0.30541
				6.21522	0.30513
				6.22222	0.30485
				6.22923	0.30457
				6.23624	0.30429
				6.24324	0.30402
				6.25025	0.30374
				6.25726	0.30347
				6.26426	0.30319
				6.27127	0.30292
				6.27828	0.30264
				6.28529	0.30237
				6.29229	0.3021
				6.2993	0.30182
				6.30631	0.30155
				6.31331	0.30128
				6.32032	0.30101
				6.32733	0.30074
				6.33433	0.30047
				6.34134	0.3002
				6.34835	0.29993
				6.35536	0.29967
				6.36236	0.2994
				6.36937	0.29913
				6.37638	0.29887
				6.38338	0.2986
				6.39039	0.29834
				6.3974	0.29807
				6.4044	0.29781
				6.41141	0.29754
				6.41842	0.29728
				6.42543	0.29702
				6.43243	0.29676
				6.43944	0.2965
				6.44645	0.29623
				6.45345	0.29597
				6.46046	0.29571
				6.46747	0.29545
				6.47447	0.2952
				6.48148	0.29494
				6.48849	0.29468
				6.4955	0.29442
				6.5025	0.29417
				6.50951	0.29391
				6.51652	0.29365
				6.52352	0.2934
				6.53053	0.29314
				6.53754	0.29289
				6.54454	0.29264
				6.55155	0.29238
				6.55856	0.29213
				6.56557	0.29188
				6.57257	0.29163
				6.57958	0.29138
				6.58659	0.29113
				6.59359	0.29088
				6.6006	0.29063
				6.60761	0.29038
				6.61461	0.29013
				6.62162	0.28988
				6.62863	0.28963
				6.63564	0.28939
				6.64264	0.28914
				6.64965	0.28889
				6.65666	0.28865
				6.66366	0.2884
				6.67067	0.28816
				6.67768	0.28792
				6.68468	0.28767
				6.69169	0.28743
				6.6987	0.28719
				6.70571	0.28694
				6.71271	0.2867
				6.71972	0.28646
				6.72673	0.28622
				6.73373	0.28598
				6.74074	0.28574
				6.74775	0.2855
				6.75475	0.28526
				6.76176	0.28502
				6.76877	0.28479
				6.77578	0.28455
				6.78278	0.28431
				6.78979	0.28408
				6.7968	0.28384
				6.8038	0.28361
				6.81081	0.28337
				6.81782	0.28314
				6.82482	0.2829
				6.83183	0.28267
				6.83884	0.28244
				6.84585	0.2822
				6.85285	0.28197
				6.85986	0.28174
				6.86687	0.28151
				6.87387	0.28128
				6.88088	0.28105
				6.88789	0.28082
				6.89489	0.28059
				6.9019	0.28036
				6.90891	0.28013
				6.91592	0.2799
				6.92292	0.27968
				6.92993	0.27945
				6.93694	0.27922
				6.94394	0.279
				6.95095	0.27877
				6.95796	0.27855
				6.96496	0.27832
				6.97197	0.2781
				6.97898	0.27787
				6.98599	0.27765
				6.99299	0.27743
				7	0.27721

## Sheet: Figs. 2c and 2h
Figure 2c and 2i
2 uM NANOG W1357A			2 uM NANOG W468A			2 uM NANOG CTD			4.2 uM NANOG W1357A
Wavelength	Mean Residue Ellipticity		Wavelength	Mean Residue Ellipticity		Wavelength	Mean Residue Ellipticity		Wavelength	Mean Residue Ellipticity
260	0		260	0		260	0		260	0
259	54.054		259	-162.162		259	-557.823		259	-96.5251
258	-172.297		258	-459.459		258	-721.088		258	-148.005
257	-199.324		257	-429.054		257	-401.361		257	-136.744
256	449.324		256	-131.757		256	-68.0272		256	-56.3063
255	-60.8108		255	-418.919		255	-258.503		255	-104.569
254	-81.0811		254	-60.8108		254	-217.687		254	-24.1313
253	560.811		253	236.486		253	204.082		253	222.008
252	-47.2973		252	-412.162		252	-482.993		252	38.61
251	250		251	-324.324		251	-503.401		251	-143.179
250	-33.7838		250	-689.189		250	-727.891		250	-186.615
249	-30.4054		249	-483.108		249	-357.143		249	-157.658
248	-37.1622		248	-425.676		248	-370.748		248	-78.8288
247	-27.027		247	-513.514		247	-465.986		247	-33.7838
246	-54.054		246	-449.324		246	-493.197		246	-112.613
245	334.459		245	-253.378		245	-13.6054		245	6.43501
244	131.757		244	-347.973		244	-244.898		244	-139.961
243	226.351		243	-702.703		243	-506.803		243	-180.18
242	280.405		242	-763.514		242	-316.327		242	-175.354
241	-74.3243		241	-891.892		241	-795.918		241	-223.616
240	-135.135		240	-1233.11		240	-1142.86		240	-574.324
239	-239.865		239	-1253.38		239	-1353.74		239	-339.447
238	-162.162		238	-1054.05		238	-1836.73		238	-526.062
237	-216.216		237	-1743.24		237	-2214.29		237	-730.373
236	-658.784		236	-1604.73		236	-2112.24		236	-723.938
235	-452.703		235	-1466.22		235	-2506.8		235	-741.634
234	-435.811		234	-1918.92		234	-3040.82		234	-987.773
233	-1270.27		233	-2388.51		233	-3527.21		233	-1015.12
232	-547.297		232	-1685.81		232	-3289.12		232	-809.202
231	-777.027		231	-2378.38		231	-4149.66		231	-1198.52
230	-1574.32		230	-3253.38		230	-5010.2		230	-1562.1
229	-966.216		229	-2483.11		229	-5057.82		229	-1507.4
228	-1189.19		228	-2138.51		228	-4914.97		228	-1595.88
227	-1929.05		227	-3192.57		227	-5812.93		227	-1616.8
226	-1145.27		226	-3310.81		226	-5802.72		226	-1983.59
225	-2108.11		225	-3084.46		225	-5656.46		225	-1779.28
224	-2405.41		224	-3645.27		224	-6619.05		224	-2324.65
223	-1668.92		223	-3385.14		223	-5897.96		223	-2031.85
222	-2195.95		222	-3736.49		222	-6227.89		222	-2347.17
221	-2003.38		221	-4074.32		221	-6996.6		221	-2316.6
220	-1804.05		220	-3908.78		220	-7071.43		220	-2450.13
219	-2979.73		219	-4391.89		219	-6775.51		219	-2997.1
218	-3114.86		218	-4398.65		218	-6676.87		218	-2722.01
217	-2581.08		217	-4402.03		217	-6727.89		217	-2501.61
216	-2959.46		216	-5445.95		216	-6091.84		216	-3241.63
215	-1587.84		215	-3743.24		215	-5251.7		215	-2979.41
214	-3081.08		214	-4912.16		214	-4625.85		214	-3439.51
213	-3878.38		213	-5601.35		213	-4360.54		213	-3935.01
212	-3158.78		212	-5905.41		212	-4105.44		212	-3399.29
211	-3942.57		211	-5689.19		211	-2965.99		211	-4232.63
210	-5060.81		210	-7273.65		210	-3465.99		210	-5410.23
209	-3402.03		209	-6891.89		209	-693.878		209	-4779.6
208	-3841.22		208	-7209.46		208	1527.21		208	-4594.59
207	-1516.89		207	-5881.76		207	4391.16		207	-4282.5
206	-4486.49		206	-8145.27		206	3636.05		206	-7138.03
205	-5996.62		205	-13101.4		205	2931.97		205	-8056.63
204	-12445.9		204	-16668.9		204	-955.782		204	-10384.5
203	-6831.08		203	-12628.4		203	4404.76		203	-9703.99
202	11442.6		202	-189.189		202	18853.7		202	-2504.83
201	-6277.03		201	-17442.6		201	-14629.3		201	-6747.1
200	-90560.8		200	-111885		200	-105361		200	-38790.2
			199	1283.78		199	29602		199	1891.89
			198	-6489.86		198	-29415		198	19153.8
			197	-4452.7		197	-94942.2		197	-14081.4
			196	-72307.4		196	-55972.8		196	-1603.93
			195	-29054.1		195	-44119		195	-23762.9

## Sheet: Fig. 2d
Time	Time(with 2min dead time)	1.2uM ave	1.2uMstdev	2.4uM ave	2.4uMstdev	0uM
	0	2	0	0	0	0
1	3	0.072707	0.0151647	0.179227	0.00452813	0
2	4	0.163515	0.0154599	0.334022	0.00771994	0
3	5	0.250163	0.0212974	0.463358	0.0156392	0
4	6	0.339352	0.0182534	0.565685	0.022049	0
5	7	0.408565	0.0203134	0.643724	0.0245196	0
6	8	0.474436	0.0213032	0.709269	0.0264255	0
7	9	0.524728	0.0250447	0.762887	0.028458	0
8	10	0.576882	0.0170977	0.803683	0.0262964	0
9	11	0.61783	0.0149392	0.836596	0.0244089	0
10	12	0.656431	0.0120898	0.86072	0.0233941	0
11	13	0.693558	0.0101852	0.882096	0.0258286	0
12	14	0.727346	0.0147249	0.899123	0.0297272	0
13	15	0.756801	0.0140894	0.915458	0.0299387	0
14	16	0.785849	0.0123061	0.926676	0.028639	0
15	17	0.812829	0.0101334	0.936278	0.0290047	0
16	18	0.83493	0.0112217	0.946281	0.0285025	0
17	19	0.852036	0.0106196	0.957509	0.0277336	0
18	20	0.872052	0.0116204	0.965341	0.0250546	0
19	21	0.8875	0.0105097	0.970821	0.0231395	0
20	22	0.90166	0.0140497	0.977767	0.0208453	0
21	23	0.915792	0.00917536	0.982713	0.015997	0
22	24	0.929548	0.00776701	0.986595	0.0148998	0
23	25	0.934391	0.0116206	0.987215	0.0116547	0
24	26	0.94914	0.00855893	0.989842	0.0106443	0
25	27	0.957542	0.00478659	0.988662	0.00756818	0
26	28	0.967885	0.00475157	0.98946	0.00803597	0
27	29	0.974777	0.00457787	0.988997	0.0107412	0
28	30	0.979978	0.00381823	0.990843	0.00965241	0
29	31	0.985348	0.00342203	0.98868	0.009236	0
30	32	0.990859	0.00454392	0.986657	0.0137912	0
31	33	0.99422	0.00276034	0.989226	0.0113589	0
32	34	0.997368	0.00290956	0.985669	0.0147812	0
33	35	0.998336	0.00316576	0.983709	0.0150438	0
