# Supplementary material for: NANOG prion-like assembly mediates DNA bridging to facilitate chromatin reorganization and activation of pluripotency
Source: Nat Cell Biol. 2022 Apr 28;24(5):737–47. doi: 10.1038/s41556-022-00896-x (PMC9106587; doi:10.1038/s41556-022-00896-x)
Supplement: Source Data Fig. 3 — Statistical source data. [file 41556_2022_896_MOESM7_ESM.xlsx]

## Sheet: Fig. 3c
Fig. 3c SEC (UV absorbance)
Elution time (min)	SEC mw	Elution time (min)	h6g-NANOG WT:skp	Elution time (min)	MBP-NANOG WT	Elution time (min)	MBP-NANOG W8A
0.0025	-0.11015	0.00483	-0.07963	0.00533	-0.58889	0.00433	-0.6237
0.00917	-0.12159	0.0115	-0.08202	0.012	-0.59748	0.011	-0.6237
0.01583	-0.13065	0.01817	-0.08154	0.01867	-0.60368	0.01767
0.0225	-0.13399	0.02483	-0.07915	0.02533	-0.60606	0.02433	-0.60797
0.02917	-0.12922	0.0315	-0.0701	0.032	-0.60081	0.031	-0.60272
0.03583	-0.11635	0.03817	-0.05627	0.03867	-0.59032	0.03767	-0.59223
0.0425	-0.10252	0.04483	-0.04244	0.04533	-0.58079	0.04433	-0.57364
0.04917	-0.09251	0.0515	-0.03576	0.052	-0.57697	0.051	-0.56076
0.05583	-0.08774	0.05817	-0.03242	0.05867	-0.57602	0.05767	-0.55742
0.0625	-0.08583	0.06483	-0.02575	0.06533	-0.57459	0.06433	-0.55695
0.06917	-0.08821	0.0715	-0.01383	0.072	-0.57316	0.071	-0.55504
0.07583	-0.09489	0.07817	-0.00381	0.07867	-0.57316	0.07767	-0.55599
0.0825	-0.10061	0.08483	-0.00238	0.08533	-0.57125	0.08433	-0.56458
0.08917	-0.10395	0.0915	-0.00191	0.092	-0.56696	0.091	-0.57077
0.09583	-0.09918	0.09817	-0.000476837	0.09867	-0.56505	0.09767	-0.56934
0.1025	-0.09251	0.10483	-0.000476837	0.10533	-0.56601	0.10433	-0.56505
0.10917	-0.08678	0.1115	-0.0062	0.112	-0.56982	0.111	-0.55981
0.11583	-0.08249	0.11817	-0.01097	0.11867	-0.57125	0.11767	-0.55838
0.1225	-0.072	0.12483	-0.00763	0.12533	-0.57459	0.12433	-0.55552
0.12917	-0.05579	0.1315	0.000476837	0.132	-0.57936	0.131	-0.55647
0.13583	-0.04435	0.13817	0.01144	0.13867	-0.58508	0.13767	-0.56171
0.1425	-0.0391	0.14483	0.02384	0.14533	-0.58508	0.14433	-0.5703
0.14917	-0.03719	0.1515	0.0329	0.152	-0.58126	0.151	-0.58222
0.15583	-0.03147	0.15817	0.03576	0.15867	-0.58079	0.15767	-0.59319
0.1625	-0.02956	0.16483	0.02909	0.16533	-0.58651	0.16433	-0.60225
0.16917	-0.03147	0.1715	0.02003	0.172	-0.59271	0.171	-0.60606
0.17583	-0.03386	0.17817	0.01192	0.17867	-0.59557	0.17767	-0.60701
0.1825	-0.03052	0.18483	0.00477	0.18533	-0.59938	0.18433	-0.60654
0.18917	-0.02432	0.1915	0.00334	0.192	-0.60511	0.191	-0.60654
0.19583	-0.02384	0.19817	0.00906	0.19867	-0.60987	0.19767	-0.60415
0.2025	-0.02718	0.20483	0.02241	0.20533	-0.61083	0.20433	-0.59986
0.20917	-0.03576	0.2115	0.03624	0.212	-0.60749	0.211	-0.59032
0.21583	-0.0453	0.21817	0.04005	0.21867	-0.60177	0.21767	-0.57793
0.2225	-0.05293	0.22483	0.03338	0.22533	-0.59557	0.22433	-0.5722
0.22917	-0.05913	0.2315	0.0205	0.232	-0.59128	0.231	-0.57411
0.23583	-0.0639	0.23817	0.01287	0.23867	-0.59032	0.23767	-0.58079
0.2425	-0.07057	0.24483	0.00811	0.24533	-0.59032	0.24433	-0.58699
0.24917	-0.07153	0.2515	0.00429	0.252	-0.59414	0.251	-0.59462
0.25583	-0.0639	0.25817	0.00381	0.25867	-0.59891	0.25767	-0.60463
0.2625	-0.0515	0.26483	0.0124	0.26533	-0.6032	0.26433	-0.60892
0.26917	-0.04005	0.2715	0.02384	0.272	-0.60225	0.271	-0.60558
0.27583	-0.03242	0.27817	0.03099	0.27867	-0.59748	0.27767	-0.59891
0.2825	-0.02623	0.28483	0.03147	0.28533	-0.58937	0.28433	-0.59843
0.28917	-0.02146	0.2915	0.03099	0.292	-0.57888	0.291	-0.60749
0.29583	-0.0205	0.29817	0.03147	0.29867	-0.57125	0.29767	-0.61846
0.3025	-0.02575	0.30483	0.03338	0.30533	-0.56934	0.30433	-0.62704
0.30917	-0.03433	0.3115	0.04101	0.312	-0.57507	0.311	-0.63324
0.31583	-0.04244	0.31817	0.04578	0.31867	-0.58651	0.31767	-0.63896
0.3225	-0.04578	0.32483	0.05007	0.32533	-0.60129	0.32433	-0.6423
0.32917	-0.04816	0.3315	0.05007	0.332	-0.61274	0.331	-0.64087
0.33583	-0.05245	0.33817	0.04911	0.33867	-0.6218	0.33767	-0.63753
0.3425	-0.05627	0.34483	0.04482	0.34533	-0.62609	0.34433	-0.63801
0.34917	-0.05627	0.3515	0.03529	0.352	-0.62895	0.351	-0.63705
0.35583	-0.05341	0.35817	0.0329	0.35867	-0.62418	0.35767	-0.63467
0.3625	-0.05198	0.36483	0.03242	0.36533	-0.61321	0.36433	-0.62752
0.36917	-0.05054	0.3715	0.03481	0.372	-0.60415	0.371	-0.6218
0.37583	-0.05054	0.37817	0.03767	0.37867	-0.59986	0.37767	-0.61846
0.3825	-0.05341	0.38483	0.04005	0.38533	-0.60034	0.38433	-0.61512
0.38917	-0.05913	0.3915	0.04435	0.392	-0.59891	0.391	-0.61369
0.39583	-0.06676	0.39817	0.0453	0.39867	-0.59795	0.39767	-0.61178
0.4025	-0.07534	0.40483	0.04721	0.40533	-0.60177	0.40433	-0.61131
0.40917	-0.09012	0.4115	0.04864	0.412	-0.61035	0.411	-0.61035
0.41583	-0.10777	0.41817	0.05293	0.41867	-0.61941	0.41767	-0.60892
0.4225	-0.12159	0.42483	0.0596	0.42533	-0.62466	0.42433	-0.60797
0.42917	-0.12636	0.4315	0.0639	0.432	-0.62561	0.431	-0.60987
0.43583	-0.12064	0.43817	0.0658	0.43867	-0.62466	0.43767	-0.61369
0.4425	-0.1092	0.44483	0.06628	0.44533	-0.62275	0.44433	-0.61369
0.44917	-0.09537	0.4515	0.06771	0.452	-0.61846	0.451	-0.61178
0.45583	-0.08392	0.45817	0.06628	0.45867	-0.61464	0.45767	-0.60701
0.4625	-0.07391	0.46483	0.06199	0.46533	-0.61226	0.46433	-0.60368
0.46917	-0.06819	0.4715	0.05722	0.472	-0.61035	0.471	-0.597
0.47583	-0.06962	0.47817	0.05436	0.47867	-0.61035	0.47767	-0.5908
0.4825	-0.07534	0.48483	0.05579	0.48533	-0.61369	0.48433	-0.59223
0.48917	-0.08106	0.4915	0.06104	0.492	-0.6175	0.491	-0.59986
0.49583	-0.08774	0.49817	0.06962	0.49867	-0.61703	0.49767	-0.60797
0.5025	-0.09489	0.50483	0.07582	0.50533	-0.61703	0.50433	-0.61131
0.50917	-0.10252	0.5115	0.08488	0.512	-0.6218	0.511	-0.61321
0.51583	-0.10681	0.51817	0.09918	0.51867	-0.6299	0.51767	-0.61512
0.5225	-0.10824	0.52483	0.11253	0.52533	-0.63324	0.52433	-0.61703
0.52917	-0.10729	0.5315	0.11444	0.532	-0.63419	0.531	-0.61274
0.53583	-0.10347	0.53817	0.10729	0.53867	-0.63753	0.53767	-0.60701
0.5425	-0.09823	0.54483	0.10157	0.54533	-0.6423	0.54433	-0.60225
0.54917	-0.09394	0.5515	0.10014	0.552	-0.64468	0.551	-0.60081
0.55583	-0.09346	0.55817	0.10204	0.55867	-0.64278	0.55767	-0.60225
0.5625	-0.09537	0.56483	0.10967	0.56533	-0.64135	0.56433	-0.6032
0.56917	-0.09632	0.5715	0.12445	0.572	-0.63992	0.571	-0.60511
0.57583	-0.09489	0.57817	0.14496	0.57867	-0.63848	0.57767	-0.60511
0.5825	-0.09203	0.58483	0.16403	0.58533	-0.63181	0.58433	-0.60415
0.58917	-0.09203	0.5915	0.17977	0.592	-0.6237	0.591	-0.59891
0.59583	-0.09346	0.59817	0.1874	0.59867	-0.61703	0.59767	-0.58985
0.6025	-0.09823	0.60483	0.18549	0.60533	-0.61512	0.60433	-0.57983
0.60917	-0.10109	0.6115	0.18072	0.612	-0.61464	0.611	-0.57936
0.61583	-0.10252	0.61817	0.17786	0.61867	-0.61083	0.61767	-0.58413
0.6225	-0.10347	0.62483	0.17738	0.62533	-0.61035	0.62433	-0.59128
0.62917	-0.10204	0.6315	0.17691	0.632	-0.61369	0.631	-0.59557
0.63583	-0.0968	0.63817	0.17691	0.63867	-0.61846	0.63767	-0.59843
0.6425	-0.08583	0.64483	0.17738	0.64533	-0.62084	0.64433	-0.60368
0.64917	-0.07725	0.6515	0.17977	0.652	-0.6175	0.651	-0.60701
0.65583	-0.07391	0.65817	0.18406	0.65867	-0.6156	0.65767	-0.60797
0.6625	-0.07105	0.66483	0.1936	0.66533	-0.61321	0.66433	-0.60701
0.66917	-0.06819	0.6715	0.20504	0.672	-0.61178	0.671	-0.6094
0.67583	-0.06676	0.67817	0.21601	0.67867	-0.61417	0.67767	-0.61512
0.6825	-0.06866	0.68483	0.22507	0.68533	-0.61798	0.68433	-0.61655
0.68917	-0.06962	0.6915	0.23317	0.692	-0.62609	0.691	-0.61131
0.69583	-0.06866	0.69817	0.23985	0.69867	-0.63515	0.69767	-0.60368
0.7025	-0.06628	0.70483	0.23985	0.70533	-0.64373	0.70433	-0.59891
0.70917	-0.06676	0.7115	0.23699	0.712	-0.64659	0.711	-0.59652
0.71583	-0.06914	0.71817	0.23651	0.71867	-0.63944	0.71767	-0.59605
0.7225	-0.07153	0.72483	0.24414	0.72533	-0.62752	0.72433	-0.59652
0.72917	-0.07105	0.7315	0.25558	0.732	-0.61703	0.731	-0.59748
0.73583	-0.06485	0.73817	0.26321	0.73867	-0.6094	0.73767	-0.60034
0.7425	-0.05484	0.74483	0.26655	0.74533	-0.60463	0.74433	-0.59986
0.74917	-0.0453	0.7515	0.26608	0.752	-0.60415	0.751	-0.59509
0.75583	-0.0391	0.75817	0.26321	0.75867	-0.60987	0.75767	-0.58365
0.7625	-0.03195	0.76483	0.25797	0.76533	-0.61941	0.76433	-0.57459
0.76917	-0.02384	0.7715	0.24891	0.772	-0.62561	0.771	-0.5703
0.77583	-0.01955	0.77817	0.23746	0.77867	-0.62704	0.77767	-0.5722
0.7825	-0.02384	0.78483	0.22793	0.78533	-0.62752	0.78433	-0.5765
0.78917	-0.02909	0.7915	0.22268	0.792	-0.62895	0.791	-0.58317
0.79583	-0.03004	0.79817	0.22411	0.79867	-0.63276	0.79767	-0.59414
0.8025	-0.02527	0.80483	0.22554	0.80533	-0.63276	0.80433	-0.60463
0.80917	-0.02098	0.8115	0.22507	0.812	-0.63038	0.811	-0.61083
0.81583	-0.01717	0.81817	0.22554	0.81867	-0.62799	0.81767	-0.61178
0.8225	-0.01383	0.82483	0.22554	0.82533	-0.62847	0.82433	-0.61035
0.82917	-0.00858	0.8315	0.22364	0.832	-0.6299	0.831	-0.60654
0.83583	-0.00286	0.83817	0.21315	0.83867	-0.62752	0.83767	-0.60081
0.8425	-0.00191	0.84483	0.20075	0.84533	-0.62466	0.84433	-0.59271
0.84917	-0.00286	0.8515	0.19217	0.852	-0.62561	0.851	-0.58699
0.85583	0	0.85817	0.1893	0.85867	-0.62895	0.85767	-0.58317
0.8625	0.01287	0.86483	0.18978	0.86533	-0.62895	0.86433	-0.58603
0.86917	0.02527	0.8715	0.19169	0.872	-0.62847	0.871	-0.59414
0.87583	0.03576	0.87817	0.19932	0.87867	-0.63324	0.87767	-0.60225
0.8825	0.04387	0.88483	0.20885	0.88533	-0.63705	0.88433	-0.60797
0.88917	0.04864	0.8915	0.21601	0.892	-0.63801	0.891	-0.61035
0.89583	0.04673	0.89817	0.21887	0.89867	-0.6361	0.89767	-0.61226
0.9025	0.0391	0.90483	0.2203	0.90533	-0.63896	0.90433	-0.60797
0.90917	0.0329	0.9115	0.22316	0.912	-0.64039	0.911	-0.59986
0.91583	0.02718	0.91817	0.22316	0.91867	-0.63896	0.91767	-0.59557
0.9225	0.02575	0.92483	0.2203	0.92533	-0.64135	0.92433	-0.597
0.92917	0.03004	0.9315	0.21553	0.932	-0.64945	0.931	-0.60129
0.93583	0.04196	0.93817	0.21219	0.93867	-0.65899	0.93767	-0.6032
0.9425	0.0515	0.94483	0.21076	0.94533	-0.66137	0.94433	-0.60749
0.94917	0.05722	0.9515	0.2079	0.952	-0.65613	0.951	-0.61512
0.95583	0.06437	0.95817	0.2017	0.95867	-0.6485	0.95767	-0.61941
0.9625	0.07391	0.96483	0.19789	0.96533	-0.64325	0.96433	-0.61607
0.96917	0.08345	0.9715	0.19789	0.972	-0.63705	0.971	-0.61035
0.97583	0.08821	0.97817	0.20409	0.97867	-0.62847	0.97767	-0.60654
0.9825	0.09441	0.98483	0.21362	0.98533	-0.61989	0.98433	-0.60177
0.98917	0.10681	0.9915	0.22411	0.992	-0.61846	0.991	-0.59462
0.99583	0.12159	0.99817	0.23317	0.99867	-0.62609	0.99767	-0.58842
1.0025	0.13304	1.00483	0.23794	1.00533	-0.6361	1.00433	-0.58937
1.00917	0.13447	1.0115	0.23603	1.012	-0.64135	1.011	-0.59509
1.01583	0.13018	1.01817	0.22984	1.01867	-0.64182	1.01767	-0.60654
1.0225	0.12112	1.02483	0.22507	1.02533	-0.64039	1.02433	-0.61989
1.02917	0.11063	1.0315	0.22602	1.032	-0.63801	1.031	-0.63181
1.03583	0.10395	1.03817	0.23079	1.03867	-0.62943	1.03767	-0.63896
1.0425	0.10633	1.04483	0.23746	1.04533	-0.61846	1.04433	-0.6423
1.04917	0.11539	1.0515	0.24462	1.052	-0.61464	1.051	-0.64135
1.05583	0.1235	1.05817	0.24939	1.05867	-0.6175	1.05767	-0.63372
1.0625	0.13065	1.06483	0.24939	1.06533	-0.62513	1.06433	-0.6218
1.06917	0.13781	1.0715	0.24462	1.072	-0.6299	1.071	-0.61226
1.07583	0.14591	1.07817	0.2408	1.07867	-0.63324	1.07767	-0.60797
1.0825	0.15068	1.08483	0.24128	1.08533	-0.63324	1.08433	-0.60844
1.08917	0.1564	1.0915	0.24366	1.092	-0.63038	1.091	-0.60987
1.09583	0.16546	1.09817	0.24796	1.09867	-0.63276	1.09767	-0.61035
1.1025	0.17548	1.10483	0.25034	1.10533	-0.64039	1.10433	-0.60892
1.10917	0.17977	1.1115	0.25034	1.112	-0.65136	1.111	-0.60606
1.11583	0.17738	1.11817	0.25129	1.11867	-0.6609	1.11767	-0.60606
1.1225	0.17023	1.12483	0.25415	1.12533	-0.66662	1.12433	-0.60606
1.12917	0.15926	1.1315	0.26131	1.132	-0.67139	1.131	-0.60511
1.13583	0.15116	1.13817	0.2656	1.13867	-0.669	1.13767	-0.60177
1.1425	0.14877	1.14483	0.26846	1.14533	-0.66233	1.14433	-0.60177
1.14917	0.15116	1.1515	0.27084	1.152	-0.65422	1.151	-0.60749
1.15583	0.15068	1.15817	0.27132	1.15867	-0.65184	1.15767	-0.61131
1.1625	0.14782	1.16483	0.27227	1.16533	-0.65613	1.16433	-0.61321
1.16917	0.14687	1.1715	0.27418	1.172	-0.6609	1.171	-0.61607
1.17583	0.1483	1.17817	0.27943	1.17867	-0.66471	1.17767	-0.6218
1.1825	0.1502	1.18483	0.2861	1.18533	-0.66614	1.18433	-0.62656
1.18917	0.15163	1.1915	0.29135	1.192	-0.66423	1.191	-0.62752
1.19583	0.15879	1.19817	0.29564	1.19867	-0.65851	1.19767	-0.62943
1.2025	0.17309	1.20483	0.29564	1.20533	-0.64993	1.20433	-0.62799
1.20917	0.18549	1.2115	0.29421	1.212	-0.64516	1.211	-0.6175
1.21583	0.19407	1.21817	0.29087	1.21867	-0.64468	1.21767	-0.60081
1.2225	0.19932	1.22483	0.28753	1.22533	-0.64564	1.22433	-0.5827
1.22917	0.20361	1.2315	0.28563	1.232	-0.65041	1.231	-0.56791
1.23583	0.20695	1.23817	0.28706	1.23867	-0.65613	1.23767	-0.55122
1.2425	0.20123	1.24483	0.29135	1.24533	-0.66185	1.24433	-0.5374
1.24917	0.19455	1.2515	0.2923	1.252	-0.6628	1.251	-0.52881
1.25583	0.19264	1.25817	0.29182	1.25867	-0.65947	1.25767	-0.52309
1.2625	0.19884	1.26483	0.29182	1.26533	-0.65565	1.26433	-0.51308
1.26917	0.20504	1.2715	0.29659	1.272	-0.64993	1.271	-0.49686
1.27583	0.2079	1.27817	0.29898	1.27867	-0.64325	1.27767	-0.47922
1.2825	0.21315	1.28483	0.29945	1.28533	-0.63562	1.28433	-0.46253
1.28917	0.21982	1.2915	0.30375	1.292	-0.63324	1.291	-0.4487
1.29583	0.21887	1.29817	0.31137	1.29867	-0.63705	1.29767	-0.43392
1.3025	0.20599	1.30483	0.31996	1.30533	-0.6423	1.30433	-0.41866
1.30917	0.19264	1.3115	0.32616	1.312	-0.64659	1.311	-0.39721
1.31583	0.18454	1.31817	0.33426	1.31867	-0.65327	1.31767	-0.37193
1.3225	0.17881	1.32483	0.34428	1.32533	-0.66471	1.32433	-0.33951
1.32917	0.17309	1.3315	0.35286	1.332	-0.67425	1.331	-0.3047
1.33583	0.17166	1.33817	0.35572	1.33867	-0.67759	1.33767	-0.27752
1.3425	0.17405	1.34483	0.35334	1.34533	-0.67377	1.34433	-0.25797
1.34917	0.17691	1.3515	0.34571	1.352	-0.67043	1.351	-0.24319
1.35583	0.17786	1.35817	0.33569	1.35867	-0.6671	1.35767	-0.22554
1.3625	0.1812	1.36483	0.3233	1.36533	-0.65947	1.36433	-0.20742
1.36917	0.18978	1.3715	0.30899	1.372	-0.64707	1.371	-0.18787
1.37583	0.20075	1.37817	0.30088	1.37867	-0.63324	1.37767	-0.16546
1.3825	0.21267	1.38483	0.30041	1.38533	-0.62275	1.38433	-0.13924
1.38917	0.22268	1.3915	0.30851	1.392	-0.6156	1.391	-0.11396
1.39583	0.22793	1.39817	0.31996	1.39867	-0.61035	1.39767	-0.08821
1.4025	0.22888	1.40483	0.33045	1.40533	-0.60415	1.40433	-0.06533
1.40917	0.22697	1.4115	0.34046	1.412	-0.59986	1.411	-0.0453
1.41583	0.2265	1.41817	0.34428	1.41867	-0.60129	1.41767	-0.02575
1.4225	0.2265	1.42483	0.34332	1.42533	-0.61035	1.42433	-0.00286
1.42917	0.22459	1.4315	0.34094	1.432	-0.61893	1.431	0.02289
1.43583	0.22507	1.43817	0.33903	1.43867	-0.6218	1.43767	0.04625
1.4425	0.22888	1.44483	0.34094	1.44533	-0.62084	1.44433	0.06819
1.44917	0.23317	1.4515	0.3438	1.452	-0.61798	1.451	0.09584
1.45583	0.23556	1.45817	0.34952	1.45867	-0.61274	1.45767	0.12827
1.4625	0.2346	1.46483	0.3562	1.46533	-0.59891	1.46433	0.16022
1.46917	0.23317	1.4715	0.35858	1.472	-0.58222	1.471	0.19312
1.47583	0.23222	1.47817	0.35858	1.47867	-0.57173	1.47767	0.23031
1.4825	0.23317	1.48483	0.35429	1.48533	-0.56791	1.48433	0.27657
1.48917	0.2346	1.4915	0.35381	1.492	-0.56887	1.491	0.32139
1.49583	0.23365	1.49817	0.35477	1.49867	-0.57459	1.49767	0.36383
1.5025	0.22984	1.50483	0.36144	1.50533	-0.58794	1.50433	0.40293
1.50917	0.22745	1.5115	0.36955	1.512	-0.60511	1.511	0.43774
1.51583	0.22793	1.51817	0.37432	1.51867	-0.61083	1.51767	0.46349
1.5225	0.22888	1.52483	0.37384	1.52533	-0.60654	1.52433	0.47541
1.52917	0.2284	1.5315	0.36955	1.532	-0.60034	1.531	0.4797
1.53583	0.23079	1.53817	0.36383	1.53867	-0.59462	1.53767	0.48208
1.5425	0.2346	1.54483	0.35524	1.54533	-0.58365	1.54433	0.48542
1.54917	0.23937	1.5515	0.34618	1.552	-0.56648	1.551	0.4921
1.55583	0.2408	1.55817	0.34046	1.55867	-0.55408	1.55767	0.50211
1.5625	0.23746	1.56483	0.34094	1.56533	-0.54693	1.56433	0.51737
1.56917	0.23174	1.5715	0.34428	1.572	-0.53787	1.571	0.53835
1.57583	0.22602	1.57817	0.34571	1.57867	-0.52738	1.57767	0.55981
1.5825	0.22554	1.58483	0.34571	1.58533	-0.52023	1.58433	0.57602
1.58917	0.22459	1.5915	0.34189	1.592	-0.51785	1.591	0.58603
1.59583	0.22364	1.59817	0.33331	1.59867	-0.51546	1.59767	0.59795
1.6025	0.22364	1.60483	0.31805	1.60533	-0.51403	1.60433	0.61607
1.60917	0.22411	1.6115	0.30088	1.612	-0.51546	1.611	0.63515
1.61583	0.22221	1.61817	0.28801	1.61867	-0.51689	1.61767	0.65136
1.6225	0.21362	1.62483	0.28229	1.62533	-0.51737	1.62433	0.66423
1.62917	0.20933	1.6315	0.28324	1.632	-0.51737	1.631	0.67329
1.63583	0.21315	1.63817	0.28849	1.63867	-0.52071	1.63767	0.67711
1.6425	0.22316	1.64483	0.29564	1.64533	-0.52691	1.64433	0.67282
1.64917	0.23031	1.6515	0.30231	1.652	-0.53644	1.651	0.66471
1.65583	0.23222	1.65817	0.30422	1.65867	-0.5455	1.65767	0.65756
1.6625	0.2327	1.66483	0.30041	1.66533	-0.55313	1.66433	0.65804
1.66917	0.23174	1.6715	0.29612	1.672	-0.56124	1.671	0.66137
1.67583	0.22411	1.67817	0.29135	1.67867	-0.5703	1.67767	0.6628
1.6825	0.21029	1.68483	0.28992	1.68533	-0.57554	1.68433	0.65899
1.68917	0.19979	1.6915	0.29325	1.692	-0.57125	1.691	0.65136
1.69583	0.19693	1.69817	0.29945	1.69867	-0.56553	1.69767	0.64278
1.7025	0.19836	1.70483	0.30613	1.70533	-0.55885	1.70433	0.62943
1.70917	0.1936	1.7115	0.30899	1.712	-0.54979	1.711	0.61226
1.71583	0.1893	1.71817	0.31137	1.71867	-0.53787	1.71767	0.59271
1.7225	0.18978	1.72483	0.3109	1.72533	-0.52881	1.72433	0.5765
1.72917	0.19026	1.7315	0.30565	1.732	-0.52881	1.731	0.56124
1.73583	0.18406	1.73817	0.29945	1.73867	-0.53024	1.73767	0.54598
1.7425	0.17643	1.74483	0.29469	1.74533	-0.53358	1.74433	0.52929
1.74917	0.17786	1.7515	0.29278	1.752	-0.53883	1.751	0.51212
1.75583	0.18501	1.75817	0.28944	1.75867	-0.54502	1.75767	0.49591
1.7625	0.18883	1.76483	0.28563	1.76533	-0.54979	1.76433	0.48161
1.76917	0.19026	1.7715	0.28181	1.772	-0.54979	1.771	0.46921
1.77583	0.19503	1.77817	0.27895	1.77867	-0.54979	1.77767	0.45776
1.7825	0.19932	1.78483	0.27514	1.78533	-0.54979	1.78433	0.44727
1.78917	0.19979	1.7915	0.26846	1.792	-0.54932	1.791	0.43535
1.79583	0.1936	1.79817	0.26321	1.79867	-0.54884	1.79767	0.42057
1.8025	0.18311	1.80483	0.26369	1.80533	-0.54884	1.80433	0.39816
1.80917	0.17214	1.8115	0.26798	1.812	-0.55122	1.811	0.36955
1.81583	0.16642	1.81817	0.27132	1.81867	-0.55456	1.81767	0.34046
1.8225	0.16594	1.82483	0.27037	1.82533	-0.55456	1.82433	0.31376
1.82917	0.16308	1.8315	0.27132	1.832	-0.5517	1.831	0.29278
1.83583	0.15402	1.83817	0.27275	1.83867	-0.54693	1.83767	0.27084
1.8425	0.14544	1.84483	0.27275	1.84533	-0.54359	1.84433	0.25368
1.84917	0.13924	1.8515	0.27084	1.852	-0.5393	1.851	0.24271
1.85583	0.13542	1.85817	0.26655	1.85867	-0.53644	1.85767	0.23222
1.8625	0.13399	1.86483	0.26321	1.86533	-0.54073	1.86433	0.21839
1.86917	0.13781	1.8715	0.2594	1.872	-0.55075	1.871	0.19836
1.87583	0.14782	1.87817	0.25463	1.87867	-0.56219	1.87767	0.17834
1.8825	0.15926	1.88483	0.24843	1.88533	-0.56934	1.88433	0.15163
1.88917	0.17405	1.8915	0.24128	1.892	-0.5765	1.891	0.11826
1.89583	0.18549	1.89817	0.23842	1.89867	-0.58317	1.89767	0.08059
1.9025	0.18787	1.90483	0.23842	1.90533	-0.58556	1.90433	0.04625
1.90917	0.18072	1.9115	0.2408	1.912	-0.5827	1.911	0.01287
1.91583	0.17071	1.91817	0.24462	1.91867	-0.58031	1.91767	-0.0186
1.9225	0.16499	1.92483	0.24843	1.92533	-0.58174	1.92433	-0.0391
1.92917	0.15783	1.9315	0.24891	1.932	-0.58699	1.931	-0.05293
1.93583	0.14973	1.93817	0.24509	1.93867	-0.59032	1.93767	-0.0639
1.9425	0.14257	1.94483	0.23842	1.94533	-0.5908	1.94433	-0.08011
1.94917	0.13828	1.9515	0.23031	1.952	-0.5908	1.951	-0.09441
1.95583	0.13733	1.95817	0.22221	1.95867	-0.59319	1.95767	-0.10538
1.9625	0.13542	1.96483	0.21839	1.96533	-0.59414	1.96433	-0.11969
1.96917	0.13542	1.9715	0.22078	1.972	-0.59319	1.971	-0.13685
1.97583	0.13781	1.97817	0.22602	1.97867	-0.59509	1.97767	-0.15402
1.9825	0.14019	1.98483	0.23365	1.98533	-0.59938	1.98433	-0.16785
1.98917	0.14257	1.9915	0.2408	1.992	-0.60415	1.991	-0.18167
1.99583	0.144	1.99817	0.24796	1.99867	-0.6094	1.99767	-0.19741
2.0025	0.144	2.00483	0.25082	2.00533	-0.61846	2.00433	-0.21362
2.00917	0.14067	2.0115	0.25511	2.012	-0.62656	2.011	-0.23127
2.01583	0.1359	2.01817	0.26083	2.01867	-0.63086	2.01767	-0.24891
2.0225	0.13304	2.02483	0.26512	2.02533	-0.63276	2.02433	-0.26464
2.02917	0.13447	2.0315	0.26369	2.032	-0.63658	2.031	-0.278
2.03583	0.13494	2.03817	0.25606	2.03867	-0.64135	2.03767	-0.28944
2.0425	0.13304	2.04483	0.24843	2.04533	-0.64087	2.04433	-0.29802
2.04917	0.12636	2.0515	0.2408	2.052	-0.63562	2.051	-0.30422
2.05583	0.11539	2.05817	0.23508	2.05867	-0.62943	2.05767	-0.31328
2.0625	0.1049	2.06483	0.23031	2.06533	-0.62466	2.06433	-0.32711
2.06917	0.09441	2.0715	0.22697	2.072	-0.62132	2.071	-0.34332
2.07583	0.08774	2.07817	0.22507	2.07867	-0.61703	2.07767	-0.35858
2.0825	0.08392	2.08483	0.21982	2.08533	-0.6156	2.08433	-0.37241
2.08917	0.08345	2.0915	0.20695	2.092	-0.61893	2.091	-0.38624
2.09583	0.08631	2.09817	0.18883	2.09867	-0.62513	2.09767	-0.39673
2.1025	0.0906	2.10483	0.17118	2.10533	-0.62895	2.10433	-0.4034
2.10917	0.09489	2.1115	0.16069	2.112	-0.62943	2.111	-0.4077
2.11583	0.09775	2.11817	0.15974	2.11867	-0.63038	2.11767	-0.41389
2.1225	0.10204	2.12483	0.16499	2.12533	-0.62799	2.12433	-0.422
2.12917	0.10729	2.1315	0.17929	2.132	-0.62513	2.131	-0.43344
2.13583	0.11158	2.13817	0.19693	2.13867	-0.6218	2.13767	-0.44775
2.1425	0.11206	2.14483	0.21553	2.14533	-0.62561	2.14433	-0.46396
2.14917	0.11158	2.1515	0.2284	2.152	-0.63324	2.151	-0.47779
2.15583	0.11015	2.15817	0.23317	2.15867	-0.64039	2.15767	-0.48971
2.1625	0.10729	2.16483	0.23079	2.16533	-0.6485	2.16433	-0.49782
2.16917	0.10443	2.1715	0.22316	2.172	-0.65422	2.171	-0.49877
2.17583	0.10252	2.17817	0.21505	2.17867	-0.6566	2.17767	-0.49353
2.1825	0.10109	2.18483	0.20838	2.18533	-0.65422	2.18433	-0.48447
2.18917	0.10252	2.1915	0.20456	2.192	-0.6485	2.191	-0.47588
2.19583	0.10443	2.19817	0.20266	2.19867	-0.64564	2.19767	-0.46968
2.2025	0.10633	2.20483	0.20409	2.20533	-0.64373	2.20433	-0.46825
2.20917	0.10824	2.2115	0.20456	2.212	-0.64611	2.211	-0.47112
2.21583	0.10824	2.21817	0.20313	2.21867	-0.64945	2.21767	-0.47541
2.2225	0.10777	2.22483	0.19979	2.22533	-0.65041	2.22433	-0.48256
2.22917	0.09966	2.2315	0.19503	2.232	-0.65279	2.231	-0.4921
2.23583	0.08821	2.23817	0.18978	2.23867	-0.65422	2.23767	-0.50116
2.2425	0.07677	2.24483	0.18454	2.24533	-0.65804	2.24433	-0.50879
2.24917	0.06866	2.2515	0.18311	2.252	-0.65947	2.251	-0.52023
2.25583	0.06485	2.25817	0.18454	2.25867	-0.66137	2.25767	-0.53549
2.2625	0.06437	2.26483	0.18644	2.26533	-0.66614	2.26433	-0.55122
2.26917	0.06866	2.2715	0.18692	2.272	-0.67186	2.271	-0.56648
2.27583	0.07582	2.27817	0.18692	2.27867	-0.67425	2.27767	-0.57697
2.2825	0.08154	2.28483	0.18883	2.28533	-0.66757	2.28433	-0.58365
2.28917	0.08488	2.2915	0.18787	2.292	-0.65517	2.291	-0.58126
2.29583	0.08631	2.29817	0.18454	2.29867	-0.6423	2.29767	-0.57602
2.3025	0.0844	2.30483	0.18024	2.30533	-0.63133	2.30433	-0.56934
2.30917	0.08297	2.3115	0.18072	2.312	-0.62418	2.311	-0.56219
2.31583	0.08106	2.31817	0.18501	2.31867	-0.62037	2.31767	-0.55838
2.3225	0.07915	2.32483	0.19026	2.32533	-0.62227	2.32433	-0.5579
2.32917	0.0782	2.3315	0.1955	2.332	-0.63086	2.331	-0.56505
2.33583	0.08106	2.33817	0.19836	2.33867	-0.64087	2.33767	-0.57745
2.3425	0.08631	2.34483	0.19884	2.34533	-0.65041	2.34433	-0.59032
2.34917	0.09012	2.3515	0.19789	2.352	-0.65422	2.351	-0.59509
2.35583	0.09394	2.35817	0.19503	2.35867	-0.65708	2.35767	-0.59223
2.3625	0.09775	2.36483	0.1955	2.36533	-0.65708	2.36433	-0.58937
2.36917	0.10014	2.3715	0.20075	2.372	-0.65374	2.371	-0.58699
2.37583	0.09823	2.37817	0.21076	2.37867	-0.65231	2.37767	-0.5827
2.3825	0.0968	2.38483	0.22221	2.38533	-0.65422	2.38433	-0.57983
2.38917	0.0968	2.3915	0.2327	2.392	-0.6566	2.391	-0.58222
2.39583	0.09489	2.39817	0.24223	2.39867	-0.65613	2.39767	-0.58842
2.4025	0.08821	2.40483	0.24843	2.40533	-0.65565	2.40433	-0.59223
2.40917	0.08106	2.4115	0.25511	2.412	-0.65947	2.411	-0.59271
2.41583	0.07963	2.41817	0.25654	2.41867	-0.6628	2.41767	-0.59128
2.4225	0.08011	2.42483	0.25558	2.42533	-0.65994	2.42433	-0.58746
2.42917	0.08106	2.4315	0.25082	2.432	-0.65422	2.431	-0.5846
2.43583	0.08345	2.43817	0.247	2.43867	-0.65231	2.43767	-0.58508
2.4425	0.08774	2.44483	0.24557	2.44533	-0.65279	2.44433	-0.58937
2.44917	0.09155	2.4515	0.23985	2.452	-0.64993	2.451	-0.59509
2.45583	0.08917	2.45817	0.23556	2.45867	-0.64516	2.45767	-0.59795
2.4625	0.08392	2.46483	0.23317	2.46533	-0.64421	2.46433	-0.60272
2.46917	0.07868	2.4715	0.23651	2.472	-0.64802	2.471	-0.60797
2.47583	0.07534	2.47817	0.23794	2.47867	-0.65041	2.47767	-0.61131
2.4825	0.07439	2.48483	0.2346	2.48533	-0.65279	2.48433	-0.60749
2.48917	0.07153	2.4915	0.23174	2.492	-0.65756	2.491	-0.60177
2.49583	0.06819	2.49817	0.23222	2.49867	-0.66519	2.49767	-0.60368
2.5025	0.06199	2.50483	0.23556	2.50533	-0.67043	2.50433	-0.60558
2.50917	0.05245	2.5115	0.23937	2.512	-0.66948	2.511	-0.60415
2.51583	0.04244	2.51817	0.24796	2.51867	-0.669	2.51767	-0.59605
2.5225	0.03433	2.52483	0.26035	2.52533	-0.66853	2.52433	-0.59414
2.52917	0.03147	2.5315	0.27227	2.532	-0.66757	2.531	-0.59748
2.53583	0.03052	2.53817	0.27657	2.53867	-0.66566	2.53767	-0.59986
2.5425	0.03052	2.54483	0.27847	2.54533	-0.6628	2.54433	-0.60225
2.54917	0.03242	2.5515	0.27657	2.552	-0.66185	2.551	-0.60701
2.55583	0.03386	2.55817	0.27323	2.55867	-0.65804	2.55767	-0.61607
2.5625	0.03576	2.56483	0.26751	2.56533	-0.65327	2.56433	-0.62084
2.56917	0.04005	2.5715	0.26083	2.572	-0.64564	2.571	-0.62037
2.57583	0.04339	2.57817	0.2594	2.57867	-0.63896	2.57767	-0.61893
2.5825	0.04482	2.58483	0.26274	2.58533	-0.6361	2.58433	-0.61989
2.58917	0.04196	2.5915	0.26894	2.592	-0.63705	2.591	-0.6218
2.59583	0.04053	2.59817	0.27466	2.59867	-0.64135	2.59767	-0.62418
2.6025	0.04005	2.60483	0.2799	2.60533	-0.64325	2.60433	-0.62847
2.60917	0.0391	2.6115	0.28419	2.612	-0.64468	2.611	-0.63324
2.61583	0.03815	2.61817	0.28324	2.61867	-0.64802	2.61767	-0.63515
2.6225	0.03433	2.62483	0.27943	2.62533	-0.65088	2.62433	-0.6299
2.62917	0.03147	2.6315	0.27227	2.632	-0.65374	2.631	-0.6218
2.63583	0.03052	2.63817	0.26512	2.63867	-0.65947	2.63767	-0.61655
2.6425	0.03147	2.64483	0.25892	2.64533	-0.67282	2.64433	-0.61131
2.64917	0.02909	2.6515	0.25558	2.652	-0.68426	2.651	-0.60701
2.65583	0.0248	2.65817	0.25558	2.65867	-0.68474	2.65767	-0.60368
2.6625	0.02432	2.66483	0.25988	2.66533	-0.67854	2.66433	-0.60654
2.66917	0.02956	2.6715	0.26655	2.672	-0.67234	2.671	-0.61655
2.67583	0.03338	2.67817	0.2737	2.67867	-0.66423	2.67767	-0.62656
2.6825	0.03147	2.68483	0.27943	2.68533	-0.65184	2.68433	-0.63515
2.68917	0.0267	2.6915	0.28419	2.692	-0.64182	2.691	-0.63801
2.69583	0.02527	2.69817	0.28753	2.69867	-0.63944	2.69767	-0.63848
2.7025	0.02909	2.70483	0.28896	2.70533	-0.64421	2.70433	-0.6361
2.70917	0.03147	2.7115	0.28896	2.712	-0.64898	2.711	-0.63276
2.71583	0.03052	2.71817	0.28896	2.71867	-0.6547	2.71767	-0.62895
2.7225	0.03052	2.72483	0.28849	2.72533	-0.6609	2.72433	-0.62323
2.72917	0.03242	2.7315	0.28753	2.732	-0.66614	2.731	-0.61846
2.73583	0.03481	2.73817	0.28467	2.73867	-0.66948	2.73767	-0.61607
2.7425	0.03481	2.74483	0.28324	2.74533	-0.669	2.74433	-0.61464
2.74917	0.03529	2.7515	0.28181	2.752	-0.66662	2.751	-0.61417
2.75583	0.03958	2.75817	0.28086	2.75867	-0.66233	2.75767	-0.61607
2.7625	0.04292	2.76483	0.28229	2.76533	-0.66185	2.76433	-0.62132
2.76917	0.04482	2.7715	0.28181	2.772	-0.6671	2.771	-0.6299
2.77583	0.04721	2.77817	0.27943	2.77867	-0.67425	2.77767	-0.63944
2.7825	0.04911	2.78483	0.27418	2.78533	-0.67854	2.78433	-0.65184
2.78917	0.04959	2.7915	0.27037	2.792	-0.67568	2.791	-0.66233
2.79583	0.04864	2.79817	0.2656	2.79867	-0.6671	2.79767	-0.66662
2.8025	0.05293	2.80483	0.2594	2.80533	-0.65613	2.80433	-0.66519
2.80917	0.0577	2.8115	0.25606	2.812	-0.64278	2.811	-0.66519
2.81583	0.05865	2.81817	0.25702	2.81867	-0.63229	2.81767	-0.66757
2.8225	0.06056	2.82483	0.25749	2.82533	-0.62609	2.82433	-0.66805
2.82917	0.06676	2.8315	0.25654	2.832	-0.62895	2.831	-0.6609
2.83583	0.07486	2.83817	0.25368	2.83867	-0.63801	2.83767	-0.65231
2.8425	0.07772	2.84483	0.25177	2.84533	-0.6485	2.84433	-0.64945
2.84917	0.07915	2.8515	0.25082	2.852	-0.65899	2.851	-0.64564
2.85583	0.0782	2.85817	0.24986	2.85867	-0.66757	2.85767	-0.63562
2.8625	0.07296	2.86483	0.25272	2.86533	-0.6752	2.86433	-0.62037
2.86917	0.06199	2.8715	0.25606	2.872	-0.67902	2.871	-0.60892
2.87583	0.05007	2.87817	0.25892	2.87867	-0.67902	2.87767	-0.60368
2.8825	0.03958	2.88483	0.26369	2.88533	-0.67806	2.88433	-0.60129
2.88917	0.02956	2.8915	0.26941	2.892	-0.6752	2.891	-0.60177
2.89583	0.02575	2.89817	0.27561	2.89867	-0.67043	2.89767	-0.60797
2.9025	0.02956	2.90483	0.2799	2.90533	-0.66137	2.90433	-0.61607
2.90917	0.04053	2.9115	0.28324	2.912	-0.65327	2.911	-0.62132
2.91583	0.05102	2.91817	0.29039	2.91867	-0.64707	2.91767	-0.62323
2.9225	0.0596	2.92483	0.29516	2.92533	-0.64135	2.92433	-0.62275
2.92917	0.06342	2.9315	0.29898	2.932	-0.63515	2.931	-0.62323
2.93583	0.06199	2.93817	0.30613	2.93867	-0.63276	2.93767	-0.62418
2.9425	0.05579	2.94483	0.31519	2.94533	-0.63515	2.94433	-0.62561
2.94917	0.04244	2.9515	0.32091	2.952	-0.64182	2.951	-0.62895
2.95583	0.02813	2.95817	0.31519	2.95867	-0.64945	2.95767	-0.6361
2.9625	0.01621	2.96483	0.30279	2.96533	-0.65517	2.96433	-0.64659
2.96917	0.01574	2.9715	0.28706	2.972	-0.65517	2.971	-0.65088
2.97583	0.0205	2.97817	0.26941	2.97867	-0.65184	2.97767	-0.64659
2.9825	0.02384	2.98483	0.25368	2.98533	-0.65136	2.98433	-0.64182
2.98917	0.02527	2.9915	0.24414	2.992	-0.65613	2.991	-0.64182
2.99583	0.0267	2.99817	0.24557	2.99867	-0.66471	2.99767	-0.6423
3.0025	0.0267	3.00483	0.25177	3.00533	-0.67234	3.00433	-0.63944
3.00917	0.02003	3.0115	0.2594	3.012	-0.67997	3.011	-0.63658
3.01583	0.01192	3.01817	0.26417	3.01867	-0.68474	3.01767	-0.63992
3.0225	0.0124	3.02483	0.26417	3.02533	-0.68235	3.02433	-0.64468
3.02917	0.02193	3.0315	0.26226	3.032	-0.67091	3.031	-0.64993
3.03583	0.03386	3.03817	0.25892	3.03867	-0.65756	3.03767	-0.65517
3.0425	0.04339	3.04483	0.25654	3.04533	-0.65279	3.04433	-0.66185
3.04917	0.04911	3.0515	0.25511	3.052	-0.65613	3.051	-0.6671
3.05583	0.05054	3.05817	0.25702	3.05867	-0.66233	3.05767	-0.66805
3.0625	0.04482	3.06483	0.26178	3.06533	-0.66853	3.06433	-0.6671
3.06917	0.03576	3.0715	0.26321	3.072	-0.67759	3.071	-0.66328
3.07583	0.02337	3.07817	0.25988	3.07867	-0.68998	3.07767	-0.66233
3.0825	0.01478	3.08483	0.25702	3.08533	-0.69761	3.08433	-0.6628
3.08917	0.01431	3.0915	0.25892	3.092	-0.69523	3.091	-0.66233
3.09583	0.0205	3.09817	0.26035	3.09867	-0.6876	3.09767	-0.65899
3.1025	0.03147	3.10483	0.25797	3.10533	-0.68331	3.10433	-0.65422
3.10917	0.04148	3.1115	0.25654	3.112	-0.67949	3.111	-0.6485
3.11583	0.0515	3.11817	0.26131	3.11867	-0.67139	3.11767	-0.63658
3.1225	0.05293	3.12483	0.26751	3.12533	-0.66185	3.12433	-0.6175
3.12917	0.04721	3.1315	0.27132	3.132	-0.66042	3.131	-0.60225
3.13583	0.04005	3.13817	0.27514	3.13867	-0.66948	3.13767	-0.60081
3.1425	0.03386	3.14483	0.28276	3.14533	-0.67616	3.14433	-0.61274
3.14917	0.02527	3.1515	0.29278	3.152	-0.67759	3.151	-0.62323
3.15583	0.01431	3.15817	0.29755	3.15867	-0.67472	3.15767	-0.63324
3.1625	0.01144	3.16483	0.29707	3.16533	-0.67043	3.16433	-0.64182
3.16917	0.0124	3.1715	0.29325	3.172	-0.66376	3.171	-0.64898
3.17583	0.01097	3.17817	0.28944	3.17867	-0.65184	3.17767	-0.64516
3.1825	0.00525	3.18483	0.28515	3.18533	-0.64468	3.18433	-0.62847
3.18917	0.00286	3.1915	0.2799	3.192	-0.64421	3.191	-0.61464
3.19583	0.00715	3.19817	0.27466	3.19867	-0.6485	3.19767	-0.60558
3.2025	0.01287	3.20483	0.26894	3.20533	-0.65517	3.20433	-0.60225
3.20917	0.01764	3.2115	0.26274	3.212	-0.65804	3.211	-0.59891
3.21583	0.01955	3.21817	0.25797	3.21867	-0.65756	3.21767	-0.60081
3.2225	0.01907	3.22483	0.25368	3.22533	-0.65517	3.22433	-0.60701
3.22917	0.01812	3.2315	0.25034	3.232	-0.65231	3.231	-0.61417
3.23583	0.01669	3.23817	0.24652	3.23867	-0.65184	3.23767	-0.6218
3.2425	0.0186	3.24483	0.24557	3.24533	-0.65136	3.24433	-0.6299
3.24917	0.02193	3.2515	0.24891	3.252	-0.65041	3.251	-0.63944
3.25583	0.02956	3.25817	0.25129	3.25867	-0.6547	3.25767	-0.64421
3.2625	0.04244	3.26483	0.25272	3.26533	-0.66233	3.26433	-0.64564
3.26917	0.05531	3.2715	0.25272	3.272	-0.66757	3.271	-0.64659
3.27583	0.0639	3.27817	0.25558	3.27867	-0.66566	3.27767	-0.65041
3.2825	0.06104	3.28483	0.25606	3.28533	-0.66137	3.28433	-0.65517
3.28917	0.05293	3.2915	0.2532	3.292	-0.66233	3.291	-0.65947
3.29583	0.04673	3.29817	0.24462	3.29867	-0.65947	3.29767	-0.66233
3.3025	0.04292	3.30483	0.23365	3.30533	-0.65422	3.30433	-0.66185
3.30917	0.03672	3.3115	0.21935	3.312	-0.64898	3.311	-0.65851
3.31583	0.03004	3.31817	0.20695	3.31867	-0.64993	3.31767	-0.65184
3.3225	0.0267	3.32483	0.2017	3.32533	-0.65184	3.32433	-0.64135
3.32917	0.02623	3.3315	0.20123	3.332	-0.65327	3.331	-0.62752
3.33583	0.02289	3.33817	0.20456	3.33867	-0.6609	3.33767	-0.61464
3.3425	0.0186	3.34483	0.2079	3.34533	-0.67425	3.34433	-0.60654
3.34917	0.0124	3.3515	0.21267	3.352	-0.68521	3.351	-0.60225
3.35583	0.00238	3.35817	0.21648	3.35867	-0.68951	3.35767	-0.59557
3.3625	-0.00525	3.36483	0.21791	3.36533	-0.69523	3.36433	-0.58651
3.36917	-0.00811	3.3715	0.21648	3.372	-0.70333	3.371	-0.57602
3.37583	-0.00477	3.37817	0.21505	3.37867	-0.70858	3.37767	-0.56601
3.3825	-0.000953674	3.38483	0.21744	3.38533	-0.70572	3.38433	-0.55838
3.38917	0.00334	3.3915	0.22316	3.392	-0.69952	3.391	-0.55408
3.39583	0.01097	3.39817	0.22745	3.39867	-0.69666	3.39767	-0.55408
3.4025	0.01764	3.40483	0.22745	3.40533	-0.69189	3.40433	-0.55552
3.40917	0.02146	3.4115	0.22507	3.412	-0.68283	3.411	-0.56028
3.41583	0.01764	3.41817	0.22507	3.41867	-0.67091	3.41767	-0.56982
3.4225	0.00858	3.42483	0.22554	3.42533	-0.66042	3.42433	-0.58317
3.42917	0	3.4315	0.22364	3.432	-0.65088	3.431	-0.59319
3.43583	-0.00477	3.43817	0.22268	3.43867	-0.63992	3.43767	-0.59843
3.4425	-0.00477	3.44483	0.22268	3.44533	-0.63324	3.44433	-0.59843
3.44917	-0.00429	3.4515	0.2284	3.452	-0.63133	3.451	-0.59557
3.45583	-0.00191	3.45817	0.23603	3.45867	-0.63229	3.45767	-0.58413
3.4625	0.00477	3.46483	0.24223	3.46533	-0.63372	3.46433	-0.56505
3.46917	0.01574	3.4715	0.24509	3.472	-0.6361	3.471	-0.54693
3.47583	0.02575	3.47817	0.24557	3.47867	-0.64182	3.47767	-0.53596
3.4825	0.02527	3.48483	0.24652	3.48533	-0.64659	3.48433	-0.5331
3.48917	0.01526	3.4915	0.24414	3.492	-0.64802	3.491	-0.53024
3.49583	0.00525	3.49817	0.23937	3.49867	-0.64993	3.49767	-0.53072
3.5025	-0.00381	3.50483	0.23556	3.50533	-0.65327	3.50433	-0.53453
3.50917	-0.01431	3.5115	0.23842	3.512	-0.65708	3.511	-0.53883
3.51583	-0.0248	3.51817	0.24462	3.51867	-0.65279	3.51767	-0.54073
3.5225	-0.02337	3.52483	0.25129	3.52533	-0.64564	3.52433	-0.54264
3.52917	-0.00906	3.5315	0.25558	3.532	-0.64039	3.531	-0.54932
3.53583	0.00477	3.53817	0.25749	3.53867	-0.63467	3.53767	-0.55456
3.5425	0.01144	3.54483	0.25797	3.54533	-0.62656	3.54433	-0.55456
3.54917	0.01287	3.5515	0.2532	3.552	-0.61655	3.551	-0.55122
3.55583	0.01478	3.55817	0.24652	3.55867	-0.61274	3.55767	-0.54598
3.5625	0.01574	3.56483	0.24414	3.56533	-0.61512	3.56433	-0.53835
3.56917	0.01526	3.5715	0.24652	3.572	-0.61846	3.571	-0.52977
3.57583	0.01764	3.57817	0.24939	3.57867	-0.61941	3.57767	-0.52357
3.5825	0.02241	3.58483	0.24843	3.58533	-0.62275	3.58433	-0.52357
3.58917	0.02766	3.5915	0.24939	3.592	-0.63038	3.591	-0.52595
3.59583	0.02813	3.59817	0.25415	3.59867	-0.63705	3.59767	-0.52881
3.6025	0.02527	3.60483	0.25558	3.60533	-0.63896	3.60433	-0.53263
3.60917	0.0205	3.6115	0.2532	3.612	-0.63944	3.611	-0.53549
3.61583	0.01717	3.61817	0.25129	3.61867	-0.63992	3.61767	-0.53883
3.6225	0.01907	3.62483	0.24986	3.62533	-0.63896	3.62433	-0.53978
3.62917	0.0248	3.6315	0.24652	3.632	-0.63515	3.631	-0.54073
3.63583	0.03386	3.63817	0.23985	3.63867	-0.63324	3.63767	-0.54121
3.6425	0.04196	3.64483	0.23603	3.64533	-0.63181	3.64433	-0.54502
3.64917	0.04768	3.6515	0.23222	3.652	-0.6299	3.651	-0.55122
3.65583	0.04816	3.65817	0.2284	3.65867	-0.63086	3.65767	-0.55695
3.6625	0.04435	3.66483	0.22745	3.66533	-0.63562	3.66433	-0.56028
3.66917	0.03719	3.6715	0.23222	3.672	-0.64087	3.671	-0.56171
3.67583	0.02861	3.67817	0.23937	3.67867	-0.6423	3.67767	-0.56124
3.6825	0.01717	3.68483	0.24176	3.68533	-0.64325	3.68433	-0.55552
3.68917	0.00668	3.6915	0.24414	3.692	-0.64278	3.691	-0.54693
3.69583	-0.000953674	3.69817	0.24748	3.69867	-0.64087	3.69767	-0.54169
3.7025	-0.00477	3.70483	0.25225	3.70533	-0.63562	3.70433	-0.5393
3.70917	-0.00525	3.7115	0.25749	3.712	-0.63133	3.711	-0.53549
3.71583	0.000953674	3.71817	0.25988	3.71867	-0.63181	3.71767	-0.53072
3.7225	0.01192	3.72483	0.25988	3.72533	-0.63801	3.72433	-0.53167
3.72917	0.02241	3.7315	0.25654	3.732	-0.64468	3.731	-0.54216
3.73583	0.02766	3.73817	0.2532	3.73867	-0.64945	3.73767	-0.55027
3.7425	0.0267	3.74483	0.24986	3.74533	-0.65613	3.74433	-0.55456
3.74917	0.02384	3.7515	0.24509	3.752	-0.66185	3.751	-0.55504
3.75583	0.01526	3.75817	0.24033	3.75867	-0.6628	3.75767	-0.55742
3.7625	0.00429	3.76483	0.23794	3.76533	-0.6566	3.76433	-0.56076
3.76917	-0.0062	3.7715	0.23746	3.772	-0.64993	3.771	-0.55981
3.77583	-0.00763	3.77817	0.23508	3.77867	-0.64373	3.77767	-0.55695
3.7825	-0.00238	3.78483	0.22984	3.78533	-0.63419	3.78433	-0.55361
3.78917	0.00763	3.7915	0.22221	3.792	-0.62466	3.791	-0.55504
3.79583	0.01955	3.79817	0.21791	3.79867	-0.61893	3.79767	-0.55838
3.8025	0.03099	3.80483	0.21553	3.80533	-0.61607	3.80433	-0.55647
3.80917	0.04244	3.8115	0.21553	3.812	-0.61083	3.811	-0.54693
3.81583	0.04959	3.81817	0.2141	3.81867	-0.60654	3.81767	-0.5374
3.8225	0.05436	3.82483	0.20885	3.82533	-0.60606	3.82433	-0.5331
3.82917	0.05484	3.8315	0.20075	3.832	-0.60701	3.831	-0.52977
3.83583	0.05484	3.83817	0.19217	3.83867	-0.60606	3.83767	-0.52452
3.8425	0.05245	3.84483	0.19169	3.84533	-0.60606	3.84433	-0.52309
3.84917	0.0453	3.8515	0.19836	3.852	-0.61131	3.851	-0.52643
3.85583	0.03386	3.85817	0.20933	3.85867	-0.61893	3.85767	-0.53167
3.8625	0.02098	3.86483	0.22125	3.86533	-0.62656	3.86433	-0.53263
3.86917	0.00954	3.8715	0.23603	3.872	-0.63229	3.871	-0.5331
3.87583	-0.00238	3.87817	0.24843	3.87867	-0.63705	3.87767	-0.53358
3.8825	-0.01287	3.88483	0.25415	3.88533	-0.64373	3.88433	-0.53501
3.88917	-0.01621	3.8915	0.25368	3.892	-0.64802	3.891	-0.53501
3.89583	-0.01097	3.89817	0.25368	3.89867	-0.64993	3.89767	-0.53358
3.9025	-0.00238	3.90483	0.25606	3.90533	-0.64802	3.90433	-0.53644
3.90917	0.00715	3.9115	0.26131	3.912	-0.64659	3.911	-0.53978
3.91583	0.01621	3.91817	0.26798	3.91867	-0.6485	3.91767	-0.54502
3.9225	0.02146	3.92483	0.26941	3.92533	-0.65088	3.92433	-0.54741
3.92917	0.02337	3.9315	0.26464	3.932	-0.65136	3.931	-0.54932
3.93583	0.02193	3.93817	0.25892	3.93867	-0.6485	3.93767	-0.55408
3.9425	0.02003	3.94483	0.25463	3.94533	-0.64754	3.94433	-0.55838
3.94917	0.01669	3.9515	0.24748	3.952	-0.65041	3.951	-0.56505
3.95583	0.01526	3.95817	0.23746	3.95867	-0.65374	3.95767	-0.57077
3.9625	0.01812	3.96483	0.22936	3.96533	-0.65184	3.96433	-0.57793
3.96917	0.02098	3.9715	0.22697	3.972	-0.64516	3.971	-0.58365
3.97583	0.02003	3.97817	0.22745	3.97867	-0.64135	3.97767	-0.58842
3.9825	0.01383	3.98483	0.23031	3.98533	-0.64373	3.98433	-0.59271
3.98917	0.00906	3.9915	0.23651	3.992	-0.64564	3.991	-0.59128
3.99583	0.00858	3.99817	0.24796	3.99867	-0.64421	3.99767	-0.58603
4.0025	0.01144	4.00483	0.26131	4.00533	-0.6423	4.00433	-0.57936
4.00917	0.01669	4.0115	0.27132	4.012	-0.64278	4.011	-0.57602
4.01583	0.01955	4.01817	0.27227	4.01867	-0.64564	4.01767	-0.57364
4.0225	0.02289	4.02483	0.26655	4.02533	-0.64754	4.02433	-0.57554
4.02917	0.02527	4.0315	0.26226	4.032	-0.64945	4.031	-0.58413
4.03583	0.0248	4.03817	0.25654	4.03867	-0.65374	4.03767	-0.59319
4.0425	0.02098	4.04483	0.247	4.04533	-0.65994	4.04433	-0.59652
4.04917	0.01526	4.0515	0.23746	4.052	-0.66566	4.051	-0.59128
4.05583	0.01383	4.05817	0.22984	4.05867	-0.669	4.05767	-0.58413
4.0625	0.01144	4.06483	0.22745	4.06533	-0.66519	4.06433	-0.57507
4.06917	0.01144	4.0715	0.22221	4.072	-0.65994	4.071	-0.56505
4.07583	0.0124	4.07817	0.21935	4.07867	-0.65422	4.07767	-0.5579
4.0825	0.01192	4.08483	0.2203	4.08533	-0.64993	4.08433	-0.55981
4.08917	0.00954	4.0915	0.22459	4.092	-0.64802	4.091	-0.57173
4.09583	0.00429	4.09817	0.23603	4.09867	-0.6485	4.09767	-0.58699
4.1025	0.00572	4.10483	0.24891	4.10533	-0.65374	4.10433	-0.60272
4.10917	0.00858	4.1115	0.26178	4.112	-0.65422	4.111	-0.61369
4.11583	0.01001	4.11817	0.26655	4.11867	-0.65088	4.11767	-0.62132
4.1225	0.00811	4.12483	0.26846	4.12533	-0.64898	4.12433	-0.62513
4.12917	0.0062	4.1315	0.27037	4.132	-0.65374	4.131	-0.6237
4.13583	0.0062	4.13817	0.26751	4.13867	-0.66042	4.13767	-0.61941
4.1425	0.00477	4.14483	0.26083	4.14533	-0.66137	4.14433	-0.61417
4.14917	0	4.1515	0.25225	4.152	-0.65947	4.151	-0.61321
4.15583	-0.00477	4.15817	0.24605	4.15867	-0.65899	4.15767	-0.61464
4.1625	-0.00525	4.16483	0.24223	4.16533	-0.66185	4.16433	-0.61464
4.16917	-0.00477	4.1715	0.2408	4.172	-0.6628	4.171	-0.61178
4.17583	-0.00572	4.17817	0.247	4.17867	-0.66137	4.17767	-0.60892
4.1825	-0.00858	4.18483	0.25558	4.18533	-0.66233	4.18433	-0.60511
4.18917	-0.00906	4.1915	0.26464	4.192	-0.66805	4.191	-0.59843
4.19583	-0.00668	4.19817	0.27037	4.19867	-0.6752	4.19767	-0.58889
4.2025	-0.00143	4.20483	0.27227	4.20533	-0.67854	4.20433	-0.58508
4.20917	0.00668	4.2115	0.26941	4.212	-0.67902	4.211	-0.58699
4.21583	0.01478	4.21817	0.26226	4.21867	-0.67949	4.21767	-0.5908
4.2225	0.0205	4.22483	0.25368	4.22533	-0.68045	4.22433	-0.59366
4.22917	0.02146	4.2315	0.247	4.232	-0.68092	4.231	-0.59509
4.23583	0.01717	4.23817	0.24176	4.23867	-0.67806	4.23767	-0.59795
4.2425	0.00954	4.24483	0.23794	4.24533	-0.67234	4.24433	-0.60129
4.24917	0.000476837	4.2515	0.23794	4.252	-0.66423	4.251	-0.60368
4.25583	-0.00572	4.25817	0.23746	4.25867	-0.65708	4.25767	-0.60511
4.2625	-0.00858	4.26483	0.23699	4.26533	-0.65327	4.26433	-0.60844
4.26917	-0.01001	4.2715	0.2346	4.272	-0.65184	4.271	-0.61226
4.27583	-0.01049	4.27817	0.23222	4.27867	-0.65374	4.27767	-0.61512
4.2825	-0.01049	4.28483	0.23127	4.28533	-0.65422	4.28433	-0.61035
4.28917	-0.01001	4.2915	0.23127	4.292	-0.6547	4.291	-0.6032
4.29583	-0.00906	4.29817	0.23413	4.29867	-0.65422	4.29767	-0.59795
4.3025	-0.00715	4.30483	0.23985	4.30533	-0.65327	4.30433	-0.59557
4.30917	-0.00143	4.3115	0.24652	4.312	-0.65327	4.311	-0.59366
4.31583	0.00477	4.31817	0.25463	4.31867	-0.65517	4.31767	-0.59462
4.3225	0.00715	4.32483	0.26321	4.32533	-0.66042	4.32433	-0.60272
4.32917	0.00525	4.3315	0.26798	4.332	-0.66376	4.331	-0.61178
4.33583	0	4.33817	0.26512	4.33867	-0.6671	4.33767	-0.61846
4.3425	-0.00286	4.34483	0.25415	4.34533	-0.669	4.34433	-0.62037
4.34917	-0.00572	4.3515	0.24605	4.352	-0.66853	4.351	-0.62132
4.35583	-0.00525	4.35817	0.24033	4.35867	-0.66376	4.35767	-0.6218
4.3625	0	4.36483	0.2346	4.36533	-0.65851	4.36433	-0.62227
4.36917	0.00954	4.3715	0.22984	4.372	-0.65756	4.371	-0.62513
4.37583	0.01717	4.37817	0.22984	4.37867	-0.65851	4.37767	-0.62656
4.3825	0.01669	4.38483	0.23556	4.38533	-0.66233	4.38433	-0.62561
4.38917	0.01001	4.3915	0.23699	4.392	-0.67329	4.391	-0.62275
4.39583	0.00143	4.39817	0.2346	4.39867	-0.68665	4.39767	-0.61989
4.4025	-0.00715	4.40483	0.23222	4.40533	-0.69618	4.40433	-0.61703
4.40917	-0.01431	4.4115	0.2346	4.412	-0.69761	4.411	-0.61178
4.41583	-0.01717	4.41817	0.23603	4.41867	-0.69618	4.41767	-0.60797
4.4225	-0.01621	4.42483	0.23413	4.42533	-0.69141	4.42433	-0.60606
4.42917	-0.00954	4.4315	0.22936	4.432	-0.68283	4.431	-0.60701
4.43583	-0.00334	4.43817	0.22507	4.43867	-0.67234	4.43767	-0.61083
4.4425	0.000953674	4.44483	0.22173	4.44533	-0.66519	4.44433	-0.61321
4.44917	0.00191	4.4515	0.21553	4.452	-0.66042	4.451	-0.6156
4.45583	0.000476837	4.45817	0.21124	4.45867	-0.65279	4.45767	-0.62084
4.4625	-0.000953674	4.46483	0.20599	4.46533	-0.64516	4.46433	-0.63229
4.46917	-0.00238	4.4715	0.20504	4.472	-0.63896	4.471	-0.64135
4.47583	-0.00286	4.47817	0.20456	4.47867	-0.64039	4.47767	-0.64611
4.4825	-0.00286	4.48483	0.20695	4.48533	-0.64564	4.48433	-0.64468
4.48917	-0.00334	4.4915	0.21219	4.492	-0.65327	4.491	-0.64325
4.49583	-0.00334	4.49817	0.21887	4.49867	-0.6628	4.49767	-0.64087
4.5025	-0.00334	4.50483	0.22888	4.50533	-0.66996	4.50433	-0.63705
4.50917	-0.00429	4.5115	0.23603	4.512	-0.67234	4.511	-0.63181
4.51583	-0.00715	4.51817	0.24033	4.51867	-0.67234	4.51767	-0.62704
4.5225	-0.00763	4.52483	0.23746	4.52533	-0.67234	4.52433	-0.62513
4.52917	-0.00429	4.5315	0.22888	4.532	-0.67759	4.531	-0.62418
4.53583	-0.00191	4.53817	0.21839	4.53867	-0.68331	4.53767	-0.6237
4.5425	-0.00429	4.54483	0.20885	4.54533	-0.6876	4.54433	-0.62132
4.54917	-0.00763	4.5515	0.20647	4.552	-0.68855	4.551	-0.6218
4.55583	-0.01097	4.55817	0.21553	4.55867	-0.68188	4.55767	-0.62466
4.5625	-0.02003	4.56483	0.23413	4.56533	-0.67282	4.56433	-0.62943
4.56917	-0.03242	4.5715	0.2532	4.572	-0.66423	4.571	-0.63372
4.57583	-0.04244	4.57817	0.26894	4.57867	-0.66376	4.57767	-0.63705
4.5825	-0.0453	4.58483	0.2799	4.58533	-0.66805	4.58433	-0.63992
4.58917	-0.04816	4.5915	0.28372	4.592	-0.66996	4.591	-0.64135
4.59583	-0.05436	4.59817	0.278	4.59867	-0.66948	4.59767	-0.64278
4.6025	-0.05913	4.60483	0.26751	4.60533	-0.66423	4.60433	-0.64516
4.60917	-0.0596	4.6115	0.25606	4.612	-0.65422	4.611	-0.64945
4.61583	-0.05627	4.61817	0.24414	4.61867	-0.64087	4.61767	-0.65374
4.6225	-0.05436	4.62483	0.23699	4.62533	-0.63181	4.62433	-0.65756
4.62917	-0.05102	4.6315	0.23985	4.632	-0.63038	4.631	-0.66328
4.63583	-0.04625	4.63817	0.24557	4.63867	-0.63419	4.63767	-0.66853
4.6425	-0.04482	4.64483	0.24748	4.64533	-0.64087	4.64433	-0.66757
4.64917	-0.04482	4.6515	0.24605	4.652	-0.64802	4.651	-0.65947
4.65583	-0.04816	4.65817	0.24843	4.65867	-0.65231	4.65767	-0.64898
4.6625	-0.05102	4.66483	0.24939	4.66533	-0.65231	4.66433	-0.64278
4.66917	-0.05627	4.6715	0.24462	4.672	-0.65136	4.671	-0.63753
4.67583	-0.0577	4.67817	0.23842	4.67867	-0.65231	4.67767	-0.63515
4.6825	-0.05245	4.68483	0.23556	4.68533	-0.65947	4.68433	-0.63658
4.68917	-0.0453	4.6915	0.23603	4.692	-0.67043	4.691	-0.63992
4.69583	-0.04005	4.69817	0.23365	4.69867	-0.67711	4.69767	-0.63896
4.7025	-0.03767	4.70483	0.23174	4.70533	-0.67806	4.70433	-0.63372
4.70917	-0.03481	4.7115	0.23127	4.712	-0.67329	4.711	-0.63276
4.71583	-0.03433	4.71817	0.23317	4.71867	-0.669	4.71767	-0.63515
4.7225	-0.04196	4.72483	0.23603	4.72533	-0.6628	4.72433	-0.63801
4.72917	-0.05245	4.7315	0.23556	4.732	-0.65708	4.731	-0.64325
4.73583	-0.05913	4.73817	0.23222	4.73867	-0.65374	4.73767	-0.65279
4.7425	-0.0639	4.74483	0.22364	4.74533	-0.65041	4.74433	-0.66137
4.74917	-0.06962	4.7515	0.21362	4.752	-0.64945	4.751	-0.6628
4.75583	-0.07582	4.75817	0.20599	4.75867	-0.65374	4.75767	-0.65565
4.7625	-0.07915	4.76483	0.20266	4.76533	-0.65899	4.76433	-0.64421
4.76917	-0.08106	4.7715	0.20599	4.772	-0.66042	4.771	-0.63324
4.77583	-0.08488	4.77817	0.21124	4.77867	-0.65947	4.77767	-0.62513
4.7825	-0.09251	4.78483	0.2141	4.78533	-0.65804	4.78433	-0.62466
4.78917	-0.10061	4.7915	0.21505	4.792	-0.65422	4.791	-0.62943
4.79583	-0.10633	4.79817	0.21219	4.79867	-0.64754	4.79767	-0.64039
4.8025	-0.10872	4.80483	0.20456	4.80533	-0.64373	4.80433	-0.65279
4.80917	-0.10967	4.8115	0.19693	4.812	-0.64182	4.811	-0.66328
4.81583	-0.10967	4.81817	0.1955	4.81867	-0.64278	4.81767	-0.66757
4.8225	-0.11063	4.82483	0.20599	4.82533	-0.64754	4.82433	-0.66137
4.82917	-0.11444	4.8315	0.21839	4.832	-0.65994	4.831	-0.65136
4.83583	-0.12064	4.83817	0.22888	4.83867	-0.669	4.83767	-0.64087
4.8425	-0.12875	4.84483	0.2389	4.84533	-0.67186	4.84433	-0.63324
4.84917	-0.13828	4.8515	0.24605	4.852	-0.67282	4.851	-0.62609
4.85583	-0.15116	4.85817	0.25272	4.85867	-0.67377	4.85767	-0.62323
4.8625	-0.16117	4.86483	0.25415	4.86533	-0.67139	4.86433	-0.6237
4.86917	-0.16975	4.8715	0.2532	4.872	-0.66233	4.871	-0.62561
4.87583	-0.17357	4.87817	0.24796	4.87867	-0.6547	4.87767	-0.62799
4.8825	-0.17214	4.88483	0.23794	4.88533	-0.64945	4.88433	-0.63038
4.88917	-0.1688	4.8915	0.22602	4.892	-0.64468	4.891	-0.63562
4.89583	-0.16451	4.89817	0.21172	4.89867	-0.64039	4.89767	-0.64039
4.9025	-0.16451	4.90483	0.19836	4.90533	-0.64039	4.90433	-0.64182
4.90917	-0.16212	4.9115	0.18978	4.912	-0.64373	4.911	-0.63992
4.91583	-0.16212	4.91817	0.18978	4.91867	-0.64468	4.91767	-0.63753
4.9225	-0.16594	4.92483	0.19741	4.92533	-0.63896	4.92433	-0.63276
4.92917	-0.17023	4.9315	0.20742	4.932	-0.63086	4.931	-0.62513
4.93583	-0.17118	4.93817	0.21267	4.93867	-0.62418	4.93767	-0.61655
4.9425	-0.17023	4.94483	0.21315	4.94533	-0.61893	4.94433	-0.61369
4.94917	-0.17262	4.9515	0.21172	4.952	-0.61369	4.951	-0.61607
4.95583	-0.17786	4.95817	0.21076	4.95867	-0.60987	4.95767	-0.61941
4.9625	-0.18454	4.96483	0.21124	4.96533	-0.61083	4.96433	-0.62227
4.96917	-0.19026	4.9715	0.21029	4.972	-0.60987	4.971	-0.62275
4.97583	-0.19598	4.97817	0.21172	4.97867	-0.60654	4.97767	-0.62466
4.9825	-0.19789	4.98483	0.21744	4.98533	-0.60081	4.98433	-0.62609
4.98917	-0.19789	4.9915	0.22507	4.992	-0.59223	4.991	-0.62418
4.99583	-0.19646	4.99817	0.23031	4.99867	-0.57888	4.99767	-0.62275
5.0025	-0.19693	5.00483	0.22793	5.00533	-0.56124	5.00433	-0.62656
5.00917	-0.19646	5.0115	0.22316	5.012	-0.54455	5.011	-0.63467
5.01583	-0.19503	5.01817	0.21982	5.01867	-0.52834	5.01767	-0.64039
5.0225	-0.19264	5.02483	0.21791	5.02533	-0.51069	5.02433	-0.64421
5.02917	-0.1874	5.0315	0.21505	5.032	-0.49543	5.031	-0.64802
5.03583	-0.17929	5.03817	0.21172	5.03867	-0.48399	5.03767	-0.64898
5.0425	-0.16737	5.04483	0.21315	5.04533	-0.47445	5.04433	-0.64468
5.04917	-0.15545	5.0515	0.21982	5.052	-0.46492	5.051	-0.64087
5.05583	-0.14305	5.05817	0.22793	5.05867	-0.45156	5.05767	-0.63944
5.0625	-0.13399	5.06483	0.23556	5.06533	-0.43488	5.06433	-0.63515
5.06917	-0.12684	5.0715	0.24462	5.072	-0.41342	5.071	-0.62466
5.07583	-0.11873	5.07817	0.25463	5.07867	-0.38815	5.07767	-0.61131
5.0825	-0.11015	5.08483	0.26131	5.08533	-0.36287	5.08433	-0.59986
5.08917	-0.1049	5.0915	0.26131	5.092	-0.33712	5.091	-0.58699
5.09583	-0.10824	5.09817	0.25749	5.09867	-0.3109	5.09767	-0.57888
5.1025	-0.11921	5.10483	0.25177	5.10533	-0.28133	5.10433	-0.57888
5.10917	-0.12827	5.1115	0.24319	5.112	-0.25129	5.111	-0.58556
5.11583	-0.1359	5.11817	0.23222	5.11867	-0.22411	5.11767	-0.59414
5.1225	-0.14067	5.12483	0.22364	5.12533	-0.19646	5.12433	-0.60415
5.12917	-0.14353	5.1315	0.22221	5.132	-0.17071	5.131	-0.61703
5.13583	-0.14305	5.13817	0.22459	5.13867	-0.14591	5.13767	-0.62656
5.1425	-0.13781	5.14483	0.22793	5.14533	-0.12732	5.14433	-0.62943
5.14917	-0.13208	5.1515	0.23127	5.152	-0.10729	5.151	-0.6299
5.15583	-0.13113	5.15817	0.23556	5.15867	-0.08154	5.15767	-0.62943
5.1625	-0.13542	5.16483	0.24128	5.16533	-0.0515	5.16433	-0.62752
5.16917	-0.14067	5.1715	0.24176	5.172	-0.01717	5.171	-0.62037
5.17583	-0.1421	5.17817	0.23699	5.17867	0.01669	5.17767	-0.61178
5.1825	-0.14257	5.18483	0.2284	5.18533	0.05245	5.18433	-0.60606
5.18917	-0.14591	5.1915	0.22078	5.192	0.08583	5.191	-0.59652
5.19583	-0.14877	5.19817	0.21648	5.19867	0.1173	5.19767	-0.58508
5.2025	-0.14639	5.20483	0.21219	5.20533	0.14925	5.20433	-0.57268
5.20917	-0.14019	5.2115	0.21219	5.212	0.18215	5.211	-0.5641
5.21583	-0.13399	5.21817	0.22078	5.21867	0.2141	5.21767	-0.55647
5.2225	-0.12589	5.22483	0.2346	5.22533	0.24319	5.22433	-0.55027
5.22917	-0.11492	5.2315	0.24652	5.232	0.27132	5.231	-0.54979
5.23583	-0.09966	5.23817	0.2532	5.23867	0.30184	5.23767	-0.55265
5.2425	-0.08392	5.24483	0.25797	5.24533	0.3314	5.24433	-0.55552
5.24917	-0.06771	5.2515	0.25988	5.252	0.35906	5.251	-0.55599
5.25583	-0.05531	5.25817	0.25797	5.25867	0.38528	5.25767	-0.55552
5.2625	-0.04339	5.26483	0.25702	5.26533	0.41103	5.26433	-0.55408
5.26917	-0.03147	5.2715	0.25845	5.272	0.43488	5.271	-0.54979
5.27583	-0.02146	5.27817	0.26083	5.27867	0.45538	5.27767	-0.54789
5.2825	-0.01431	5.28483	0.26321	5.28533	0.47636	5.28433	-0.54932
5.28917	-0.01144	5.2915	0.26178	5.292	0.50116	5.291	-0.55265
5.29583	-0.00572	5.29817	0.25749	5.29867	0.53024	5.29767	-0.55265
5.3025	0.00286	5.30483	0.24939	5.30533	0.55647	5.30433	-0.54836
5.30917	0.01383	5.3115	0.24557	5.312	0.5784	5.311	-0.53835
5.31583	0.0267	5.31817	0.24462	5.31867	0.59652	5.31767	-0.52357
5.3225	0.04339	5.32483	0.24271	5.32533	0.61035	5.32433	-0.50831
5.32917	0.06628	5.3315	0.24557	5.332	0.62275	5.331	-0.49782
5.33583	0.09394	5.33817	0.25558	5.33867	0.64182	5.33767	-0.49543
5.3425	0.12589	5.34483	0.27418	5.34533	0.6752	5.34433	-0.49877
5.34917	0.16356	5.3515	0.2923	5.352	0.71716	5.351	-0.50735
5.35583	0.20313	5.35817	0.30422	5.35867	0.76199	5.35767	-0.51498
5.3625	0.24033	5.36483	0.31233	5.36533	0.80872	5.36433	-0.51594
5.36917	0.27132	5.3715	0.3171	5.372	0.85974	5.371	-0.5064
5.37583	0.29802	5.37817	0.31805	5.37867	0.91076	5.37767	-0.48923
5.3825	0.32282	5.38483	0.31328	5.38533	0.96035	5.38433	-0.47064
5.38917	0.34809	5.3915	0.30708	5.392	1.01328	5.391	-0.45395
5.39583	0.37336	5.39817	0.30756	5.39867	1.07479	5.39767	-0.44632
5.4025	0.39816	5.40483	0.31757	5.40533	1.15204	5.40433	-0.4468
5.40917	0.42248	5.4115	0.33426	5.412	1.24168	5.411	-0.45204
5.41583	0.44537	5.41817	0.35286	5.41867	1.34277	5.41767	-0.45824
5.4225	0.46301	5.42483	0.36812	5.42533	1.45245	5.42433	-0.46444
5.42917	0.47207	5.4315	0.38052	5.432	1.57404	5.431	-0.46921
5.43583	0.47636	5.43817	0.39387	5.43867	1.70612	5.43767	-0.46682
5.4425	0.48065	5.44483	0.4077	5.44533	1.84345	5.44433	-0.45919
5.44917	0.48828	5.4515	0.41866	5.452	1.98269	5.451	-0.453
5.45583	0.50163	5.45817	0.42629	5.45867	2.12574	5.45767	-0.453
5.4625	0.51737	5.46483	0.43392	5.46533	2.27022	5.46433	-0.45681
5.46917	0.5312	5.4715	0.44298	5.472	2.41327	5.471	-0.45681
5.47583	0.54312	5.47817	0.44823	5.47867	2.55013	5.47767	-0.45061
5.4825	0.56076	5.48483	0.44727	5.48533	2.68364	5.48433	-0.4406
5.48917	0.5846	5.4915	0.44537	5.492	2.81477	5.491	-0.43011
5.49583	0.60511	5.49817	0.44823	5.49867	2.93922	5.49767	-0.41723
5.5025	0.61798	5.50483	0.45633	5.50533	3.05653	5.50433	-0.40293
5.50917	0.63038	5.5115	0.46349	5.512	3.16334	5.511	-0.39339
5.51583	0.64611	5.51817	0.4673	5.51867	3.2649	5.51767	-0.39482
5.5225	0.65613	5.52483	0.47064	5.52533	3.36313	5.52433	-0.39959
5.52917	0.65422	5.5315	0.47493	5.532	3.46041	5.531	-0.39768
5.53583	0.65041	5.53817	0.48208	5.53867	3.5553	5.53767	-0.38815
5.5425	0.65613	5.54483	0.48685	5.54533	3.64494	5.54433	-0.37527
5.54917	0.67377	5.5515	0.49448	5.552	3.72982	5.551	-0.36192
5.55583	0.69332	5.55817	0.51069	5.55867	3.80468	5.55767	-0.34857
5.5625	0.71383	5.56483	0.5331	5.56533	3.87049	5.56433	-0.33903
5.56917	0.73862	5.5715	0.55504	5.572	3.92675	5.571	-0.33426
5.57583	0.76437	5.57817	0.56601	5.57867	3.97539	5.57767	-0.33379
5.5825	0.78154	5.58483	0.56982	5.58533	4.01735	5.58433	-0.33092
5.58917	0.7863	5.5915	0.57173	5.592	4.05741	5.591	-0.32759
5.59583	0.78487	5.59817	0.57459	5.59867	4.09889	5.59767	-0.32568
5.6025	0.78297	5.60483	0.57793	5.60533	4.13418	5.60433	-0.32568
5.60917	0.78154	5.6115	0.58079	5.612	4.16136	5.611	-0.32663
5.61583	0.77724	5.61817	0.5846	5.61867	4.17662	5.61767	-0.32759
5.6225	0.77391	5.62483	0.58937	5.62533	4.18997	5.62433	-0.33283
5.62917	0.77534	5.6315	0.58937	5.632	4.20141	5.631	-0.3376
5.63583	0.78106	5.63817	0.58079	5.63867	4.21047	5.63767	-0.33569
5.6425	0.7863	5.64483	0.56887	5.64533	4.22096	5.64433	-0.32902
5.64917	0.78869	5.6515	0.56219	5.652	4.23002	5.651	-0.31853
5.65583	0.79298	5.65817	0.56219	5.65867	4.23479	5.65767	-0.30899
5.6625	0.79966	5.66483	0.56648	5.66533	4.22764	5.66433	-0.30136
5.66917	0.80395	5.6715	0.57602	5.672	4.21143	5.671	-0.29802
5.67583	0.80204	5.67817	0.5908	5.67867	4.18425	5.67767	-0.29802
5.6825	0.79727	5.68483	0.60606	5.68533	4.1461	5.68433	-0.29802
5.68917	0.79441	5.6915	0.61798	5.692	4.10414	5.691	-0.30041
5.69583	0.79298	5.69817	0.62656	5.69867	4.06408	5.69767	-0.30041
5.7025	0.7925	5.70483	0.63658	5.70533	4.02546	5.70433	-0.29612
5.70917	0.79489	5.7115	0.64659	5.712	3.98016	5.711	-0.28563
5.71583	0.80109	5.71817	0.65756	5.71867	3.93152	5.71767	-0.27466
5.7225	0.81205	5.72483	0.67282	5.72533	3.88288	5.72433	-0.26226
5.72917	0.82684	5.7315	0.6938	5.732	3.83234	5.731	-0.24986
5.73583	0.844	5.73817	0.71859	5.73867	3.77989	5.73767	-0.24128
5.7425	0.86212	5.74483	0.74339	5.74533	3.72601	5.74433	-0.2346
5.74917	0.88072	5.7515	0.77581	5.752	3.67117	5.751	-0.22793
5.75583	0.90075	5.75817	0.81301	5.75867	3.61109	5.75767	-0.22125
5.7625	0.92173	5.76483	0.85449	5.76533	3.54576	5.76433	-0.21601
5.76917	0.94509	5.7715	0.90122	5.772	3.47805	5.771	-0.21124
5.77583	0.97036	5.77817	0.96178	5.77867	3.40748	5.77767	-0.20266
5.7825	0.99611	5.78483	1.0457	5.78533	3.33309	5.78433	-0.19455
5.78917	1.02186	5.7915	1.15156	5.792	3.26204	5.791	-0.18978
5.79583	1.04856	5.79817	1.28174	5.79867	3.1991	5.79767	-0.18787
5.8025	1.08242	5.80483	1.43194	5.80533	3.14665	5.80433	-0.1893
5.80917	1.12629	5.8115	1.60313	5.812	3.09849	5.811	-0.1936
5.81583	1.18256	5.81817	1.78862	5.81867	3.04937	5.81767	-0.20075
5.8225	1.2517	5.82483	1.97935	5.82533	3.00217	5.82433	-0.20409
5.82917	1.33085	5.8315	2.17199	5.832	2.95401	5.831	-0.20409
5.83583	1.41668	5.83817	2.36559	5.83867	2.90442	5.83767	-0.20361
5.8425	1.50537	5.84483	2.56395	5.84533	2.85196	5.84433	-0.20456
5.84917	1.59645	5.8515	2.76184	5.852	2.79713	5.851	-0.20456
5.85583	1.68943	5.85817	2.95782	5.85867	2.74372	5.85767	-0.20266
5.8625	1.7848	5.86483	3.15285	5.86533	2.69222	5.86433	-0.2017
5.86917	1.88446	5.8715	3.34454	5.872	2.64502	5.871	-0.20123
5.87583	1.99175	5.87817	3.53193	5.87867	2.59686	5.87767	-0.20027
5.8825	2.10667	5.88483	3.71599	5.88533	2.54202	5.88433	-0.19455
5.88917	2.22445	5.8915	3.9053	5.892	2.48194	5.891	-0.18835
5.89583	2.34175	5.89817	4.09842	5.89867	2.42138	5.89767	-0.18454
5.9025	2.46143	5.90483	4.29392	5.90533	2.36368	5.90433	-0.18215
5.90917	2.58398	5.9115	4.49371	5.912	2.3098	5.911	-0.17595
5.91583	2.70987	5.91817	4.70018	5.91867	2.26164	5.91767	-0.16308
5.9225	2.8367	5.92483	4.91667	5.92533	2.21777	5.92433	-0.1483
5.92917	2.96593	5.9315	5.14126	5.932	2.17342	5.931	-0.13351
5.93583	3.09801	5.93817	5.38158	5.93867	2.13003	5.93767	-0.11969
5.9425	3.23105	5.94483	5.64098	5.94533	2.08807	5.94433	-0.10824
5.94917	3.36266	5.9515	5.92375	5.952	2.0504	5.951	-0.10395
5.95583	3.49379	5.95817	6.22988	5.95867	2.01607	5.95767	-0.10777
5.9625	3.62349	5.96483	6.5608	5.96533	1.98269	5.96433	-0.11635
5.96917	3.75175	5.9715	6.91366	5.972	1.95169	5.971	-0.12541
5.97583	3.87383	5.97817	7.27987	5.97867	1.91975	5.97767	-0.13256
5.9825	3.99494	5.98483	7.66039	5.98533	1.89018	5.98433	-0.1359
5.98917	4.11606	5.9915	8.04996	5.992	1.85871	5.991	-0.13304
5.99583	4.2367	5.99817	8.4486	5.99867	1.82009	5.99767	-0.12779
6.0025	4.35066	6.00483	8.8563	6.00533	1.7786	6.00433	-0.12207
6.00917	4.457	6.0115	9.27258	6.012	1.73855	6.011	-0.11444
6.01583	4.56572	6.01817	9.7003	6.01867	1.7066	6.01767	-0.10967
6.0225	4.673	6.02483	10.1376	6.02533	1.6799	6.02433	-0.1092
6.02917	4.77839	6.0315	10.582	6.032	1.65224	6.031	-0.11063
6.03583	4.87566	6.03817	11.0321	6.03867	1.62601	6.03767	-0.10967
6.0425	4.9715	6.04483	11.4784	6.04533	1.60408	6.04433	-0.10252
6.04917	5.06687	6.0515	11.9157	6.052	1.58691	6.051	-0.09441
6.05583	5.15556	6.05817	12.3467	6.05867	1.56784	6.05767	-0.08774
6.0625	5.23806	6.06483	12.7678	6.06533	1.54209	6.06433	-0.08154
6.06917	5.31578	6.0715	13.1779	6.072	1.513	6.071	-0.07534
6.07583	5.39351	6.07817	13.5713	6.07867	1.48392	6.07767	-0.07153
6.0825	5.46694	6.08483	13.9518	6.08533	1.45388	6.08433	-0.07105
6.08917	5.53322	6.0915	14.3199	6.092	1.42097	6.091	-0.0701
6.09583	5.5933	6.09817	14.6708	6.09867	1.38283	6.09767	-0.06676
6.1025	5.64957	6.10483	15.0018	6.10533	1.3442	6.10433	-0.06437
6.10917	5.70059	6.1115	15.3103	6.112	1.30939	6.111	-0.06485
6.11583	5.74493	6.11817	15.593	6.11867	1.27888	6.11767	-0.0658
6.1225	5.78594	6.12483	15.8496	6.12533	1.25504	6.12433	-0.0658
6.12917	5.82838	6.1315	16.078	6.132	1.23549	6.131	-0.06628
6.13583	5.86891	6.13817	16.2811	6.13867	1.22166	6.13767	-0.0658
6.1425	5.90181	6.14483	16.4599	6.14533	1.20783	6.14433	-0.06199
6.14917	5.92661	6.1515	16.6182	6.152	1.19066	6.151	-0.05484
6.15583	5.94282	6.15817	16.7584	6.15867	1.17207	6.15767	-0.05007
6.1625	5.94997	6.16483	16.8786	6.16533	1.15108	6.16433	-0.04625
6.16917	5.94711	6.1715	16.9764	6.172	1.12867	6.171	-0.04387
6.17583	5.94378	6.17817	17.0498	6.17867	1.10388	6.17767	-0.03767
6.1825	5.94378	6.18483	17.1051	6.18533	1.07861	6.18433	-0.03004
6.18917	5.94568	6.1915	17.138	6.192	1.05524	6.191	-0.02003
6.19583	5.94568	6.19817	17.1461	6.19867	1.03045	6.19767	-0.01097
6.2025	5.94425	6.20483	17.1304	6.20533	1.00422	6.20433	-0.00954
6.20917	5.93853	6.2115	17.0941	6.212	0.9799	6.211	-0.01097
6.21583	5.92566	6.21817	17.0388	6.21867	0.95606	6.21767	-0.01621
6.2225	5.90801	6.22483	16.9606	6.22533	0.93555	6.22433	-0.01955
6.22917	5.88608	6.2315	16.8638	6.232	0.91743	6.231	-0.02623
6.23583	5.86176	6.23817	16.7489	6.23867	0.90408	6.23767	-0.03052
6.2425	5.83792	6.24483	16.6168	6.24533	0.89312	6.24433	-0.02813
6.24917	5.81598	6.2515	16.4671	6.252	0.88024	6.251	-0.02241
6.25583	5.79453	6.25817	16.3031	6.25867	0.86451	6.25767	-0.01669
6.2625	5.76878	6.26483	16.1252	6.26533	0.84352	6.26433	-0.01383
6.26917	5.74493	6.2715	15.9326	6.272	0.82064	6.271	-0.01144
6.27583	5.72824	6.27817	15.7256	6.27867	0.79727	6.27767	-0.00954
6.2825	5.71728	6.28483	15.502	6.28533	0.77486	6.28433	-0.00858
6.28917	5.70726	6.2915	15.2655	6.292	0.75245	6.291	-0.00858
6.29583	5.69439	6.29817	15.0185	6.29867	0.73242	6.29767	-0.00715
6.3025	5.6839	6.30483	14.761	6.30533	0.71716	6.30433	-0.00763
6.30917	5.67389	6.3115	14.4916	6.312	0.7062	6.311	-0.0124
6.31583	5.66435	6.31817	14.2117	6.31867	0.69427	6.31767	-0.01812
6.3225	5.65529	6.32483	13.9284	6.32533	0.67854	6.32433	-0.02384
6.32917	5.64814	6.3315	13.639	6.332	0.66137	6.331	-0.02575
6.33583	5.64718	6.33817	13.3405	6.33867	0.64802	6.33767	-0.02575
6.3425	5.651	6.34483	13.0343	6.34533	0.63705	6.34433	-0.02527
6.34917	5.66387	6.3515	12.7325	6.352	0.62799	6.351	-0.02623
6.35583	5.68342	6.35817	12.4388	6.35867	0.61846	6.35767	-0.02956
6.3625	5.71108	6.36483	12.1431	6.36533	0.60892	6.36433	-0.03052
6.36917	5.75209	6.3715	11.8461	6.372	0.59843	6.371	-0.02861
6.37583	5.80645	6.37817	11.5538	6.37867	0.58508	6.37767	-0.02575
6.3825	5.87082	6.38483	11.27	6.38533	0.57125	6.38433	-0.02575
6.38917	5.94139	6.3915	10.9878	6.392	0.55408	6.391	-0.02861
6.39583	6.02007	6.39817	10.7026	6.39867	0.53596	6.39767	-0.03147
6.4025	6.1059	6.40483	10.4222	6.40533	0.51641	6.40433	-0.03767
6.40917	6.1965	6.4115	10.1509	6.412	0.49782	6.411	-0.04911
6.41583	6.29282	6.41817	9.88674	6.41867	0.48304	6.41767	-0.06199
6.4225	6.40154	6.42483	9.62734	6.42533	0.46968	6.42433	-0.07057
6.42917	6.52695	6.4315	9.37128	6.432	0.45681	6.431	-0.0701
6.43583	6.67143	6.43817	9.12237	6.43867	0.44489	6.43767	-0.0639
6.4425	6.83737	6.44483	8.87823	6.44533	0.43774	6.44433	-0.05865
6.44917	7.02715	6.4515	8.636	6.452	0.43392	6.451	-0.06056
6.45583	7.24316	6.45817	8.40044	6.45867	0.42439	6.45767	-0.06723
6.4625	7.48158	6.46483	8.17204	6.46533	0.4077	6.46433	-0.07343
6.46917	7.73907	6.4715	7.95507	6.472	0.38671	6.471	-0.07534
6.47583	8.01373	6.47817	7.74622	6.47867	0.36573	6.47767	-0.07725
6.4825	8.30698	6.48483	7.54786	6.48533	0.34714	6.48433	-0.07629
6.48917	8.61931	6.4915	7.36141	6.492	0.33045	6.491	-0.07153
6.49583	8.94833	6.49817	7.18689	6.49867	0.31424	6.49767	-0.0658
6.5025	9.29022	6.50483	7.02238	6.50533	0.29945	6.50433	-0.0658
6.50917	9.64642	6.5115	6.86407	6.512	0.28658	6.511	-0.07105
6.51583	10.0212	6.51817	6.71053	6.51867	0.27132	6.51767	-0.07582
6.5225	10.4189	6.52483	6.56223	6.52533	0.24939	6.52433	-0.07915
6.52917	10.8356	6.5315	6.42061	6.532	0.22316	6.531	-0.08392
6.53583	11.271	6.53817	6.27804	6.53867	0.20123	6.53767	-0.09346
6.5425	11.7283	6.54483	6.13403	6.54533	0.18358	6.54433	-0.10109
6.54917	12.2027	6.5515	5.99813	6.552	0.16642	6.551	-0.10729
6.55583	12.6905	6.55817	5.87702	6.55867	0.1483	6.55767	-0.11492
6.5625	13.1865	6.56483	5.76782	6.56533	0.13494	6.56433	-0.13065
6.56917	13.691	6.5715	5.66149	6.572	0.12541	6.571	-0.14973
6.57583	14.2012	6.57817	5.56374	6.57867	0.1173	6.57767	-0.16499
6.5825	14.7138	6.58483	5.47361	6.58533	0.10967	6.58433	-0.17834
6.58917	15.2354	6.5915	5.38778	6.592	0.10633	6.591	-0.19217
6.59583	15.7619	6.59817	5.29957	6.59867	0.11063	6.59767	-0.20456
6.6025	16.2873	6.60483	5.20992	6.60533	0.11587	6.60433	-0.20885
6.60917	16.8061	6.6115	5.12505	6.612	0.11921	6.611	-0.20552
6.61583	17.3206	6.61817	5.04255	6.61867	0.12207	6.61767	-0.19693
6.6225	17.8323	6.62483	4.96054	6.62533	0.12636	6.62433	-0.18644
6.62917	18.3282	6.6315	4.87852	6.632	0.12827	6.631	-0.17691
6.63583	18.8084	6.63817	4.79889	6.63867	0.12398	6.63767	-0.17262
6.6425	19.2733	6.64483	4.72403	6.64533	0.11635	6.64433	-0.17118
6.64917	19.7282	6.6515	4.65822	6.652	0.11015	6.651	-0.17071
6.65583	20.1678	6.65817	4.59814	6.65867	0.10395	6.65767	-0.17214
6.6625	20.5893	6.66483	4.54617	6.66533	0.09537	6.66433	-0.17548
6.66917	20.9947	6.6715	4.49848	6.672	0.08821	6.671	-0.18167
6.67583	21.38	6.67817	4.45557	6.67867	0.08631	6.67767	-0.18454
6.6825	21.7404	6.68483	4.41647	6.68533	0.09108	6.68433	-0.18644
6.68917	22.0694	6.6915	4.37927	6.692	0.0968	6.691	-0.1893
6.69583	22.3703	6.69817	4.3416	6.69867	0.09966	6.69767	-0.19455
6.7025	22.645	6.70483	4.29821	6.70533	0.09632	6.70433	-0.20456
6.70917	22.8939	6.7115	4.251	6.712	0.08774	6.711	-0.21505
6.71583	23.1185	6.71817	4.20046	6.71867	0.07772	6.71767	-0.22602
6.7225	23.3188	6.72483	4.14705	6.72533	0.06723	6.72433	-0.23603
6.72917	23.4962	6.7315	4.08459	6.732	0.05579	6.731	-0.24414
6.73583	23.6473	6.73817	4.0226	6.73867	0.04864	6.73767	-0.24843
6.7425	23.7665	6.74483	3.96919	6.74533	0.04864	6.74433	-0.24557
6.74917	23.8533	6.7515	3.9258	6.752	0.05531	6.751	-0.2408
6.75583	23.9091	6.75817	3.88384	6.75867	0.06247	6.75767	-0.2327
6.7625	23.9387	6.76483	3.84378	6.76533	0.06342	6.76433	-0.22125
6.76917	23.9387	6.7715	3.81327	6.772	0.06008	6.771	-0.21124
6.77583	23.9058	6.77817	3.78799	6.77867	0.05293	6.77767	-0.20552
6.7825	23.8452	6.78483	3.75795	6.78533	0.04673	6.78433	-0.20504
6.78917	23.7565	6.7915	3.71981	6.792	0.04005	6.791	-0.20409
6.79583	23.6425	6.79817	3.67785	6.79867	0.03099	6.79767	-0.20742
6.8025	23.5033	6.80483	3.63255	6.80533	0.0267	6.80433	-0.21648
6.80917	23.3459	6.8115	3.58486	6.812	0.02337	6.811	-0.22554
6.81583	23.1724	6.81817	3.53289	6.81867	0.01764	6.81767	-0.22936
6.8225	22.984	6.82483	3.479	6.82533	0.01001	6.82433	-0.23031
6.82917	22.7814	6.8315	3.42369	6.832	-0.000476837	6.831	-0.23222
6.83583	22.5616	6.83817	3.37315	6.83867	-0.00954	6.83767	-0.23127
6.8425	22.3246	6.84483	3.32689	6.84533	-0.02098	6.84433	-0.22984
6.84917	22.0704	6.8515	3.28159	6.852	-0.03242	6.851	-0.23317
6.85583	21.8015	6.85817	3.23296	6.85867	-0.03815	6.85767	-0.24176
6.8625	21.5139	6.86483	3.18289	6.86533	-0.04292	6.86433	-0.25034
6.86917	21.2073	6.8715	3.13807	6.872	-0.04673	6.871	-0.25558
6.87583	20.884	6.87817	3.09515	6.87867	-0.05245	6.87767	-0.26274
6.8825	20.5455	6.88483	3.05319	6.88533	-0.05817	6.88433	-0.26941
6.88917	20.1988	6.8915	3.00884	6.892	-0.06533	6.891	-0.27561
6.89583	19.846	6.89817	2.96736	6.89867	-0.07391	6.89767	-0.2799
6.9025	19.4907	6.90483	2.93064	6.90533	-0.07868	6.90433	-0.28181
6.90917	19.1317	6.9115	2.89345	6.912	-0.07915	6.911	-0.28706
6.91583	18.7726	6.91817	2.85578	6.91867	-0.07677	6.91767	-0.28992
6.9225	18.4183	6.92483	2.81525	6.92533	-0.07534	6.92433	-0.29182
6.92917	18.0592	6.9315	2.77376	6.932	-0.07343	6.931	-0.29087
6.93583	17.694	6.93817	2.7318	6.93867	-0.06962	6.93767	-0.29087
6.9425	17.324	6.94483	2.68602	6.94533	-0.06676	6.94433	-0.29469
6.94917	16.9559	6.9515	2.63786	6.952	-0.06962	6.951	-0.29898
6.95583	16.5858	6.95817	2.59066	6.95867	-0.07963	6.95767	-0.30708
6.9625	16.2115	6.96483	2.54726	6.96533	-0.08965	6.96433	-0.31519
6.96917	15.8415	6.9715	2.50387	6.972	-0.09489	6.971	-0.32425
6.97583	15.4791	6.97817	2.45857	6.97867	-0.09775	6.97767	-0.33045
6.9825	15.121	6.98483	2.41661	6.98533	-0.10204	6.98433	-0.3314
6.98917	14.761	6.9915	2.37465	6.992	-0.1092	6.991	-0.33092
6.99583	14.4033	6.99817	2.33364	6.99867	-0.11206	6.99767	-0.32616
7.0025	14.0562	7.00483	2.29454	7.00533	-0.11349	7.00433	-0.32282
7.00917	13.7153	7.0115	2.26068	7.012	-0.11778	7.011	-0.319
7.01583	13.3781	7.01817	2.22921	7.01867	-0.12636	7.01767	-0.31471
7.0225	13.0467	7.02483	2.19536	7.02533	-0.13399	7.02433	-0.31233
7.02917	12.7306	7.0315	2.1596	7.032	-0.13399	7.031	-0.30994
7.03583	12.4283	7.03817	2.12049	7.03867	-0.12589	7.03767	-0.31233
7.0425	12.1307	7.04483	2.08092	7.04533	-0.11587	7.04433	-0.31757
7.04917	11.8427	7.0515	2.04182	7.052	-0.1111	7.051	-0.32759
7.05583	11.5652	7.05817	2.00653	7.05867	-0.11206	7.05767	-0.33903
7.0625	11.2996	7.06483	1.97411	7.06533	-0.11778	7.06433	-0.35095
7.06917	11.0373	7.0715	1.9412	7.072	-0.12589	7.071	-0.36049
7.07583	10.7799	7.07817	1.90735	7.07867	-0.13876	7.07767	-0.36669
7.0825	10.5319	7.08483	1.87111	7.08533	-0.1502	7.08433	-0.36764
7.08917	10.2882	7.0915	1.83296	7.092	-0.15688	7.091	-0.36287
7.09583	10.0503	7.09817	1.79243	7.09867	-0.15545	7.09767	-0.35858
7.1025	9.82141	7.10483	1.75285	7.10533	-0.15068	7.10433	-0.35572
7.10917	9.60875	7.1115	1.71661	7.112	-0.14591	7.111	-0.35477
7.11583	9.41181	7.11817	1.68753	7.11867	-0.14591	7.11767	-0.35238
7.1225	9.22298	7.12483	1.66273	7.12533	-0.15306	7.12433	-0.34523
7.12917	9.04322	7.1315	1.63889	7.132	-0.16212	7.131	-0.33617
7.13583	8.87299	7.13817	1.61171	7.13867	-0.1688	7.13767	-0.32663
7.1425	8.70895	7.14483	1.58024	7.14533	-0.17023	7.14433	-0.32043
7.14917	8.55112	7.1515	1.54591	7.152	-0.17118	7.151	-0.31662
7.15583	8.39949	7.15817	1.50919	7.15867	-0.16975	7.15767	-0.31471
7.1625	8.25787	7.16483	1.47438	7.16533	-0.16022	7.16433	-0.31662
7.16917	8.12626	7.1715	1.44482	7.172	-0.1483	7.171	-0.319
7.17583	8.00037	7.17817	1.42193	7.17867	-0.1421	7.17767	-0.32282
7.1825	7.88689	7.18483	1.40429	7.18533	-0.14544	7.18433	-0.32187
7.18917	7.78532	7.1915	1.3876	7.192	-0.15306	7.191	-0.32043
7.19583	7.69329	7.19817	1.36805	7.19867	-0.15879	7.19767	-0.31853
7.2025	7.60555	7.20483	1.34659	7.20533	-0.16546	7.20433	-0.31853
7.20917	7.52449	7.2115	1.32322	7.212	-0.17309	7.211	-0.31996
7.21583	7.45106	7.21817	1.30033	7.21867	-0.17881	7.21767	-0.31996
7.2225	7.38096	7.22483	1.27983	7.22533	-0.17738	7.22433	-0.319
7.22917	7.30753	7.2315	1.26457	7.232	-0.17405	7.231	-0.31424
7.23583	7.23505	7.23817	1.25599	7.23867	-0.17357	7.23767	-0.30899
7.2425	7.16972	7.24483	1.24884	7.24533	-0.17643	7.24433	-0.30518
7.24917	7.11584	7.2515	1.23835	7.252	-0.18024	7.251	-0.30327
7.25583	7.06911	7.25817	1.22499	7.25867	-0.18024	7.25767	-0.30279
7.2625	7.02763	7.26483	1.20831	7.26533	-0.18072	7.26433	-0.30088
7.26917	6.99329	7.2715	1.19495	7.272	-0.18072	7.271	-0.29993
7.27583	6.95944	7.27817	1.18303	7.27867	-0.18024	7.27767	-0.29516
7.2825	6.92797	7.28483	1.1735	7.28533	-0.17786	7.28433	-0.28944
7.28917	6.8984	7.2915	1.16587	7.292	-0.17166	7.291	-0.28276
7.29583	6.87647	7.29817	1.15776	7.29867	-0.1688	7.29767	-0.2799
7.3025	6.86216	7.30483	1.14965	7.30533	-0.17214	7.30433	-0.278
7.30917	6.8512	7.3115	1.14059	7.312	-0.18549	7.311	-0.27084
7.31583	6.84738	7.31817	1.13058	7.31867	-0.20123	7.31767	-0.26083
7.3225	6.85024	7.32483	1.12057	7.32533	-0.21458	7.32433	-0.24557
7.32917	6.85596	7.3315	1.11437	7.332	-0.2265	7.331	-0.22888
7.33583	6.85787	7.33817	1.11485	7.33867	-0.23317	7.33767	-0.21076
7.3425	6.85835	7.34483	1.12057	7.34533	-0.2327	7.34433	-0.19407
7.34917	6.86026	7.3515	1.12486	7.352	-0.21982	7.351	-0.18263
7.35583	6.86359	7.35817	1.12724	7.35867	-0.20456	7.35767	-0.17452
7.3625	6.86598	7.36483	1.12724	7.36533	-0.19407	7.36433	-0.17166
7.36917	6.86932	7.3715	1.12391	7.372	-0.19169	7.371	-0.17118
7.37583	6.8779	7.37817	1.11485	7.37867	-0.1955	7.37767	-0.17071
7.3825	6.89125	7.38483	1.10435	7.38533	-0.2017	7.38433	-0.16832
7.38917	6.90937	7.3915	1.09339	7.392	-0.20885	7.391	-0.16356
7.39583	6.9232	7.39817	1.08433	7.39867	-0.21553	7.39767	-0.15736
7.4025	6.92892	7.40483	1.07384	7.40533	-0.22221	7.40433	-0.14925
7.40917	6.92844	7.4115	1.06287	7.412	-0.22459	7.411	-0.14114
7.41583	6.92511	7.41817	1.05524	7.41867	-0.22316	7.41767	-0.13447
7.4225	6.92177	7.42483	1.05524	7.42533	-0.22125	7.42433	-0.12827
7.42917	6.91509	7.4315	1.05953	7.432	-0.22268	7.431	-0.12207
7.43583	6.91414	7.43817	1.0643	7.43867	-0.22364	7.43767	-0.11873
7.4425	6.91938	7.44483	1.06716	7.44533	-0.21744	7.44433	-0.11683
7.44917	6.92558	7.4515	1.0705	7.452	-0.2079	7.451	-0.11206
7.45583	6.92797	7.45817	1.0767	7.45867	-0.19884	7.45767	-0.10252
7.4625	6.92558	7.46483	1.08051	7.46533	-0.19217	7.46433	-0.09394
7.46917	6.92225	7.4715	1.08147	7.472	-0.1874	7.471	-0.08965
7.47583	6.91557	7.47817	1.08147	7.47867	-0.18263	7.47767	-0.0844
7.4825	6.90269	7.48483	1.08814	7.48533	-0.18263	7.48433	-0.07439
7.48917	6.88505	7.4915	1.10149	7.492	-0.18883	7.491	-0.06199
7.49583	6.86359	7.49817	1.11628	7.49867	-0.19741	7.49767	-0.0515
7.5025	6.84071	7.50483	1.12438	7.50533	-0.20218	7.50433	-0.04244
7.50917	6.81686	7.5115	1.12772	7.512	-0.20027	7.511	-0.03433
7.51583	6.78825	7.51817	1.13058	7.51867	-0.19693	7.51767	-0.03052
7.5225	6.75964	7.52483	1.13201	7.52533	-0.19312	7.52433	-0.02813
7.52917	6.73199	7.5315	1.12915	7.532	-0.1893	7.531	-0.02623
7.53583	6.70147	7.53817	1.11961	7.53867	-0.18454	7.53767	-0.02575
7.5425	6.66285	7.54483	1.11389	7.54533	-0.18454	7.54433	-0.02575
7.54917	6.61802	7.5515	1.11294	7.552	-0.19312	7.551	-0.0205
7.55583	6.57463	7.55817	1.11198	7.55867	-0.20361	7.55767	-0.00954
7.5625	6.52981	7.56483	1.10579	7.56533	-0.21124	7.56433	0.000476837
7.56917	6.47831	7.5715	1.09625	7.572	-0.21553	7.571	0.00525
7.57583	6.42347	7.57817	1.09148	7.57867	-0.21982	7.57767	0.01097
7.5825	6.37102	7.58483	1.09291	7.58533	-0.22078	7.58433	0.0186
7.58917	6.31857	7.5915	1.0972	7.592	-0.21362	7.591	0.02575
7.59583	6.25849	7.59817	1.10483	7.59867	-0.20075	7.59767	0.03004
7.6025	6.19364	7.60483	1.11389	7.60533	-0.1893	7.60433	0.03481
7.60917	6.1326	7.6115	1.12534	7.612	-0.18024	7.611	0.04053
7.61583	6.07443	7.61817	1.13535	7.61867	-0.17691	7.61767	0.0453
7.6225	6.01673	7.62483	1.14155	7.62533	-0.17786	7.62433	0.05102
7.62917	5.95617	7.6315	1.14632	7.632	-0.18167	7.631	0.05531
7.63583	5.89275	7.63817	1.15156	7.63867	-0.18358	7.63767	0.06008
7.6425	5.82504	7.64483	1.15776	7.64533	-0.18358	7.64433	0.06008
7.64917	5.75256	7.6515	1.16253	7.652	-0.18501	7.651	0.05722
7.65583	5.67961	7.65817	1.16634	7.65867	-0.18358	7.65767	0.05102
7.6625	5.60379	7.66483	1.16682	7.66533	-0.18501	7.66433	0.04387
7.66917	5.52845	7.6715	1.16396	7.672	-0.19073	7.671	0.03767
7.67583	5.45788	7.67817	1.16301	7.67867	-0.20266	7.67767	0.03099
7.6825	5.38635	7.68483	1.1735	7.68533	-0.21172	7.68433	0.02766
7.68917	5.31244	7.6915	1.19495	7.692	-0.21267	7.691	0.02956
7.69583	5.23567	7.69817	1.22118	7.69867	-0.20981	7.69767	0.04005
7.7025	5.16319	7.70483	1.24979	7.70533	-0.2017	7.70433	0.05388
7.70917	5.08976	7.7115	1.27792	7.712	-0.19026	7.711	0.06437
7.71583	5.01299	7.71817	1.30606	7.71867	-0.17977	7.71767	0.07105
7.7225	4.93908	7.72483	1.33181	7.72533	-0.17548	7.72433	0.07534
7.72917	4.87041	7.7315	1.35899	7.732	-0.17786	7.731	0.07963
7.73583	4.80175	7.73817	1.39189	7.73867	-0.17643	7.73767	0.08059
7.7425	4.72689	7.74483	1.43242	7.74533	-0.16785	7.74433	0.07915
7.74917	4.64773	7.7515	1.48344	7.752	-0.1564	7.751	0.07725
7.75583	4.56619	7.75817	1.53971	7.75867	-0.14305	7.75767	0.07629
7.7625	4.4837	7.76483	1.59836	7.76533	-0.13161	7.76433	0.07725
7.76917	4.40025	7.7715	1.65701	7.772	-0.12445	7.771	0.07915
7.77583	4.32205	7.77817	1.71995	7.77867	-0.12541	7.77767	0.08392
7.7825	4.24957	7.78483	1.78909	7.78533	-0.13113	7.78433	0.09346
7.78917	4.18186	7.7915	1.86872	7.792	-0.13638	7.791	0.10967
7.79583	4.12035	7.79817	1.95932	7.79867	-0.1421	7.79767	0.12732
7.8025	4.06456	7.80483	2.06041	7.80533	-0.14734	7.80433	0.14114
7.80917	4.01163	7.8115	2.16913	7.812	-0.1483	7.811	0.15259
7.81583	3.95632	7.81817	2.28357	7.81867	-0.14305	7.81767	0.16212
7.8225	3.8991	7.82483	2.40707	7.82533	-0.13971	7.82433	0.16737
7.82917	3.84331	7.8315	2.54059	7.832	-0.1421	7.831	0.1688
7.83583	3.78942	7.83817	2.68078	7.83867	-0.14782	7.83767	0.17166
7.8425	3.73554	7.84483	2.82764	7.84533	-0.15545	7.84433	0.18072
7.84917	3.68071	7.8515	2.985	7.852	-0.16308	7.851	0.19312
7.85583	3.62587	7.85817	3.15237	7.85867	-0.16928	7.85767	0.20218
7.8625	3.57342	7.86483	3.32355	7.86533	-0.16975	7.86433	0.20838
7.86917	3.5243	7.8715	3.49569	7.872	-0.16642	7.871	0.21362
7.87583	3.48043	7.87817	3.67308	7.87867	-0.16117	7.87767	0.22078
7.8825	3.43657	7.88483	3.85857	7.88533	-0.1545	7.88433	0.22697
7.88917	3.39317	7.8915	4.0493	7.892	-0.14639	7.891	0.2346
7.89583	3.3536	7.89817	4.24385	7.89867	-0.14019	7.89767	0.24557
7.9025	3.32022	7.90483	4.44412	7.90533	-0.14162	7.90433	0.26035
7.90917	3.28541	7.9115	4.65155	7.912	-0.14782	7.911	0.27514
7.91583	3.2444	7.91817	4.86374	7.91867	-0.15354	7.91767	0.28896
7.9225	3.20673	7.92483	5.07641	7.92533	-0.15688	7.92433	0.30422
7.92917	3.17526	7.9315	5.29051	7.932	-0.16356	7.931	0.319
7.93583	3.14713	7.93817	5.50795	7.93867	-0.17214	7.93767	0.33283
7.9425	3.11708	7.94483	5.72586	7.94533	-0.17691	7.94433	0.34761
7.94917	3.09277	7.9515	5.94234	7.952	-0.17357	7.951	0.36287
7.95583	3.07608	7.95817	6.1512	7.95867	-0.16594	7.95767	0.37622
7.9625	3.06082	7.96483	6.35576	7.96533	-0.15688	7.96433	0.3891
7.96917	3.04413	7.9715	6.55556	7.972	-0.14782	7.971	0.40627
7.97583	3.02362	7.97817	6.74868	7.97867	-0.14019	7.97767	0.42868
7.9825	3.0036	7.98483	6.9313	7.98533	-0.1359	7.98433	0.44966
7.98917	2.98071	7.9915	7.10535	7.992	-0.13638	7.991	0.46921
7.99583	2.95448	7.99817	7.27654	7.99867	-0.13733	7.99767	0.49067
8.0025	2.92921	8.00483	7.44438	8.00533	-0.13494	8.00433	0.51785
8.00917	2.90728	8.0115	7.60984	8.012	-0.12875	8.011	0.5455
8.01583	2.8944	8.01817	7.77102	8.01867	-0.12207	8.01767	0.57173
8.0225	2.88868	8.02483	7.92646	8.02533	-0.11444	8.02433	0.60225
8.02917	2.88868	8.0315	8.07381	8.032	-0.11063	8.031	0.6361
8.03583	2.89202	8.03817	8.21018	8.03867	-0.11253	8.03767	0.67234
8.0425	2.89822	8.04483	8.33654	8.04533	-0.1235	8.04433	0.7062
8.04917	2.90728	8.0515	8.44669	8.052	-0.13733	8.051	0.74244
8.05583	2.91634	8.05817	8.53968	8.05867	-0.14687	8.05767	0.77724
8.0625	2.92206	8.06483	8.62408	8.06533	-0.15402	8.06433	0.80872
8.06917	2.92397	8.0715	8.70705	8.072	-0.15783	8.071	0.84066
8.07583	2.92921	8.07817	8.78811	8.07867	-0.15593	8.07767	0.87309
8.0825	2.93875	8.08483	8.86202	8.08533	-0.144	8.08433	0.90647
8.08917	2.94828	8.0915	8.93497	8.092	-0.12684	8.091	0.93746
8.09583	2.95448	8.09817	9.00698	8.09867	-0.11396	8.09767	0.97275
8.1025	2.9645	8.10483	9.06801	8.10533	-0.10633	8.10433	1.01137
8.10917	2.985	8.1115	9.11331	8.112	-0.09966	8.111	1.0519
8.11583	3.01647	8.11817	9.14621	8.11867	-0.09489	8.11767	1.09386
8.1225	3.05414	8.12483	9.1691	8.12533	-0.09441	8.12433	1.13916
8.12917	3.09324	8.1315	9.18007	8.132	-0.09823	8.131	1.18113
8.13583	3.13807	8.13817	9.18293	8.13867	-0.10109	8.13767	1.21737
8.1425	3.18861	8.14483	9.18245	8.14533	-0.10061	8.14433	1.25122
8.14917	3.24154	8.1515	9.18007	8.152	-0.09918	8.151	1.28412
8.15583	3.29447	8.15817	9.17149	8.15867	-0.09537	8.15767	1.31416
8.1625	3.34835	8.16483	9.15766	8.16533	-0.0906	8.16433	1.33896
8.16917	3.40986	8.1715	9.14001	8.172	-0.08488	8.171	1.36805
8.17583	3.47757	8.17817	9.1238	8.17867	-0.08011	8.17767	1.40524
8.1825	3.54958	8.18483	9.10902	8.18533	-0.07343	8.18433	1.44815
8.18917	3.6273	8.1915	9.09185	8.192	-0.0658	8.191	1.49488
8.19583	3.71361	8.19817	9.07087	8.19867	-0.0596	8.19767	1.53971
8.2025	3.80945	8.20483	9.04942	8.20533	-0.05484	8.20433	1.5831
8.20917	3.91531	8.2115	9.02987	8.212	-0.05102	8.211	1.62125
8.21583	4.03357	8.21817	9.00412	8.21867	-0.04911	8.21767	1.65176
8.2225	4.16517	8.22483	8.97503	8.22533	-0.05198	8.22433	1.67513
8.22917	4.31013	8.2315	8.94308	8.232	-0.05436	8.231	1.69468
8.23583	4.46606	8.23817	8.91113	8.23867	-0.05674	8.23767	1.71661
8.2425	4.6339	8.24483	8.87728	8.24533	-0.06056	8.24433	1.74093
8.24917	4.81224	8.2515	8.84008	8.252	-0.06628	8.251	1.76477
8.25583	5.00011	8.25817	8.80241	8.25867	-0.06962	8.25767	1.78719
8.2625	5.19657	8.26483	8.76141	8.26533	-0.06485	8.26433	1.80912
8.26917	5.40209	8.2715	8.72183	8.272	-0.05484	8.271	1.82962
8.27583	5.61571	8.27817	8.6894	8.27867	-0.04244	8.27767	1.84727
8.2825	5.83935	8.28483	8.6627	8.28533	-0.03052	8.28433	1.86205
8.28917	6.073	8.2915	8.63934	8.292	-0.01812	8.291	1.87874
8.29583	6.32381	8.29817	8.62026	8.29867	-0.00477	8.29767	1.89686
8.3025	6.5937	8.30483	8.60882	8.30533	0.00238	8.30433	1.91784
8.30917	6.88457	8.3115	8.59976	8.312	0.000476837	8.311	1.93977
8.31583	7.19786	8.31817	8.58402	8.31867	-0.00334	8.31767	1.96218
8.3225	7.5345	8.32483	8.56543	8.32533	-0.00668	8.32433	1.98269
8.32917	7.89165	8.3315	8.54397	8.332	-0.00763	8.331	2.00081
8.33583	8.26263	8.33817	8.52156	8.33867	-0.00906	8.33767	2.01559
8.3425	8.6441	8.34483	8.5001	8.34533	-0.00906	8.34433	2.02847
8.34917	9.03749	8.3515	8.47864	8.352	-0.0062	8.351	2.04134
8.35583	9.44328	8.35817	8.46004	8.35867	-0.00572	8.35767	2.05708
8.3625	9.85909	8.36483	8.44097	8.36533	-0.00525	8.36433	2.08044
8.36917	10.2868	8.3715	8.42571	8.372	-0.00143	8.371	2.11143
8.37583	10.7255	8.37817	8.41236	8.37867	0.00811	8.37767	2.14529
8.3825	11.1761	8.38483	8.39615	8.38533	0.01955	8.38433	2.17676
8.38917	11.6343	8.3915	8.3828	8.392	0.0267	8.391	2.20537
8.39583	12.0978	8.39817	8.37421	8.39867	0.03672	8.39767	2.23064
8.4025	12.5666	8.40483	8.36849	8.40533	0.04911	8.40433	2.24972
8.40917	13.042	8.4115	8.36039	8.412	0.06199	8.411	2.26259
8.41583	13.5322	8.41817	8.35133	8.41867	0.06819	8.41767	2.27928
8.4225	14.0371	8.42483	8.34751	8.42533	0.06962	8.42433	2.30598
8.42917	14.554	8.4315	8.34322	8.432	0.06962	8.431	2.34318
8.43583	15.0795	8.43817	8.33941	8.43867	0.06914	8.43767	2.38514
8.4425	15.6121	8.44483	8.33416	8.44533	0.06771	8.44433	2.42996
8.44917	16.1476	8.4515	8.32939	8.452	0.06676	8.451	2.47717
8.45583	16.6764	8.45817	8.32415	8.45867	0.07105	8.45767	2.52533
8.4625	17.1938	8.46483	8.31985	8.46533	0.0782	8.46433	2.57158
8.46917	17.6978	8.4715	8.32224	8.472	0.08869	8.471	2.61784
8.47583	18.1961	8.47817	8.32796	8.47867	0.09918	8.47767	2.66695
8.4825	18.6963	8.48483	8.33273	8.48533	0.10824	8.48433	2.72036
8.48917	19.196	8.4915	8.33321	8.492	0.11349	8.491	2.77662
8.49583	19.6934	8.49817	8.32891	8.49867	0.11539	8.49767	2.83432
8.5025	20.1864	8.50483	8.32176	8.50533	0.11587	8.50433	2.89631
8.50917	20.679	8.5115	8.30793	8.512	0.11539	8.511	2.95973
8.51583	21.163	8.51817	8.28838	8.51867	0.11396	8.51767	3.02553
8.5225	21.627	8.52483	8.27026	8.52533	0.10824	8.52433	3.09515
8.52917	22.0752	8.5315	8.26359	8.532	0.09918	8.531	3.17192
8.53583	22.5124	8.53817	8.27265	8.53867	0.0906	8.53767	3.25251
8.5425	22.9402	8.54483	8.29077	8.54533	0.08678	8.54433	3.33261
8.54917	23.3531	8.5515	8.31604	8.552	0.08726	8.551	3.41845
8.55583	23.7498	8.55817	8.34942	8.55867	0.08726	8.55767	3.50857
8.5625	24.1342	8.56483	8.39758	8.56533	0.08917	8.56433	3.60489
8.56917	24.5008	8.5715	8.46004	8.572	0.09155	8.571	3.7055
8.57583	24.8423	8.57817	8.53539	8.57867	0.09298	8.57767	3.81136
8.5825	25.1565	8.58483	8.62789	8.58533	0.08965	8.58433	3.92485
8.58917	25.4493	8.5915	8.75187	8.592	0.08726	8.591	4.04167
8.59583	25.7249	8.59817	8.91781	8.59867	0.08774	8.59767	4.16327
8.6025	25.9781	8.60483	9.12476	8.60533	0.0906	8.60433	4.28915
8.60917	26.206	8.6115	9.37796	8.612	0.09108	8.611	4.41885
8.61583	26.4168	8.61817	9.68838	8.61867	0.08583	8.61767	4.55189
8.6225	26.6085	8.62483	10.0756	8.62533	0.07868	8.62433	4.68826
8.62917	26.7773	8.6315	10.5505	8.632	0.06866	8.631	4.83131
8.63583	26.9151	8.63817	11.1265	8.63867	0.06104	8.63767	4.98533
8.6425	27.029	8.64483	11.8279	8.64533	0.05579	8.64433	5.14889
8.64917	27.1215	8.6515	12.6829	8.652	0.05293	8.651	5.32722
8.65583	27.1931	8.65817	13.7181	8.65867	0.05341	8.65767	5.51891
8.6625	27.2469	8.66483	14.9541	8.66533	0.0577	8.66433	5.71966
8.66917	27.2851	8.6715	16.4185	8.672	0.06676	8.671	5.92566
8.67583	27.3051	8.67817	18.148	8.67867	0.0701	8.67767	6.13165
8.6825	27.3032	8.68483	20.1817	8.68533	0.0639	8.68433	6.34098
8.68917	27.2842	8.6915	22.5539	8.692	0.05484	8.691	6.55556
8.69583	27.2489	8.69817	25.2948	8.69867	0.04673	8.69767	6.78062
8.7025	27.1912	8.70483	28.4357	8.70533	0.03958	8.70433	7.01809
8.70917	27.1048	8.7115	32.0082	8.712	0.02384	8.711	7.26938
8.71583	26.9928	8.71817	36.0279	8.71867	0.00763	8.71767	7.5326
8.7225	26.8669	8.72483	40.5002	8.72533	-0.00191	8.72433	7.80821
8.72917	26.731	8.7315	45.434	8.732	-0.00286	8.731	8.09574
8.73583	26.5818	8.73817	50.8413	8.73867	-0.00477	8.73767	8.39186
8.7425	26.4211	8.74483	56.7236	8.74533	-0.00906	8.74433	8.6956
8.74917	26.2561	8.7515	63.0689	8.752	-0.00668	8.751	9.00459
8.75583	26.0911	8.75817	69.8595	8.75867	0.00143	8.75767	9.31883
8.7625	25.9166	8.76483	77.0788	8.76533	0.00954	8.76433	9.63879
8.76917	25.7239	8.7715	84.7015	8.772	0.01144	8.771	9.96208
8.77583	25.5165	8.77817	92.6957	8.77867	0.01097	8.77767	10.2844
8.7825	25.3034	8.78483	101.023	8.78533	0.01097	8.78433	10.6077
8.78917	25.0869	8.7915	109.642	8.792	0.00811	8.791	10.9367
8.79583	24.8671	8.79817	118.506	8.79867	0.00143	8.79767	11.2729
8.8025	24.6434	8.80483	127.561	8.80533	-0.00429	8.80433	11.6105
8.80917	24.4169	8.8115	136.75	8.812	-0.0062	8.811	11.9476
8.81583	24.189	8.81817	146.011	8.81867	-0.00286	8.81767	12.2881
8.8225	23.9553	8.82483	155.28	8.82533	-0.00286	8.82433	12.6305
8.82917	23.7179	8.8315	164.497	8.832	-0.00763	8.831	12.9662
8.83583	23.4718	8.83817	173.618	8.83867	-0.01717	8.83767	13.289
8.8425	23.2253	8.84483	182.597	8.84533	-0.02718	8.84433	13.598
8.84917	22.9826	8.8515	191.39	8.852	-0.03624	8.851	13.8922
8.85583	22.7451	8.85817	199.945	8.85867	-0.04768	8.85767	14.1707
8.8625	22.5134	8.86483	208.227	8.86533	-0.06008	8.86433	14.4348
8.86917	22.2816	8.8715	216.207	8.872	-0.07057	8.871	14.6895
8.87583	22.0537	8.87817	223.855	8.87867	-0.07439	8.87767	14.9355
8.8825	21.8263	8.88483	231.141	8.88533	-0.07772	8.88433	15.1734
8.88917	21.5964	8.8915	238.045	8.892	-0.07963	8.891	15.399
8.89583	21.3609	8.89817	244.552	8.89867	-0.0782	8.89767	15.6102
8.9025	21.1206	8.90483	250.645	8.90533	-0.06914	8.90433	15.8052
8.90917	20.884	8.9115	256.309	8.912	-0.05817	8.911	15.9817
8.91583	20.6532	8.91817	261.529	8.91867	-0.05054	8.91767	16.1362
8.9225	20.4277	8.92483	266.299	8.92533	-0.04864	8.92433	16.2678
8.92917	20.2022	8.9315	270.599	8.932	-0.05531	8.931	16.3798
8.93583	19.9809	8.93817	274.431	8.93867	-0.06533	8.93767	16.4752
8.9425	19.7659	8.94483	277.802	8.94533	-0.0782	8.94433	16.5505
8.94917	19.5546	8.9515	280.716	8.952	-0.08631	8.951	16.6063
8.95583	19.3472	8.95817	283.181	8.95867	-0.09012	8.95767	16.6469
8.9625	19.1455	8.96483	285.204	8.96533	-0.09108	8.96433	16.674
8.96917	18.9529	8.9715	286.807	8.972	-0.08726	8.971	16.6888
8.97583	18.7669	8.97817	288	8.97867	-0.0782	8.97767	16.6869
8.9825	18.5833	8.98483	288.788	8.98533	-0.06771	8.98433	16.6707
8.98917	18.3992	8.9915	289.181	8.992	-0.06151	8.991	16.6397
8.99583	18.2133	8.99817	289.197	8.99867	-0.05484	8.99767	16.593
9.0025	18.0283	9.00483	288.853	9.00533	-0.04148	9.00433	16.5296
9.00917	17.8433	9.0115	288.17	9.012	-0.02384	9.011	16.4475
9.01583	17.6592	9.01817	287.165	9.01867	-0.00954	9.01767	16.3493
9.0225	17.4809	9.02483	285.851	9.02533	-0.00238	9.02433	16.2368
9.02917	17.3087	9.0315	284.243	9.032	0.00477	9.031	16.1138
9.03583	17.1404	9.03817	282.346	9.03867	0.00715	9.03767	15.9869
9.0425	16.9687	9.04483	280.18	9.04533	0.00238	9.04433	15.8596
9.04917	16.7947	9.0515	277.755	9.052	-0.00763	9.051	15.7337
9.05583	16.6187	9.05817	275.093	9.05867	-0.01478	9.05767	15.604
9.0625	16.4409	9.06483	272.207	9.06533	-0.01764	9.06433	15.4634
9.06917	16.2587	9.0715	269.122	9.072	-0.01812	9.071	15.3108
9.07583	16.0761	9.07817	265.862	9.07867	-0.01335	9.07767	15.1467
9.0825	15.8982	9.08483	262.449	9.08533	-0.00429	9.08433	14.9736
9.08917	15.727	9.0915	258.893	9.092	0.0062	9.091	14.7948
9.09583	15.5616	9.09817	255.204	9.09867	0.01478	9.09767	14.6131
9.1025	15.399	9.10483	251.401	9.10533	0.02337	9.10433	14.4382
9.10917	15.2383	9.1115	247.499	9.112	0.03147	9.111	14.2641
9.11583	15.0752	9.11817	243.504	9.11867	0.03815	9.11767	14.0867
9.1225	14.9078	9.12483	239.419	9.12533	0.04101	9.12433	13.9055
9.12917	14.7362	9.1315	235.258	9.132	0.04148	9.131	13.7219
9.13583	14.5597	9.13817	231.035	9.13867	0.04148	9.13767	13.5393
9.1425	14.3766	9.14483	226.765	9.14533	0.04101	9.14433	13.3538
9.14917	14.1921	9.1515	222.462	9.152	0.04244	9.151	13.1745
9.15583	14.0157	9.15817	218.141	9.15867	0.04482	9.15767	13.0062
9.1625	13.8493	9.16483	213.81	9.16533	0.05054	9.16433	12.8446
9.16917	13.6833	9.1715	209.476	9.172	0.05674	9.171	12.6829
9.17583	13.515	9.17817	205.142	9.17867	0.06342	9.17767	12.5213
9.1825	13.3438	9.18483	200.815	9.18533	0.0701	9.18433	12.3582
9.18917	13.1712	9.1915	196.504	9.192	0.07248	9.191	12.1922
9.19583	12.9929	9.19817	192.21	9.19867	0.07248	9.19767	12.0182
9.2025	12.8126	9.20483	187.938	9.20533	0.07486	9.20433	11.8394
9.20917	12.6371	9.2115	183.691	9.212	0.0844	9.211	11.661
9.21583	12.4698	9.21817	179.482	9.21867	0.09441	9.21767	11.4827
9.2225	12.3062	9.22483	175.313	9.22533	0.10157	9.22433	11.3087
9.22917	12.145	9.2315	171.185	9.232	0.10729	9.231	11.1384
9.23583	11.9834	9.23817	167.106	9.23867	0.11396	9.23767	10.9739
9.2425	11.8184	9.24483	163.083	9.24533	0.1173	9.24433	10.8151
9.24917	11.6472	9.2515	159.126	9.252	0.11587	9.251	10.6592
9.25583	11.4746	9.25817	155.233	9.25867	0.11635	9.25767	10.5066
9.2625	11.3087	9.26483	151.404	9.26533	0.12064	9.26433	10.3574
9.26917	11.1446	9.2715	147.638	9.272	0.12827	9.271	10.211
9.27583	10.9806	9.27817	143.938	9.27867	0.13638	9.27767	10.0641
9.2825	10.8161	9.28483	140.305	9.28533	0.14591	9.28433	9.91821
9.28917	10.653	9.2915	136.736	9.292	0.15783	9.291	9.77898
9.29583	10.4861	9.29817	133.235	9.29867	0.16785	9.29767	9.64737
9.3025	10.3159	9.30483	129.804	9.30533	0.17548	9.30433	9.51958
9.30917	10.1495	9.3115	126.448	9.312	0.18311	9.311	9.39226
9.31583	9.99451	9.31817	123.167	9.31867	0.19312	9.31767	9.26495
9.3225	9.84526	9.32483	119.953	9.32533	0.20313	9.32433	9.13715
9.32917	9.69982	9.3315	116.807	9.332	0.20981	9.331	9.0065
9.33583	9.56154	9.33817	113.729	9.33867	0.2141	9.33767	8.87585
9.3425	9.42945	9.34483	110.722	9.34533	0.22125	9.34433	8.74376
9.34917	9.2988	9.3515	107.78	9.352	0.2284	9.351	8.61406
9.35583	9.16386	9.35817	104.904	9.35867	0.23031	9.35767	8.49152
9.3625	9.03034	9.36483	102.103	9.36533	0.22602	9.36433	8.3766
9.36917	8.90017	9.3715	99.3724	9.372	0.21935	9.371	8.26454
9.37583	8.77094	9.37817	96.7126	9.37867	0.21648	9.37767	8.14533
9.3825	8.63981	9.38483	94.1172	9.38533	0.21982	9.38433	8.02326
9.38917	8.51011	9.3915	91.5894	9.392	0.22745	9.391	7.90262
9.39583	8.38327	9.39817	89.1275	9.39867	0.23365	9.39767	7.78532
9.4025	8.2612	9.40483	86.7324	9.40533	0.23746	9.40433	7.67279
9.40917	8.14199	9.4115	84.4035	9.412	0.2408	9.411	7.56454
9.41583	8.02708	9.41817	82.1409	9.41867	0.24271	9.41767	7.46584
9.4225	7.9174	9.42483	79.946	9.42533	0.24176	9.42433	7.37381
9.42917	7.81012	9.4315	77.8189	9.432	0.23508	9.431	7.28369
9.43583	7.70521	9.43817	75.7542	9.43867	0.22602	9.43767	7.19261
9.4425	7.5984	9.44483	73.75	9.44533	0.21982	9.44433	7.09677
9.44917	7.49016	9.4515	71.8074	9.452	0.21505	9.451	7.00045
9.45583	7.38335	9.45817	69.9282	9.45867	0.21172	9.45767	6.90556
9.4625	7.28035	9.46483	68.1086	9.46533	0.20266	9.46433	6.81305
9.46917	7.18117	9.4715	66.3414	9.472	0.19121	9.471	6.72245
9.47583	7.08485	9.47817	64.6281	9.47867	0.17977	9.47767	6.6328
9.4825	6.99377	9.48483	62.9687	9.48533	0.16975	9.48433	6.54745
9.48917	6.90842	9.4915	61.3623	9.492	0.15879	9.491	6.46257
9.49583	6.82783	9.49817	59.8059	9.49867	0.14353	9.49767	6.37913
9.5025	6.74915	9.50483	58.2953	9.50533	0.12875	9.50433	6.29854
9.50917	6.67095	9.5115	56.8304	9.512	0.11396	9.511	6.21843
9.51583	6.59275	9.51817	55.4109	9.51867	0.10347	9.51767	6.13737
9.5225	6.51836	9.52483	54.0395	9.52533	0.09441	9.52433	6.0544
9.52917	6.4497	9.5315	52.7105	9.532	0.08917	9.531	5.97429
9.53583	6.38771	9.53817	51.4173	9.53867	0.0844	9.53767	5.89514
9.5425	6.33001	9.54483	50.1633	9.54533	0.07868	9.54433	5.81789
9.54917	6.27851	9.5515	48.9483	9.552	0.07296	9.551	5.74589
9.55583	6.23703	9.55817	47.7734	9.55867	0.06533	9.55767	5.68056
9.5625	6.2027	9.56483	46.6294	9.56533	0.05388	9.56433	5.6138
9.56917	6.17075	9.5715	45.5155	9.572	0.03862	9.571	5.54276
9.57583	6.14309	9.57817	44.4326	9.57867	0.01907	9.57767	5.4698
9.5825	6.12259	9.58483	43.3803	9.58533	0.00429	9.58433	5.39637
9.58917	6.11067	9.5915	42.3574	9.592	-0.00763	9.591	5.3215
9.59583	6.10352	9.59817	41.3585	9.59867	-0.01907	9.59767	5.24426
9.6025	6.10399	9.60483	40.38	9.60533	-0.02956	9.60433	5.16987
9.60917	6.11734	9.6115	39.4235	9.612	-0.04053	9.611	5.09787
9.61583	6.145	9.61817	38.4865	9.61867	-0.04911	9.61767	5.03016
9.6225	6.18792	9.62483	37.5681	9.62533	-0.06008	9.62433	4.96721
9.62917	6.24466	9.6315	36.6673	9.632	-0.07296	9.631	4.90427
9.63583	6.32	9.63817	35.7857	9.63867	-0.08297	9.63767	4.84324
9.6425	6.41203	9.64483	34.9312	9.64533	-0.08726	9.64433	4.78363
9.64917	6.51932	9.6515	34.101	9.652	-0.08821	9.651	4.7307
9.65583	6.63853	9.65817	33.2975	9.65867	-0.09155	9.65767	4.67968
9.6625	6.77681	9.66483	32.5141	9.66533	-0.09871	9.66433	4.6277
9.66917	6.93512	9.6715	31.7516	9.672	-0.10777	9.671	4.5805
9.67583	7.11489	9.67817	31.0087	9.67867	-0.11826	9.67767	4.53663
9.6825	7.3185	9.68483	30.2825	9.68533	-0.13065	9.68433	4.49562
9.68917	7.55262	9.6915	29.5744	9.692	-0.14067	9.691	4.45032
9.69583	7.82204	9.69817	28.8839	9.69867	-0.14544	9.69767	4.4055
9.7025	8.12578	9.70483	28.2126	9.70533	-0.1421	9.70433	4.36306
9.70917	8.46529	9.7115	27.5598	9.712	-0.13971	9.711	4.31967
9.71583	8.84771	9.71817	26.9241	9.71867	-0.13733	9.71767	4.27628
9.7225	9.27782	9.72483	26.3066	9.72533	-0.13304	9.72433	4.23717
9.72917	9.75084	9.7315	25.7111	9.732	-0.13113	9.731	4.20427
9.73583	10.263	9.73817	25.1379	9.73867	-0.13399	9.73767	4.17423
9.7425	10.8137	9.74483	24.5848	9.74533	-0.14591	9.74433	4.14276
9.74917	11.4102	9.7515	24.0521	9.752	-0.15688	9.751	4.11129
9.75583	12.0487	9.75817	23.5472	9.75867	-0.16975	9.75767	4.07887
9.7625	12.7287	9.76483	23.0675	9.76533	-0.18501	9.76433	4.04787
9.76917	13.453	9.7715	22.6069	9.772	-0.19884	9.771	4.01831
9.77583	14.2302	9.77817	22.161	9.77867	-0.20695	9.77767	3.98779
9.7825	15.06	9.78483	21.7347	9.78533	-0.20838	9.78433	3.95679
9.78917	15.9359	9.7915	21.3318	9.792	-0.20838	9.791	3.92246
9.79583	16.8505	9.79817	20.9465	9.79867	-0.21219	9.79767	3.88575
9.8025	17.796	9.80483	20.5789	9.80533	-0.21553	9.80433	3.84521
9.80917	18.7631	9.8115	20.2312	9.812	-0.21744	9.811	3.80278
9.81583	19.7453	9.81817	19.9032	9.81867	-0.21696	9.81767	3.76129
9.8225	20.7381	9.82483	19.588	9.82533	-0.21648	9.82433	3.72124
9.82917	21.7357	9.8315	19.2847	9.832	-0.21553	9.831	3.68643
9.83583	22.7361	9.83817	18.9981	9.83867	-0.20885	9.83767	3.65543
9.8425	23.7389	9.84483	18.734	9.84533	-0.2017	9.84433	3.62492
9.84917	24.7355	9.8515	18.4927	9.852	-0.19979	9.851	3.58963
9.85583	25.7192	9.85817	18.2748	9.85867	-0.20409	9.85767	3.55291
9.8625	26.6805	9.86483	18.0802	9.86533	-0.21124	9.86433	3.52097
9.86917	27.6117	9.8715	17.9048	9.872	-0.21648	9.871	3.4914
9.87583	28.5077	9.87817	17.7479	9.87867	-0.22078	9.87767	3.46327
9.8825	29.3646	9.88483	17.6096	9.88533	-0.22268	9.88433	3.43704
9.88917	30.1857	9.8915	17.488	9.892	-0.22364	9.891	3.41654
9.89583	30.962	9.89817	17.3836	9.89867	-0.22411	9.89767	3.39842
9.9025	31.6892	9.90483	17.2949	9.90533	-0.22364	9.90433	3.37648
9.90917	32.3634	9.9115	17.2286	9.912	-0.22221	9.911	3.3474
9.91583	32.979	9.91817	17.1814	9.91867	-0.22173	9.91767	3.31688
9.9225	33.5293	9.92483	17.1471	9.92533	-0.2203	9.92433	3.28732
9.92917	34.0104	9.9315	17.1246	9.932	-0.21744	9.931	3.25632
9.93583	34.4243	9.93817	17.118	9.93867	-0.21887	9.93767	3.22104
9.9425	34.7776	9.94483	17.1313	9.94533	-0.22459	9.94433	3.18718
9.94917	35.0723	9.9515	17.1599	9.952	-0.2327	9.951	3.16238
9.95583	35.3107	9.95817	17.1957	9.95867	-0.24033	9.95767	3.14569
9.9625	35.49	9.96483	17.2396	9.96533	-0.24843	9.96433	3.13234
9.96917	35.6064	9.9715	17.293	9.972	-0.25463	9.971	3.12281
9.97583	35.6607	9.97817	17.3578	9.97867	-0.25654	9.97767	3.1147
9.9825	35.6545	9.98483	17.4332	9.98533	-0.25415	9.98433	3.1023
9.98917	35.5864	9.9915	17.5223	9.992	-0.2532	9.991	3.07846
9.99583	35.4576	9.99817	17.6277	9.99867	-0.25177	9.99767	3.04747
10.0025	35.2716	10.0048	17.7402	10.0053	-0.25129	10.0043	3.01695
10.0092	35.0423	10.0115	17.8575	10.012	-0.25129	10.011	2.98691
10.0158	34.7719	10.0182	17.9758	10.0187	-0.25129	10.0177	2.9583
10.0225	34.4586	10.0248	18.0965	10.0253	-0.25368	10.0243	2.93159
10.0292	34.1024	10.0315	18.2142	10.032	-0.25749	10.031	2.91061
10.0358	33.7081	10.0382	18.3268	10.0387	-0.26751	10.0377	2.89345
10.0425	33.2818	10.0448	18.4417	10.0453	-0.27895	10.0443	2.87008
10.0492	32.8183	10.0515	18.559	10.052	-0.28944	10.051	2.83861
10.0558	32.3186	10.0582	18.6782	10.0587	-0.29802	10.0577	2.80857
10.0625	31.7812	10.0648	18.796	10.0653	-0.30327	10.0643	2.78616
10.0692	31.208	10.0715	18.9152	10.072	-0.30327	10.071	2.77042
10.0758	30.6063	10.0782	19.0382	10.0787	-0.29564	10.0777	2.75564
10.0825	29.9826	10.0848	19.166	10.0853	-0.28563	10.0843	2.74134
10.0892	29.345	10.0915	19.3	10.092	-0.27561	10.091	2.73037
10.0958	28.6937	10.0982	19.4344	10.0987	-0.26941	10.0977	2.71845
10.1025	28.0313	10.1048	19.5665	10.1053	-0.2656	10.1043	2.70414
10.1092	27.3604	10.1115	19.6924	10.112	-0.26608	10.111	2.68221
10.1158	26.6762	10.1182	19.8078	10.1187	-0.27514	10.1177	2.65694
10.1225	25.9767	10.1248	19.9099	10.1253	-0.28896	10.1243	2.63548
10.1292	25.2643	10.1315	19.9981	10.132	-0.30136	10.131	2.61879
10.1358	24.5495	10.1382	20.0777	10.1387	-0.30899	10.1377	2.60496
10.1425	23.8347	10.1448	20.1531	10.1453	-0.31137	10.1443	2.58636
10.1492	23.1233	10.1515	20.2255	10.152	-0.30756	10.151	2.56777
10.1558	22.4142	10.1582	20.2975	10.1587	-0.29325	10.1577	2.55442
10.1625	21.7085	10.1648	20.3624	10.1653	-0.2737	10.1643	2.54297
10.1692	21.0047	10.1715	20.4215	10.172	-0.25892	10.171	2.52962
10.1758	20.2994	10.1782	20.4768	10.1787	-0.25177	10.1777	2.51102
10.1825	19.6028	10.1848	20.5207	10.1853	-0.25082	10.1843	2.491
10.1892	18.919	10.1915	20.5502	10.192	-0.25082	10.191	2.47192
10.1958	18.2528	10.1982	20.5646	10.1987	-0.25606	10.1977	2.45142
10.2025	17.6005	10.2048	20.5708	10.2053	-0.2656	10.2043	2.43139
10.2092	16.9573	10.2115	20.5698	10.212	-0.27561	10.211	2.41137
10.2158	16.3236	10.2182	20.5603	10.2187	-0.28372	10.2177	2.39325
10.2225	15.7018	10.2248	20.5469	10.2253	-0.28896	10.2243	2.37799
10.2292	15.0938	10.2315	20.5316	10.232	-0.29612	10.231	2.3632
10.2358	14.503	10.2382	20.5135	10.2387	-0.30279	10.2377	2.34938
10.2425	13.9294	10.2448	20.4868	10.2453	-0.30661	10.2443	2.33507
10.2492	13.3758	10.2515	20.4492	10.252	-0.30327	10.251	2.31981
10.2558	12.8412	10.2582	20.4015	10.2587	-0.29612	10.2577	2.30503
10.2625	12.3262	10.2648	20.35	10.2653	-0.29039	10.2643	2.29168
10.2692	11.8251	10.2715	20.2942	10.272	-0.28849	10.271	2.27547
10.2758	11.3368	10.2782	20.2298	10.2787	-0.28515	10.2777	2.25592
10.2825	10.8652	10.2848	20.1602	10.2853	-0.28181	10.2843	2.23589
10.2892	10.4165	10.2915	20.0872	10.292	-0.28515	10.291	2.21825
10.2958	9.98878	10.2982	20.0095	10.2987	-0.29325	10.2977	2.1987
10.3025	9.57346	10.3048	19.9184	10.3053	-0.30088	10.3043	2.17342
10.3092	9.17149	10.3115	19.8197	10.312	-0.30518	10.311	2.14863
10.3158	8.7862	10.3182	19.7215	10.3187	-0.30994	10.3177	2.13242
10.3225	8.42094	10.3248	19.6228	10.3253	-0.319	10.3243	2.12193
10.3292	8.07238	10.3315	19.5198	10.332	-0.3252	10.331	2.11048
10.3358	7.74479	10.3382	19.4135	10.3387	-0.32568	10.3377	2.09856
10.3425	7.43866	10.3448	19.309	10.3453	-0.31996	10.3443	2.08902
10.3492	7.14731	10.3515	19.1999	10.352	-0.3109	10.351	2.0833
10.3558	6.86789	10.3582	19.0835	10.3587	-0.29993	10.3577	2.07424
10.3625	6.59513	10.3648	18.9686	10.3653	-0.28896	10.3643	2.05517
10.3692	6.33144	10.3715	18.8575	10.372	-0.27943	10.371	2.03228
10.3758	6.07538	10.3782	18.7449	10.3787	-0.27466	10.3777	2.01321
10.3825	5.82838	10.3848	18.6238	10.3853	-0.27466	10.3843	2.00224
10.3892	5.59282	10.3915	18.4994	10.392	-0.28133	10.391	1.98984
10.3958	5.36919	10.3982	18.3792	10.3987	-0.29325	10.3977	1.97411
10.4025	5.16224	10.4048	18.2552	10.4053	-0.30327	10.4043	1.95932
10.4092	4.96912	10.4115	18.1222	10.412	-0.30947	10.411	1.94836
10.4158	4.78268	10.4182	17.981	10.4187	-0.31042	10.4177	1.9412
10.4225	4.60386	10.4248	17.8404	10.4253	-0.30947	10.4243	1.93739
10.4292	4.44174	10.4315	17.7021	10.432	-0.30661	10.431	1.93691
10.4358	4.29726	10.4382	17.561	10.4387	-0.30088	10.4377	1.93596
10.4425	4.16279	10.4448	17.4208	10.4453	-0.29421	10.4443	1.93214
10.4492	4.03118	10.4515	17.2858	10.452	-0.28896	10.451	1.92547
10.4558	3.90482	10.4582	17.1599	10.4587	-0.28801	10.4577	1.91736
10.4625	3.78513	10.4648	17.0369	10.4653	-0.28896	10.4643	1.90496
10.4692	3.66449	10.4715	16.9148	10.472	-0.28944	10.471	1.88828
10.4758	3.54099	10.4782	16.7904	10.4787	-0.29087	10.4777	1.87254
10.4825	3.41749	10.4848	16.6621	10.4853	-0.29469	10.4843	1.85919
10.4892	3.30067	10.4915	16.5296	10.492	-0.30136	10.491	1.84536
10.4958	3.19242	10.4982	16.3975	10.4987	-0.30661	10.4977	1.82676
10.5025	3.09134	10.5048	16.2692	10.5053	-0.30756	10.5043	1.80292
10.5092	3.00026	10.5115	16.1443	10.512	-0.3047	10.511	1.77813
10.5158	2.91777	10.5182	16.0203	10.5187	-0.2985	10.5177	1.75333
10.5225	2.8429	10.5248	15.9006	10.5253	-0.28944	10.5243	1.73044
10.5292	2.76804	10.5315	15.7819	10.532	-0.27895	10.531	1.71232
10.5358	2.6927	10.5382	15.6622	10.5387	-0.26989	10.5377	1.69802
10.5425	2.61402	10.5448	15.5416	10.5453	-0.26417	10.5443	1.6861
10.5492	2.53105	10.5515	15.4195	10.552	-0.26321	10.551	1.67704
10.5558	2.44379	10.5582	15.295	10.5587	-0.26417	10.5577	1.67418
10.5625	2.3551	10.5648	15.1677	10.5653	-0.26655	10.5643	1.67513
10.5692	2.26593	10.5715	15.0418	10.572	-0.26846	10.571	1.67084
10.5758	2.17056	10.5782	14.9188	10.5787	-0.26846	10.5777	1.66178
10.5825	2.06995	10.5848	14.7982	10.5853	-0.26703	10.5843	1.65224
10.5892	1.96552	10.5915	14.6823	10.592	-0.2656	10.591	1.64413
10.5958	1.85966	10.5982	14.576	10.5987	-0.26369	10.5977	1.63603
10.6025	1.75095	10.6048	14.4763	10.6053	-0.25654	10.6043	1.62601
10.6092	1.63984	10.6115	14.3809	10.612	-0.24509	10.611	1.62029
10.6158	1.52826	10.6182	14.2908	10.6187	-0.23317	10.6177	1.62077
10.6225	1.41668	10.6248	14.2069	10.6253	-0.21935	10.6243	1.62411
10.6292	1.29938	10.6315	14.1292	10.632	-0.19979	10.631	1.62792
10.6358	1.17493	10.6382	14.0548	10.6387	-0.17643	10.6377	1.6284
10.6425	1.04904	10.6448	13.9823	10.6453	-0.15497	10.6443	1.62458
10.6492	0.92554	10.6515	13.9151	10.652	-0.13828	10.651	1.61552
10.6558	0.80538	10.6582	13.8469	10.6587	-0.12016	10.6577	1.60265
10.6625	0.68617	10.6648	13.7773	10.6653	-0.10061	10.6643	1.58739
10.6692	0.56791	10.6715	13.7076	10.672	-0.07963	10.671	1.57261
10.6758	0.45633	10.6782	13.639	10.6787	-0.05817	10.6777	1.56021
10.6825	0.35095	10.6848	13.5799	10.6853	-0.03481	10.6843	1.55544
10.6892	0.24557	10.6915	13.5317	10.692	-0.00715	10.691	1.55687
10.6958	0.1421	10.6982	13.4935	10.6987	0.0205	10.6977	1.55926
10.7025	0.04292	10.7048	13.4602	10.7053	0.04959	10.7043	1.55878
10.7092	-0.04578	10.7115	13.4287	10.712	0.0782	10.711	1.55735
10.7158	-0.13208	10.7182	13.4006	10.7187	0.10538	10.7177	1.55973
10.7225	-0.22078	10.7248	13.3729	10.7253	0.12636	10.7243	1.56546
10.7292	-0.30756	10.7315	13.3462	10.732	0.14305	10.731	1.57356
10.7358	-0.38671	10.7382	13.3276	10.7387	0.16069	10.7377	1.5831
10.7425	-0.4549	10.7448	13.3209	10.7453	0.17929	10.7443	1.59359
10.7492	-0.51975	10.7515	13.3271	10.752	0.19836	10.751	1.60503
10.7558	-0.58174	10.7582	13.3395	10.7587	0.21076	10.7577	1.61695
10.7625	-0.63753	10.7648	13.3538	10.7653	0.22125	10.7643	1.62745
10.7692	-0.68521	10.7715	13.3729	10.772	0.23556	10.771	1.63651
10.7758	-0.72622	10.7782	13.3963	10.7787	0.25272	10.7777	1.64795
10.7825	-0.76389	10.7848	13.4244	10.7853	0.26846	10.7843	1.66655
10.7892	-0.79441	10.7915	13.4587	10.792	0.28133	10.791	1.68562
10.7958	-0.81968	10.7982	13.5074	10.7987	0.30041	10.7977	1.69802
10.8025	-0.83685	10.8048	13.5708	10.8053	0.32759	10.8043	1.70517
10.8092	-0.84972	10.8115	13.6404	10.812	0.36001	10.811	1.71375
10.8158	-0.86069	10.8182	13.7114	10.8187	0.39148	10.8177	1.73092
10.8225	-0.86594	10.8248	13.7858	10.8253	0.42677	10.8243	1.75428
10.8292	-0.86403	10.8315	13.8655	10.832	0.46396	10.831	1.78337
10.8358	-0.85354	10.8382	13.9499	10.8387	0.50211	10.8377	1.81675
10.8425	-0.83828	10.8448	14.0395	10.8453	0.54312	10.8443	1.85442
10.8492	-0.81444	10.8515	14.1406	10.852	0.59032	10.851	1.89495
10.8558	-0.78106	10.8582	14.2593	10.8587	0.63848	10.8577	1.93596
10.8625	-0.74291	10.8648	14.3919	10.8653	0.68378	10.8643	1.97172
10.8692	-0.70572	10.8715	14.535	10.872	0.73385	10.871	2.00462
10.8758	-0.67186	10.8782	14.6871	10.8787	0.79584	10.8777	2.04039
10.8825	-0.63705	10.8848	14.8482	10.8853	0.86689	10.8843	2.07949
10.8892	-0.60177	10.8915	15.0137	10.892	0.93746	10.891	2.12097
10.8958	-0.5641	10.8982	15.1782	10.8987	1.01185	10.8977	2.16293
10.9025	-0.52786	10.9048	15.3437	10.9053	1.09434	10.9043	2.21252
10.9092	-0.49114	10.9115	15.5139	10.912	1.19066	10.911	2.26784
10.9158	-0.453	10.9182	15.6889	10.9187	1.297	10.9177	2.32363
10.9225	-0.41008	10.9248	15.8711	10.9253	1.41001	10.9243	2.37846
10.9292	-0.3624	10.9315	16.0618	10.932	1.53732	10.931	2.43092
10.9358	-0.31519	10.9382	16.263	10.9387	1.68085	10.9377	2.48146
10.9425	-0.26655	10.9448	16.4709	10.9453	1.84202	10.9443	2.52962
10.9492	-0.21267	10.9515	16.6807	10.952	2.01178	10.951	2.57969
10.9558	-0.15497	10.9582	16.8958	10.9587	2.19011	10.9577	2.63643
10.9625	-0.10252	10.9648	17.1127	10.9653	2.37989	10.9643	2.70176
10.9692	-0.05817	10.9715	17.3316	10.972	2.58255	10.971	2.77662
10.9758	-0.01574	10.9782	17.5495	10.9787	2.80094	10.9777	2.86198
10.9825	0.03386	10.9848	17.767	10.9853	3.03602	10.9843	2.95734
10.9892	0.08774	10.9915	17.982	10.992	3.28445	10.991	3.057
10.9958	0.14496	10.9982	18.1942	10.9987	3.53861	10.9977	3.15809
11.0025	0.20361	11.0048	18.405	11.0053	3.79324	11.0043	3.2568
11.0092	0.26512	11.0115	18.6119	11.012	4.04739	11.011	3.35407
11.0158	0.32711	11.0182	18.8136	11.0187	4.29487	11.0177	3.44944
11.0225	0.38099	11.0248	19.0129	11.0253	4.52948	11.0243	3.54147
11.0292	0.42915	11.0315	19.2103	11.032	4.74739	11.031	3.63255
11.0358	0.47207	11.0382	19.3987	11.0387	4.95005	11.0377	3.72124
11.0425	0.51451	11.0448	19.578	11.0453	5.13363	11.0443	3.80611
11.0492	0.55742	11.0515	19.7487	11.052	5.29814	11.051	3.88622
11.0558	0.59986	11.0582	19.9132	11.0587	5.44024	11.0577	3.96252
11.0625	0.64802	11.0648	20.0725	11.0653	5.56183	11.0643	4.03452
11.0692	0.69809	11.0715	20.2289	11.072	5.66053	11.071	4.09985
11.0758	0.7453	11.0782	20.3872	11.0787	5.73778	11.0777	4.16327
11.0825	0.78773	11.0848	20.5417	11.0853	5.79548	11.0843	4.22812
11.0892	0.82588	11.0915	20.6914	11.092	5.83744	11.091	4.29344
11.0958	0.8626	11.0982	20.8368	11.0987	5.86462	11.0977	4.35448
11.1025	0.89121	11.1048	20.9775	11.1053	5.8713	11.1043	4.40741
11.1092	0.91362	11.1115	21.1091	11.112	5.85842	11.111	4.457
11.1158	0.93269	11.1182	21.2307	11.1187	5.82838	11.1177	4.50325
11.1225	0.95701	11.1248	21.3489	11.1253	5.7869	11.1243	4.54617
11.1292	0.98419	11.1315	21.4653	11.132	5.73111	11.131	4.58527
11.1358	1.00565	11.1382	21.5764	11.1387	5.66196	11.1377	4.62389
11.1425	1.02425	11.1448	21.6756	11.1453	5.58805	11.1443	4.66681
11.1492	1.04904	11.1515	21.7648	11.152	5.51844	11.151	4.71258
11.1558	1.08004	11.1582	21.8458	11.1587	5.45454	11.1577	4.75693
11.1625	1.10769	11.1648	21.9231	11.1653	5.39446	11.1643	4.79555
11.1692	1.12677	11.1715	21.9903	11.172	5.33676	11.171	4.83465
11.1758	1.14632	11.1782	22.0513	11.1787	5.28288	11.1777	4.87566
11.1825	1.16825	11.1848	22.1081	11.1853	5.23186	11.1843	4.91953
11.1892	1.18542	11.1915	22.1605	11.192	5.18751	11.191	4.9696
11.1958	1.19591	11.1982	22.2039	11.1987	5.15366	11.1977	5.03349
11.2025	1.20306	11.2048	22.234	11.2053	5.12981	11.2043	5.10788
11.2092	1.21212	11.2115	22.2549	11.212	5.11503	11.211	5.18894
11.2158	1.21832	11.2182	22.2692	11.2187	5.10788	11.2177	5.27763
11.2225	1.22166	11.2248	22.2812	11.2253	5.10883	11.2243	5.37491
11.2292	1.22261	11.2315	22.2878	11.232	5.11694	11.231	5.48029
11.2358	1.22786	11.2382	22.2907	11.2387	5.1322	11.2377	5.5933
11.2425	1.23692	11.2448	22.285	11.2453	5.15795	11.2443	5.72348
11.2492	1.2455	11.2515	22.2721	11.252	5.19657	11.251	5.87463
11.2558	1.2517	11.2582	22.2468	11.2587	5.25475	11.2577	6.04105
11.2625	1.25551	11.2648	22.2087	11.2653	5.33342	11.2643	6.2232
11.2692	1.25742	11.2715	22.1605	11.272	5.42927	11.271	6.41775
11.2758	1.25265	11.2782	22.1024	11.2787	5.53608	11.2777	6.62518
11.2825	1.24216	11.2848	22.0365	11.2853	5.65481	11.2843	6.84309
11.2892	1.23167	11.2915	21.9574	11.292	5.795	11.291	7.07626
11.2958	1.22786	11.2982	21.8725	11.2987	5.95331	11.2977	7.33566
11.3025	1.22929	11.3048	21.7843	11.3053	6.1245	11.3043	7.62224
11.3092	1.23453	11.3115	21.6889	11.312	6.31237	11.311	7.93648
11.3158	1.24121	11.3182	21.5888	11.3187	6.52218	11.3177	8.27503
11.3225	1.24979	11.3248	21.4863	11.3253	6.75058	11.3243	8.63838
11.3292	1.25694	11.3315	21.3828	11.332	6.99234	11.331	9.02462
11.3358	1.25885	11.3382	21.2755	11.3387	7.2484	11.3377	9.42612
11.3425	1.25742	11.3448	21.1635	11.3453	7.51972	11.3443	9.83477
11.3492	1.25217	11.3515	21.049	11.352	7.79676	11.351	10.2482
11.3558	1.24502	11.3582	20.9289	11.3587	8.06761	11.3577	10.663
11.3625	1.23549	11.3648	20.7982	11.3653	8.32844	11.3643	11.0764
11.3692	1.22786	11.3715	20.659	11.372	8.57353	11.371	11.4794
11.3758	1.22404	11.3782	20.5154	11.3787	8.80194	11.3777	11.8651
11.3825	1.22309	11.3848	20.3671	11.3853	9.01365	11.3843	12.2323
11.3892	1.22356	11.3915	20.2117	11.392	9.21392	11.391	12.5728
11.3958	1.22309	11.3982	20.0529	11.3987	9.40657	11.3977	12.8813
11.4025	1.22118	11.4048	19.897	11.4053	9.58729	11.4043	13.1488
11.4092	1.21832	11.4115	19.7444	11.412	9.75275	11.411	13.371
11.4158	1.21546	11.4182	19.5885	11.4187	9.89962	11.4177	13.5446
11.4225	1.2126	11.4248	19.4297	11.4253	10.0255	11.4243	13.6695
11.4292	1.21164	11.4315	19.2671	11.432	10.1242	11.431	13.7444
11.4358	1.21498	11.4382	19.1026	11.4387	10.1891	11.4377	13.7711
11.4425	1.22166	11.4448	18.9347	11.4453	10.222	11.4443	13.7486
11.4492	1.22547	11.4515	18.7645	11.452	10.2272	11.451	13.6805
11.4558	1.22356	11.4582	18.5952	11.4587	10.2029	11.4577	13.5622
11.4625	1.2188	11.4648	18.4226	11.4653	10.1457	11.4643	13.3901
11.4692	1.2145	11.4715	18.2466	11.472	10.0551	11.471	13.1683
11.4758	1.20926	11.4782	18.0688	11.4787	9.93872	11.4777	12.9061
11.4825	1.20306	11.4848	17.8866	11.4853	9.79948	11.4843	12.6109
11.4892	1.19543	11.4915	17.705	11.492	9.63449	11.491	12.2871
11.4958	1.18589	11.4982	17.529	11.4987	9.44042	11.4977	11.9405
11.5025	1.17588	11.5048	17.3607	11.5053	9.22155	11.5043	11.5819
11.5092	1.16444	11.5115	17.1943	11.512	8.98218	11.511	11.2186
11.5158	1.15681	11.5182	17.0302	11.5187	8.72374	11.5177	10.849
11.5225	1.15061	11.5248	16.8743	11.5253	8.44336	11.5243	10.4704
11.5292	1.14918	11.5315	16.7227	11.532	8.14676	11.531	10.0818
11.5358	1.15299	11.5382	16.571	11.5387	7.84206	11.5377	9.69076
11.5425	1.15919	11.5448	16.4199	11.5453	7.53546	11.5443	9.29832
11.5492	1.16348	11.5515	16.273	11.552	7.23171	11.551	8.91018
11.5558	1.16205	11.5582	16.1295	11.5587	6.93178	11.5577	8.53014
11.5625	1.15824	11.5648	15.9831	11.5653	6.63805	11.5643	8.16631
11.5692	1.15538	11.5715	15.8362	11.572	6.34909	11.571	7.82299
11.5758	1.1487	11.5782	15.6913	11.5787	6.07014	11.5777	7.5016
11.5825	1.13678	11.5848	15.5482	11.5853	5.80359	11.5843	7.20406
11.5892	1.12534	11.5915	15.4085	11.592	5.54943	11.591	6.92415
11.5958	1.11866	11.5982	15.2731	11.5987	5.30958	11.5977	6.66189
11.6025	1.1158	11.6048	15.1458	11.6053	5.08738	11.6043	6.41441
11.6092	1.11198	11.6115	15.027	11.612	4.8871	11.611	6.1841
11.6158	1.11008	11.6182	14.9126	11.6187	4.70448	11.6177	5.97
11.6225	1.11008	11.6248	14.8034	11.6253	4.53424	11.6243	5.77068
11.6292	1.11103	11.6315	14.6995	11.632	4.3745	11.631	5.58186
11.6358	1.1096	11.6382	14.6051	11.6387	4.22382	11.6377	5.3978
11.6425	1.10626	11.6448	14.5192	11.6453	4.07982	11.6443	5.21421
11.6492	1.10102	11.6515	14.441	11.652	3.93677	11.651	5.02777
11.6558	1.09863	11.6582	14.3714	11.6587	3.79181	11.6577	4.84324
11.6625	1.09673	11.6648	14.3147	11.6653	3.64494	11.6643	4.66347
11.6692	1.09148	11.6715	14.2717	11.672	3.49569	11.671	4.49181
11.6758	1.08099	11.6782	14.2369	11.6787	3.34454	11.6777	4.33207
11.6825	1.0705	11.6848	14.2102	11.6853	3.19815	11.6843	4.18806
11.6892	1.06764	11.6915	14.1926	11.692	3.0632	11.691	4.06218
11.6958	1.06716	11.6982	14.1845	11.6987	2.94781	11.6977	3.95441
11.7025	1.06716	11.7048	14.1859	11.7053	2.85673	11.7043	3.8662
11.7092	1.06764	11.7115	14.1974	11.712	2.79427	11.711	3.80135
11.7158	1.06955	11.7182	14.2217	11.7187	2.76327	11.7177	3.76177
11.7225	1.0705	11.7248	14.2603	11.7253	2.76709	11.7243	3.74937
11.7292	1.06859	11.7315	14.3104	11.732	2.8038	11.731	3.76511
11.7358	1.06525	11.7382	14.3743	11.7387	2.86913	11.7377	3.80754
11.7425	1.06192	11.7448	14.452	11.7453	2.95353	11.7443	3.86858
11.7492	1.06239	11.7515	14.544	11.752	3.04937	11.751	3.94011
11.7558	1.06478	11.7582	14.648	11.7587	3.14808	11.7577	4.01688
11.7625	1.06716	11.7648	14.7629	11.7653	3.24154	11.7643	4.09746
11.7692	1.06621	11.7715	14.8935	11.772	3.32355	11.771	4.1728
11.7758	1.05953	11.7782	15.0413	11.7787	3.38697	11.7777	4.23145
11.7825	1.05047	11.7848	15.2078	11.7853	3.42894	11.7843	4.26769
11.7892	1.04141	11.7915	15.3933	11.792	3.4523	11.791	4.27961
11.7958	1.0376	11.7982	15.604	11.7987	3.45755	11.7977	4.26769
11.8025	1.03617	11.8048	15.8467	11.8053	3.44515	11.8043	4.2305
11.8092	1.03235	11.8115	16.1195	11.812	3.41034	11.811	4.17137
11.8158	1.02949	11.8182	16.4237	11.8187	3.35169	11.8177	4.09603
11.8225	1.03235	11.8248	16.7603	11.8253	3.28064	11.8243	4.00925
11.8292	1.04094	11.8315	17.1409	11.832	3.19958	11.831	3.91483
11.8358	1.05047	11.8382	17.571	11.8387	3.11089	11.8377	3.81374
11.8425	1.0581	11.8448	18.053	11.8453	3.01266	11.8443	3.70455
11.8492	1.06621	11.8515	18.5928	11.852	2.91014	11.851	3.58725
11.8558	1.07431	11.8582	19.1941	11.8587	2.81191	11.8577	3.46327
11.8625	1.07527	11.8648	19.8617	11.8653	2.71654	11.8643	3.34167
11.8692	1.07002	11.8715	20.5903	11.872	2.62356	11.871	3.22771
11.8758	1.06049	11.8782	21.3771	11.8787	2.5363	11.8777	3.12233
11.8825	1.05143	11.8848	22.2158	11.8853	2.4581	11.8843	3.02267
11.8892	1.04952	11.8915	23.0918	11.892	2.38895	11.891	2.93255
11.8958	1.05333	11.8982	23.9821	11.8987	2.32649	11.8977	2.85864
11.9025	1.05953	11.9048	24.8618	11.9053	2.27356	11.9043	2.79808
11.9092	1.06478	11.9115	25.7082	11.912	2.23398	11.911	2.7442
11.9158	1.07288	11.9182	26.4926	11.9187	2.20537	11.9177	2.69175
11.9225	1.08385	11.9248	27.1993	11.9253	2.18391	11.9243	2.64645
11.9292	1.09053	11.9315	27.8196	11.932	2.16866	11.931	2.60973
11.9358	1.0891	11.9382	28.3518	11.9387	2.1615	11.9377	2.58112
11.9425	1.08528	11.9448	28.7967	11.9453	2.15673	11.9443	2.55775
11.9492	1.08576	11.9515	29.1605	11.952	2.15006	11.951	2.53677
11.9558	1.08624	11.9582	29.4509	11.9587	2.14434	11.9577	2.52295
11.9625	1.0848	11.9648	29.6693	11.9653	2.14195	11.9643	2.51579
11.9692	1.0829	11.9715	29.8238	11.972	2.14148	11.971	2.51389
11.9758	1.08433	11.9782	29.9234	11.9787	2.13766	11.9777	2.50864
11.9825	1.08814	11.9848	29.9773	11.9853	2.13385	11.9843	2.50006
11.9892	1.09053	11.9915	29.9931	11.992	2.13289	11.991	2.49815
11.9958	1.09386	11.9982	29.9735	11.9987	2.13099	11.9977	2.50196
12.0025	1.09816	12.0048	29.9201	12.0053	2.12669	12.0043	2.50864
12.0092	1.10483	12.0115	29.83	12.012	2.1224	12.011	2.51102
12.0158	1.11389	12.0182	29.7089	12.0187	2.12193	12.0177	2.51341
12.0225	1.12438	12.0248	29.5577	12.0253	2.12193	12.0243	2.51532
12.0292	1.13583	12.0315	29.3732	12.032	2.12049	12.031	2.51341
12.0358	1.14346	12.0382	29.1567	12.0387	2.12193	12.0377	2.51007
12.0425	1.14393	12.0448	28.9144	12.0453	2.13051	12.0443	2.50816
12.0492	1.14202	12.0515	28.6493	12.052	2.14148	12.051	2.50912
12.0558	1.14012	12.0582	28.3575	12.0587	2.14863	12.0577	2.50912
12.0625	1.14107	12.0648	28.0452	12.0653	2.15626	12.0643	2.50483
12.0692	1.14441	12.0715	27.7162	12.072	2.16341	12.071	2.49958
12.0758	1.15347	12.0782	27.3743	12.0787	2.16627	12.0777	2.49481
12.0825	1.17159	12.0848	27.0166	12.0853	2.16389	12.0843	2.4929
12.0892	1.19162	12.0915	26.6495	12.092	2.15912	12.091	2.48957
12.0958	1.20687	12.0982	26.2737	12.0987	2.15864	12.0977	2.48384
12.1025	1.21498	12.1048	25.8899	12.1053	2.15912	12.1043	2.48241
12.1092	1.21737	12.1115	25.497	12.112	2.15673	12.111	2.48194
12.1158	1.21927	12.1182	25.0926	12.1187	2.14911	12.1177	2.47812
12.1225	1.22261	12.1248	24.6811	12.1253	2.13671	12.1243	2.4662
12.1292	1.23262	12.1315	24.2596	12.132	2.12336	12.131	2.4519
12.1358	1.24788	12.1382	23.8304	12.1387	2.10619	12.1377	2.44141
12.1425	1.26171	12.1448	23.3955	12.1453	2.08521	12.1443	2.43187
12.1492	1.27077	12.1515	22.954	12.152	2.0647	12.151	2.4209
12.1558	1.27077	12.1582	22.5077	12.1587	2.04563	12.1577	2.40231
12.1625	1.26076	12.1648	22.0571	12.1653	2.02703	12.1643	2.37894
12.1692	1.24359	12.1715	21.6084	12.172	2.00796	12.171	2.35558
12.1758	1.22643	12.1782	21.1658	12.1787	1.98984	12.1777	2.33364
12.1825	1.21832	12.1848	20.7291	12.1853	1.97029	12.1843	2.30789
12.1892	1.2188	12.1915	20.298	12.192	1.94645	12.191	2.27451
12.1958	1.2269	12.1982	19.8741	12.1987	1.91736	12.1977	2.24257
12.2025	1.24121	12.2048	19.4635	12.2053	1.88446	12.2043	2.213
12.2092	1.26123	12.2115	19.0616	12.212	1.84488	12.211	2.1801
12.2158	1.28317	12.2182	18.6663	12.2187	1.79863	12.2177	2.13623
12.2225	1.2989	12.2248	18.2777	12.2253	1.75142	12.2243	2.09045
12.2292	1.3051	12.2315	17.899	12.232	1.70326	12.231	2.0504
12.2358	1.30558	12.2382	17.5352	12.2387	1.65939	12.2377	2.00653
12.2425	1.30558	12.2448	17.189	12.2453	1.62029	12.2443	1.95694
12.2492	1.3032	12.2515	16.8652	12.252	1.58358	12.251	1.90353
12.2558	1.30129	12.2582	16.5591	12.2587	1.54495	12.2577	1.85299
12.2625	1.30129	12.2648	16.2635	12.2653	1.4987	12.2643	1.80197
12.2692	1.30844	12.2715	15.9826	12.272	1.45102	12.271	1.74904
12.2758	1.31893	12.2782	15.718	12.2787	1.40047	12.2777	1.70231
12.2825	1.3299	12.2848	15.4662	12.2853	1.34659	12.2843	1.66416
12.2892	1.33944	12.2915	15.2192	12.292	1.29223	12.291	1.62935
12.2958	1.34945	12.2982	14.9798	12.2987	1.23835	12.2977	1.58834
12.3025	1.36089	12.3048	14.7538	12.3053	1.18923	12.3043	1.54209
12.3092	1.37043	12.3115	14.535	12.312	1.14393	12.311	1.49632
12.3158	1.37615	12.3182	14.3256	12.3187	1.10435	12.3177	1.44958
12.3225	1.38235	12.3248	14.1282	12.3253	1.06812	12.3243	1.40333
12.3292	1.39332	12.3315	13.9422	12.332	1.03855	12.331	1.36042
12.3358	1.40715	12.3382	13.7591	12.3387	1.01805	12.3377	1.32513
12.3425	1.41954	12.3448	13.5784	12.3453	1.00517	12.3443	1.29461
12.3492	1.43147	12.3515	13.4072	12.352	0.99373	12.351	1.26696
12.3558	1.44434	12.3582	13.2418	12.3587	0.97656	12.3577	1.24359
12.3625	1.45531	12.3648	13.073	12.3653	0.96273	12.3643	1.22643
12.3692	1.45817	12.3715	12.9075	12.372	0.95654	12.371	1.21737
12.3758	1.45197	12.3782	12.7525	12.3787	0.96083	12.3777	1.20974
12.3825	1.44196	12.3848	12.6081	12.3853	0.97656	12.3843	1.2002
12.3892	1.43194	12.3915	12.4674	12.392	1.0066	12.391	1.19114
12.3958	1.42097	12.3982	12.3253	12.3987	1.05572	12.3977	1.19162
12.4025	1.4019	12.4048	12.1827	12.4053	1.1158	12.4043	1.20163
12.4092	1.37043	12.4115	12.0363	12.412	1.17922	12.411	1.2188
12.4158	1.3299	12.4182	11.8861	12.4187	1.24359	12.4177	1.2455
12.4225	1.28269	12.4248	11.7316	12.4253	1.31226	12.4243	1.28651
12.4292	1.22547	12.4315	11.5767	12.432	1.3895	12.431	1.33801
12.4358	1.15299	12.4382	11.4269	12.4387	1.47247	12.4377	1.38569
12.4425	1.06859	12.4448	11.2839	12.4453	1.5564	12.4443	1.42813
12.4492	0.97704	12.4515	11.1442	12.452	1.64175	12.451	1.46723
12.4558	0.87214	12.4582	11.0083	12.4587	1.73044	12.4577	1.50728
12.4625	0.75054	12.4648	10.8728	12.4653	1.82533	12.4643	1.55258
12.4692	0.61321	12.4715	10.7355	12.472	1.92451	12.471	1.60503
12.4758	0.46253	12.4782	10.5925	12.4787	2.02751	12.4777	1.66559
12.4825	0.29469	12.4848	10.4423	12.4853	2.13385	12.4843	1.72901
12.4892	0.10157	12.4915	10.292	12.492	2.24543	12.491	1.79291
12.4958	-0.11873	12.4982	10.1414	12.4987	2.36177	12.4977	1.85776
12.5025	-0.37622	12.5048	9.99308	12.5053	2.47622	12.5043	1.92451
12.5092	-0.68188	12.5115	9.84478	12.512	2.58064	12.511	1.9865
12.5158	-1.04189	12.5182	9.69362	12.5187	2.67601	12.5177	2.04039
12.5225	-1.46437	12.5248	9.53817	12.5253	2.76661	12.5243	2.08902
12.5292	-1.95074	12.5315	9.37748	12.532	2.85435	12.531	2.141
12.5358	-2.5053	12.5382	9.21202	12.5387	2.93684	12.5377	2.1987
12.5425	-3.12805	12.5448	9.03893	12.5453	3.01409	12.5443	2.25496
12.5492	-3.82185	12.5515	8.86202	12.552	3.09134	12.551	2.30598
12.5558	-4.59433	12.5582	8.6875	12.5587	3.17097	12.5577	2.35748
12.5625	-5.4493	12.5648	8.51917	12.5653	3.2506	12.5643	2.41327
12.5692	-6.39248	12.5715	8.35323	12.572	3.33023	12.571	2.46811
12.5758	-7.4234	12.5782	8.19063	12.5787	3.40748	12.5777	2.51865
12.5825	-8.54445	12.5848	8.03518	12.5853	3.4833	12.5843	2.56538
12.5892	-9.758	12.5915	7.88784	12.592	3.55196	12.591	2.61068
12.5958	-11.0502	12.5982	7.74193	12.5987	3.61395	12.5977	2.65551
12.6025	-12.403	12.6048	7.59506	12.6053	3.66879	12.6043	2.69747
12.6092	-13.8054	12.6115	7.45153	12.612	3.71599	12.611	2.73895
12.6158	-15.2578	12.6182	7.31373	12.6187	3.75938	12.6177	2.7771
12.6225	-16.7518	12.6248	7.18117	12.6253	3.79944	12.6243	2.81239
12.6292	-18.2676	12.6315	7.05385	12.632	3.83711	12.631	2.84863
12.6358	-19.7945	12.6382	6.93464	12.6387	3.87049	12.6377	2.88582
12.6425	-21.3256	12.6448	6.82688	12.6453	3.89862	12.6443	2.92206
12.6492	-22.8505	12.6515	6.72817	12.652	3.92389	12.651	2.95353
12.6558	-24.3435	12.6582	6.63185	12.6587	3.94535	12.6577	2.98452
12.6625	-25.7912	12.6648	6.53601	12.6653	3.96585	12.6643	3.01504
12.6692	-27.1869	12.6715	6.43969	12.672	3.98493	12.671	3.04461
12.6758	-28.5268	12.6782	6.3467	12.6787	4.00209	12.6777	3.06988
12.6825	-29.8028	12.6848	6.25801	12.6853	4.01545	12.6843	3.09086
12.6892	-31.0039	12.6915	6.17552	12.692	4.01735	12.691	3.1085
12.6958	-32.1288	12.6982	6.09875	12.6987	4.00543	12.6977	3.11995
12.7025	-33.1678	12.7048	6.02484	12.7053	3.97968	12.7043	3.12519
12.7092	-34.1163	12.7115	5.95474	12.712	3.94487	12.711	3.1209
12.7158	-34.9746	12.7182	5.88846	12.7187	3.90148	12.7177	3.10993
12.7225	-35.7451	12.7248	5.82457	12.7253	3.8538	12.7243	3.09086
12.7292	-36.428	12.7315	5.75924	12.732	3.80707	12.731	3.06177
12.7358	-37.0231	12.7382	5.69439	12.7387	3.76034	12.7377	3.02601
12.7425	-37.5333	12.7448	5.63192	12.7453	3.70836	12.7443	2.98977
12.7492	-37.9686	12.7515	5.56993	12.752	3.64828	12.751	2.95591
12.7558	-38.3282	12.7582	5.50938	12.7587	3.58582	12.7577	2.92253
12.7625	-38.61	12.7648	5.44786	12.7653	3.51858	12.7643	2.8882
12.7692	-38.8136	12.7715	5.38969	12.772	3.44229	12.771	2.85387
12.7758	-38.9438	12.7782	5.33772	12.7787	3.35884	12.7777	2.82001
12.7825	-39.0105	12.7848	5.29051	12.7853	3.27444	12.7843	2.78759
12.7892	-39.0048	12.7915	5.24664	12.792	3.18909	12.791	2.75183
12.7958	-38.929	12.7982	5.20134	12.7987	3.1023	12.7977	2.71368
12.8025	-38.785	12.8048	5.15223	12.8053	3.016	12.8043	2.67172
12.8092	-38.5804	12.8115	5.10168	12.812	2.93446	12.811	2.63071
12.8158	-38.3143	12.8182	5.04971	12.8187	2.85387	12.8177	2.58923
12.8225	-37.9829	12.8248	5.00345	12.8253	2.77042	12.8243	2.5444
12.8292	-37.591	12.8315	4.96244	12.832	2.68412	12.831	2.49624
12.8358	-37.138	12.8382	4.92382	12.8387	2.59447	12.8377	2.45094
12.8425	-36.6311	12.8448	4.88615	12.8453	2.50435	12.8443	2.41137
12.8492	-36.0708	12.8515	4.85325	12.852	2.41566	12.851	2.3737
12.8558	-35.4581	12.8582	4.82941	12.8587	2.33364	12.8577	2.33316
12.8625	-34.7934	12.8648	4.81415	12.8653	2.26021	12.8643	2.28643
12.8692	-34.0776	12.8715	4.80986	12.872	2.19393	12.871	2.23446
12.8758	-33.319	12.8782	4.82035	12.8787	2.13146	12.8777	2.1801
12.8825	-32.516	12.8848	4.84514	12.8853	2.07186	12.8843	2.12765
12.8892	-31.6715	12.8915	4.87709	12.892	2.01225	12.891	2.0771
12.8958	-30.7913	12.8982	4.90952	12.8987	1.94836	12.8977	2.03037
12.9025	-29.8848	12.9048	4.94337	12.9053	1.87969	12.9043	1.99175
12.9092	-28.9564	12.9115	4.98056	12.912	1.81007	12.911	1.95932
12.9158	-28.0027	12.9182	5.0168	12.9187	1.74475	12.9177	1.92785
12.9225	-27.0224	12.9248	5.05304	12.9253	1.6818	12.9243	1.89018
12.9292	-26.0224	12.9315	5.08833	12.932	1.61934	12.931	1.84679
12.9358	-25.013	12.9382	5.12266	12.9387	1.5626	12.9377	1.80197
12.9425	-23.9921	12.9448	5.14936	12.9453	1.51157	12.9443	1.75714
12.9492	-22.9583	12.9515	5.16367	12.952	1.4677	12.951	1.71375
12.9558	-21.9197	12.9582	5.17082	12.9587	1.42622	12.9577	1.67227
12.9625	-20.8926	12.9648	5.16891	12.9653	1.38903	12.9643	1.63698
12.9692	-19.8789	12.9715	5.15938	12.972	1.35517	12.971	1.60837
12.9758	-18.8713	12.9782	5.14364	12.9787	1.32179	12.9777	1.58262
12.9825	-17.8723	12.9848	5.126	12.9853	1.28984	12.9843	1.5564
12.9892	-16.8953	12.9915	5.10693	12.992	1.25599	12.991	1.52969
12.9958	-15.943	12.9982	5.08928	12.9987	1.2188	12.9977	1.50681
13.0025	-15.0151	13.0048	5.07641	13.0053	1.1816	13.0043	1.4863
13.0092	-14.1115	13.0115	5.06687	13.012	1.15061	13.011	1.46198
13.0158	-13.2341	13.0182	5.06306	13.0187	1.12677	13.0177	1.43528
13.0225	-12.3887	13.0248	5.0621	13.0253	1.10769	13.0243	1.41144
13.0292	-11.5704	13.0315	5.06353	13.032	1.09339	13.031	1.39236
13.0358	-10.7808	13.0382	5.06449	13.0387	1.08862	13.0377	1.37568
13.0425	-10.0174	13.0448	5.06496	13.0453	1.09196	13.0443	1.36566
13.0492	-9.28164	13.0515	5.06735	13.052	1.09625	13.051	1.36089
13.0558	-8.58355	13.0582	5.07164	13.0587	1.10006	13.0577	1.35946
13.0625	-7.9217	13.0648	5.07545	13.0653	1.10483	13.0643	1.35803
13.0692	-7.29656	13.0715	5.07879	13.072	1.11103	13.071	1.35899
13.0758	-6.70195	13.0782	5.08118	13.0787	1.10817	13.0777	1.36232
13.0825	-6.13737	13.0848	5.08165	13.0853	1.09673	13.0843	1.36042
13.0892	-5.6057	13.0915	5.07736	13.092	1.08385	13.091	1.35517
13.0958	-5.10263	13.0982	5.0683	13.0987	1.07288	13.0977	1.34897
13.1025	-4.63104	13.1048	5.05924	13.1053	1.06287	13.1043	1.34182
13.1092	-4.18901	13.1115	5.05257	13.112	1.05286	13.111	1.33371
13.1158	-3.77798	13.1182	5.054	13.1187	1.05047	13.1177	1.32704
13.1225	-3.39699	13.1248	5.06353	13.1253	1.05429	13.1243	1.32465
13.1292	-3.04604	13.1315	5.08261	13.132	1.06096	13.131	1.33085
13.1358	-2.72226	13.1382	5.10502	13.1387	1.06764	13.1377	1.34182
13.1425	-2.42138	13.1448	5.12218	13.1453	1.07718	13.1443	1.35469
13.1492	-2.14005	13.1515	5.1322	13.152	1.08671	13.151	1.36328
13.1558	-1.87969	13.1582	5.13124	13.1587	1.09196	13.1577	1.36852
13.1625	-1.63984	13.1648	5.12505	13.1653	1.09386	13.1643	1.37234
13.1692	-1.41811	13.1715	5.11742	13.172	1.09577	13.171	1.37138
13.1758	-1.2126	13.1782	5.11408	13.1787	1.10006	13.1777	1.36852
13.1825	-1.02186	13.1848	5.11456	13.1853	1.10435	13.1843	1.3628
13.1892	-0.84829	13.1915	5.12028	13.192	1.10912	13.191	1.35851
13.1958	-0.69189	13.1982	5.12981	13.1987	1.11532	13.1977	1.3504
13.2025	-0.54884	13.2048	5.1403	13.2053	1.122	13.2043	1.34087
13.2092	-0.41533	13.2115	5.14603	13.212	1.12247	13.211	1.33467
13.2158	-0.29469	13.2182	5.14507	13.2187	1.11723	13.2177	1.33371
13.2225	-0.18835	13.2248	5.13983	13.2253	1.11008	13.2243	1.33562
13.2292	-0.09155	13.2315	5.1322	13.232	1.1034	13.231	1.3361
13.2358	0.000953674	13.2382	5.12314	13.2387	1.10006	13.2377	1.33657
13.2425	0.08631	13.2448	5.11169	13.2453	1.09673	13.2443	1.33801
13.2492	0.15783	13.2515	5.09882	13.252	1.09625	13.251	1.33753
13.2558	0.2203	13.2582	5.08308	13.2587	1.09529	13.2577	1.33419
13.2625	0.27704	13.2648	5.06496	13.2653	1.09482	13.2643	1.33181
13.2692	0.32997	13.2715	5.04303	13.272	1.09386	13.271	1.33562
13.2758	0.37527	13.2782	5.01776	13.2787	1.09196	13.2777	1.34897
13.2825	0.41103	13.2848	4.9901	13.2853	1.09386	13.2843	1.36757
13.2892	0.44394	13.2915	4.96006	13.292	1.10579	13.291	1.38998
13.2958	0.47255	13.2982	4.92716	13.2987	1.1301	13.2977	1.41335
13.3025	0.50211	13.3048	4.89044	13.3053	1.16158	13.3043	1.43909
13.3092	0.52834	13.3115	4.84896	13.312	1.19638	13.311	1.46532
13.3158	0.55218	13.3182	4.80223	13.3187	1.23501	13.3177	1.49202
[truncated: 1,074 more rows]

## Sheet: Fig. 3d
Fig. 3d fSEC
Elution time (min)	NANOG W8A-eGFP	NANOG WT-eGFP	h6g-eGFP	Elution time (min)	SEC MW
0	1.46693	1.48482	1.5087	0.005	-121.616
0.00720005	1.46667	1.48478	1.50917	0.0116667	-121.826
0.0144001	1.46651	1.48481	1.5096	0.0183333	-122.119
0.0216001	1.46644	1.48489	1.50995	0.025	-122.429
0.0288002	1.46643	1.48495	1.51016	0.0316667	-122.659
0.0360002	1.46643	1.48501	1.51021	0.0383333	-122.812
0.0432003	1.46641	1.48501	1.5101	0.045	-122.924
0.0504003	1.46632	1.485	1.50989	0.0516667	-123.026
0.0576004	1.46619	1.48494	1.50965	0.0583333	-123.157
0.0648004	1.46604	1.48486	1.50948	0.065	-123.295
0.0720005	1.46587	1.48476	1.50938	0.0716667	-123.401
0.0792005	1.46574	1.48466	1.50941	0.0783333	-123.449
0.0864006	1.46568	1.48456	1.50954	0.085	-123.522
0.0936006	1.46569	1.48447	1.50977	0.0916667	-123.632
0.100801	1.46581	1.48437	1.51005	0.0983333	-123.745
0.108001	1.46602	1.48425	1.5103	0.105	-123.845
0.115201	1.46627	1.48407	1.51049	0.111667	-123.971
0.122401	1.46654	1.48385	1.51056	0.118333	-124.169
0.129601	1.46677	1.48359	1.51051	0.125	-124.383
0.136801	1.46697	1.4833	1.51036	0.131667	-124.592
0.144001	1.46713	1.483	1.51014	0.138333	-124.751
0.151201	1.46724	1.48271	1.50987	0.145	-124.82
0.158401	1.46728	1.48247	1.50956	0.151667	-124.824
0.165601	1.46725	1.48234	1.50923	0.158333	-124.858
0.172801	1.46714	1.48234	1.50892	0.165	-124.97
0.180001	1.467	1.48252	1.50867	0.171667	-125.087
0.187201	1.4668	1.48286	1.50849	0.178333	-125.147
0.194401	1.4666	1.48334	1.50839	0.185	-125.245
0.201601	1.46637	1.48391	1.50836	0.191667	-125.452
0.208801	1.46614	1.48451	1.50837	0.198333	-125.694
0.216001	1.46592	1.48507	1.5084	0.205	-125.9
0.223201	1.46577	1.48553	1.50843	0.211667	-126.063
0.230401	1.46567	1.48581	1.5084	0.218333	-126.231
0.237602	1.46564	1.4859	1.50828	0.225	-126.385
0.244802	1.46568	1.48579	1.50807	0.231667	-126.49
0.252002	1.4658	1.48551	1.50781	0.238333	-126.523
0.259202	1.466	1.48513	1.50753	0.245	-126.508
0.266402	1.46626	1.48472	1.50728	0.251667	-126.468
0.273602	1.46658	1.48436	1.5071	0.258333	-126.463
0.280802	1.46691	1.48409	1.507	0.265	-126.494
0.288002	1.46722	1.48394	1.50696	0.271667	-126.541
0.295202	1.46745	1.48393	1.50697	0.278333	-126.573
0.302402	1.4676	1.48403	1.507	0.285	-126.654
0.309602	1.46765	1.48422	1.507	0.291667	-126.856
0.316802	1.4676	1.48444	1.50694	0.298333	-127.158
0.324002	1.46748	1.48463	1.50682	0.305	-127.458
0.331202	1.46728	1.48475	1.50666	0.311667	-127.733
0.338402	1.46704	1.48476	1.5065	0.318333	-128.023
0.345602	1.46678	1.48464	1.50637	0.325	-128.233
0.352802	1.46657	1.48441	1.50629	0.331667	-128.334
0.360002	1.46643	1.48413	1.50628	0.338333	-128.351
0.367202	1.46636	1.48382	1.50631	0.345	-128.412
0.374402	1.46637	1.48355	1.50637	0.351667	-128.508
0.381602	1.46644	1.48334	1.50646	0.358333	-128.63
0.388802	1.46658	1.48321	1.50656	0.365	-128.775
0.396003	1.46679	1.48317	1.50667	0.371667	-128.891
0.403203	1.46705	1.48318	1.50682	0.378333	-128.959
0.410403	1.4673	1.48318	1.50699	0.385	-128.956
0.417603	1.46751	1.48314	1.50721	0.391667	-128.956
0.424803	1.46766	1.48304	1.50747	0.398333	-128.945
0.432003	1.46774	1.48286	1.50777	0.405	-128.916
0.439203	1.46778	1.48263	1.50807	0.411667	-128.922
0.446403	1.46778	1.48243	1.50833	0.418333	-128.963
0.453603	1.46777	1.48228	1.50852	0.425	-129.099
0.460803	1.46777	1.48222	1.50864	0.431667	-129.247
0.468003	1.4678	1.48228	1.50867	0.438333	-129.313
0.475203	1.46787	1.48245	1.50865	0.445	-129.292
0.482403	1.46799	1.4827	1.50855	0.451667	-129.23
0.489603	1.46816	1.48301	1.50842	0.458333	-129.215
0.496803	1.46835	1.48332	1.50827	0.465	-129.188
0.504003	1.46852	1.4836	1.50812	0.471667	-129.14
0.511203	1.46868	1.48381	1.50799	0.478333	-129.199
0.518403	1.4688	1.48396	1.50785	0.485	-129.344
0.525603	1.4689	1.48405	1.50774	0.491667	-129.459
0.532803	1.469	1.48409	1.50762	0.498333	-129.508
0.540003	1.46907	1.48407	1.50753	0.505	-129.525
0.547204	1.46912	1.48402	1.50745	0.511667	-129.579
0.554404	1.46915	1.48395	1.50739	0.518333	-129.586
0.561604	1.46918	1.48389	1.50735	0.525	-129.565
0.568804	1.46922	1.48386	1.50734	0.531667	-129.596
0.576004	1.46925	1.48384	1.50735	0.538333	-129.644
0.583204	1.46931	1.48382	1.50737	0.545	-129.712
0.590404	1.46938	1.48383	1.50738	0.551667	-129.747
0.597604	1.46945	1.48386	1.50737	0.558333	-129.752
0.604804	1.4695	1.48389	1.50732	0.565	-129.828
0.612004	1.46953	1.48391	1.50724	0.571667	-129.974
0.619204	1.4695	1.48388	1.50711	0.578333	-130.152
0.626404	1.46942	1.4838	1.50692	0.585	-130.166
0.633604	1.46928	1.48365	1.5067	0.591667	-130.002
0.640804	1.46908	1.48345	1.50647	0.598333	-129.792
0.648004	1.46884	1.48319	1.50627	0.605	-129.564
0.655204	1.46859	1.4829	1.50615	0.611667	-129.352
0.662404	1.46838	1.48261	1.50612	0.618333	-129.233
0.669604	1.46827	1.48235	1.50619	0.625	-129.333
0.676804	1.46826	1.48216	1.50638	0.631667	-129.597
0.684004	1.46836	1.48209	1.50667	0.638333	-129.908
0.691204	1.46853	1.48212	1.50704	0.645	-130.204
0.698404	1.46877	1.48223	1.50746	0.651667	-130.452
0.705605	1.469	1.4824	1.50788	0.658333	-130.508
0.712805	1.46919	1.48259	1.50827	0.665	-130.401
0.720005	1.46933	1.48277	1.50857	0.671667	-130.265
0.727205	1.46937	1.48289	1.50877	0.678333	-130.237
0.734405	1.46933	1.48292	1.50884	0.685	-130.231
0.741605	1.46921	1.48287	1.50879	0.691667	-130.153
0.748805	1.46906	1.48277	1.50865	0.698333	-130.095
0.756005	1.46892	1.48261	1.50843	0.705	-130.155
0.763205	1.46885	1.48244	1.50818	0.711667	-130.29
0.770405	1.46886	1.48225	1.50792	0.718333	-130.286
0.777605	1.46895	1.48207	1.50771	0.725	-130.159
0.784805	1.46911	1.48188	1.50755	0.731667	-130.052
0.792005	1.46931	1.48171	1.50747	0.738333	-130.126
0.799205	1.46952	1.48152	1.50743	0.745	-130.283
0.806405	1.4697	1.48131	1.5074	0.751667	-130.412
0.813605	1.46984	1.48107	1.50737	0.758333	-130.498
0.820805	1.46993	1.48078	1.50729	0.765	-130.619
0.828005	1.46993	1.48044	1.50715	0.771667	-130.756
0.835205	1.46987	1.48008	1.50694	0.778333	-130.774
0.842405	1.46974	1.4797	1.50665	0.785	-130.669
0.849605	1.46957	1.4793	1.50632	0.791667	-130.555
0.856805	1.46936	1.47893	1.50599	0.798333	-130.488
0.864006	1.46913	1.4786	1.50568	0.805	-130.448
0.871206	1.46887	1.47839	1.50545	0.811667	-130.372
0.878406	1.4686	1.47832	1.50528	0.818333	-130.282
0.885606	1.46835	1.47841	1.5052	0.825	-130.191
0.892806	1.46818	1.47865	1.50518	0.831667	-130.058
0.900006	1.46812	1.47902	1.5052	0.838333	-129.977
0.907206	1.46821	1.47945	1.50526	0.845	-129.957
0.914406	1.46845	1.47992	1.50532	0.851667	-130.065
0.921606	1.46881	1.48036	1.50539	0.858333	-130.161
0.928806	1.46929	1.48075	1.50549	0.865	-130.139
0.936006	1.46984	1.48107	1.50563	0.871667	-130.079
0.943206	1.47043	1.4813	1.50579	0.878333	-130.077
0.950406	1.47101	1.48145	1.50599	0.885	-130.199
0.957606	1.47153	1.48154	1.50619	0.891667	-130.312
0.964806	1.47197	1.48158	1.50639	0.898333	-130.472
0.972006	1.47234	1.48158	1.50656	0.905	-130.695
0.979206	1.47268	1.48152	1.50664	0.911667	-130.941
0.986406	1.473	1.48139	1.50664	0.918333	-131.134
0.993606	1.47327	1.48117	1.50656	0.925	-131.192
1.00081	1.47347	1.48086	1.50644	0.931667	-131.179
1.00801	1.47355	1.48048	1.50633	0.938333	-131.086
1.01521	1.4735	1.48008	1.50629	0.945	-131.044
1.02241	1.47331	1.47968	1.50632	0.951667	-131.061
1.02961	1.47298	1.47934	1.50644	0.958333	-131.057
1.03681	1.47252	1.47909	1.50664	0.965	-131.025
1.04401	1.47197	1.47897	1.50689	0.971667	-131.012
1.05121	1.47139	1.47901	1.50715	0.978333	-131.069
1.05841	1.47086	1.47921	1.50737	0.985	-131.138
1.06561	1.47046	1.47954	1.5075	0.991667	-131.21
1.07281	1.47022	1.47996	1.50756	0.998333	-131.334
1.08001	1.47016	1.48038	1.50758	1.005	-131.486
1.08721	1.47024	1.48077	1.5076	1.01167	-131.637
1.09441	1.47042	1.48109	1.50765	1.01833	-131.739
1.10161	1.47063	1.48132	1.50777	1.025	-131.821
1.10881	1.47083	1.48146	1.50795	1.03167	-131.878
1.11601	1.47098	1.48146	1.50821	1.03833	-131.96
1.12321	1.47107	1.48137	1.50853	1.045	-132.068
1.13041	1.47105	1.4812	1.50891	1.05167	-132.132
1.13761	1.47096	1.48099	1.50928	1.05833	-132.226
1.14481	1.47083	1.48077	1.50965	1.065	-132.36
1.15201	1.47072	1.48053	1.50999	1.07167	-132.516
1.15921	1.47066	1.48025	1.51029	1.07833	-132.599
1.16641	1.47066	1.47997	1.51052	1.085	-132.573
1.17361	1.47071	1.47969	1.51069	1.09167	-132.555
1.18081	1.47079	1.47943	1.51077	1.09833	-132.576
1.18801	1.47091	1.47923	1.51075	1.105	-132.646
1.19521	1.47104	1.4791	1.5106	1.11167	-132.735
1.20241	1.47117	1.47907	1.51033	1.11833	-132.813
1.20961	1.47129	1.47917	1.50995	1.125	-132.975
1.21681	1.47138	1.47942	1.50948	1.13167	-133.224
1.22401	1.47144	1.47977	1.50899	1.13833	-133.486
1.23121	1.4715	1.4802	1.5085	1.145	-133.695
1.23841	1.47153	1.48066	1.50809	1.15167	-133.772
1.24561	1.47157	1.48109	1.50782	1.15833	-133.779
1.25281	1.47162	1.48144	1.50774	1.165	-133.775
1.26001	1.47166	1.48169	1.50787	1.17167	-133.791
1.26721	1.47173	1.4818	1.50822	1.17833	-133.827
1.27441	1.47181	1.48178	1.50874	1.185	-133.827
1.28161	1.47191	1.48166	1.50936	1.19167	-133.873
1.28881	1.47203	1.4815	1.50999	1.19833	-134.014
1.29601	1.47214	1.48133	1.51055	1.205	-134.157
1.30321	1.47223	1.48117	1.51096	1.21167	-134.212
1.31041	1.47227	1.48101	1.51119	1.21833	-134.212
1.31761	1.47226	1.48087	1.51123	1.225	-134.255
1.32481	1.47218	1.48072	1.51111	1.23167	-134.349
1.33201	1.472	1.48056	1.51087	1.23833	-134.428
1.33921	1.47175	1.48035	1.5106	1.245	-134.518
1.34641	1.47143	1.48005	1.51036	1.25167	-134.678
1.35361	1.47106	1.47967	1.51021	1.25833	-134.871
1.36081	1.47067	1.47921	1.51014	1.265	-135.017
1.36801	1.47028	1.47871	1.51016	1.27167	-135.118
1.37521	1.4699	1.47821	1.5102	1.27833	-135.231
1.38241	1.46956	1.47771	1.51023	1.285	-135.383
1.38961	1.4693	1.47726	1.5102	1.29167	-135.561
1.39681	1.46913	1.47688	1.5101	1.29833	-135.759
1.40401	1.46906	1.47662	1.50988	1.305	-135.979
1.41121	1.46908	1.47651	1.50954	1.31167	-136.171
1.41841	1.46918	1.47654	1.5091	1.31833	-136.282
1.42561	1.46934	1.47674	1.50858	1.325	-136.243
1.43281	1.46953	1.47708	1.508	1.33167	-136.035
1.44001	1.46974	1.47756	1.50741	1.33833	-135.834
1.44721	1.46993	1.47816	1.50684	1.345	-135.765
1.45441	1.47008	1.47882	1.50635	1.35167	-135.876
1.46161	1.47023	1.47946	1.50597	1.35833	-136.081
1.46881	1.47037	1.48004	1.50573	1.365	-136.383
1.47601	1.47054	1.4805	1.50564	1.37167	-136.724
1.48321	1.47074	1.48081	1.50568	1.37833	-136.893
1.49041	1.47097	1.48095	1.50584	1.385	-136.873
1.49761	1.4712	1.48095	1.50605	1.39167	-136.787
1.50481	1.47145	1.48084	1.50627	1.39833	-136.754
1.51201	1.47169	1.48067	1.50649	1.405	-136.745
1.51921	1.47194	1.4805	1.50665	1.41167	-136.787
1.52641	1.47216	1.48037	1.50676	1.41833	-136.955
1.53361	1.47236	1.48031	1.50684	1.425	-137.2
1.54081	1.47256	1.48026	1.50686	1.43167	-137.383
1.54801	1.47275	1.48022	1.50685	1.43833	-137.516
1.55521	1.47297	1.48012	1.50679	1.445	-137.623
1.56241	1.47318	1.47997	1.50667	1.45167	-137.716
1.56961	1.47337	1.47973	1.50646	1.45833	-137.812
1.57681	1.47351	1.47942	1.50617	1.465	-137.89
1.58401	1.47358	1.47908	1.50579	1.47167	-138.003
1.59121	1.47357	1.47873	1.50536	1.47833	-138.105
1.59841	1.47349	1.47843	1.50491	1.485	-138.215
1.60561	1.47338	1.47822	1.50447	1.49167	-138.319
1.61281	1.47324	1.47814	1.50409	1.49833	-138.421
1.62001	1.47311	1.47819	1.50378	1.505	-138.55
1.62721	1.47301	1.47834	1.50359	1.51167	-138.674
1.63441	1.47295	1.47859	1.5035	1.51833	-138.801
1.64161	1.4729	1.47891	1.50348	1.525	-138.909
1.64881	1.47285	1.47929	1.5035	1.53167	-139.008
1.65601	1.47276	1.47972	1.50352	1.53833	-139.112
1.66321	1.47261	1.48014	1.50353	1.545	-139.236
1.67041	1.4724	1.48055	1.50353	1.55167	-139.42
1.67761	1.47215	1.4809	1.50355	1.55833	-139.669
1.68481	1.47191	1.48116	1.50356	1.565	-139.965
1.69201	1.47173	1.48132	1.5036	1.57167	-140.208
1.69921	1.47163	1.48135	1.50366	1.57833	-140.337
1.70641	1.47166	1.48124	1.50374	1.585	-140.425
1.71361	1.47182	1.48101	1.50384	1.59167	-140.533
1.72081	1.47209	1.4807	1.50394	1.59833	-140.606
1.72801	1.47243	1.4803	1.50402	1.605	-140.579
1.73521	1.47279	1.47984	1.50405	1.61167	-140.525
1.74241	1.47312	1.47933	1.50403	1.61833	-140.545
1.74961	1.47339	1.47877	1.50398	1.625	-140.604
1.75681	1.47357	1.4782	1.5039	1.63167	-140.615
1.76401	1.47367	1.47762	1.50384	1.63833	-140.574
1.77121	1.47368	1.47706	1.50379	1.645	-140.6
1.77841	1.47361	1.47656	1.50377	1.65167	-140.741
1.78561	1.47346	1.47614	1.50377	1.65833	-140.932
1.79281	1.47328	1.47587	1.50381	1.665	-141.094
1.80001	1.47307	1.47577	1.50385	1.67167	-141.237
1.80721	1.47283	1.47588	1.50388	1.67833	-141.386
1.81441	1.47255	1.47617	1.5039	1.685	-141.509
1.82161	1.47223	1.47662	1.50386	1.69167	-141.598
1.82881	1.47189	1.47721	1.5038	1.69833	-141.674
1.83601	1.47153	1.47787	1.50371	1.705	-141.757
1.84321	1.47117	1.47855	1.50366	1.71167	-141.847
1.85041	1.4708	1.4792	1.50363	1.71833	-141.966
1.85761	1.47045	1.47977	1.50367	1.725	-142.151
1.86481	1.47009	1.4802	1.50375	1.73167	-142.373
1.87201	1.46978	1.48045	1.50388	1.73833	-142.575
1.87921	1.46954	1.48053	1.50406	1.745	-142.76
1.88641	1.46937	1.48044	1.50428	1.75167	-142.919
1.89361	1.46928	1.4802	1.5045	1.75833	-143.065
1.90081	1.46931	1.47989	1.50474	1.765	-143.134
1.90801	1.46948	1.47953	1.50501	1.77167	-143.163
1.91521	1.46976	1.4792	1.50529	1.77833	-143.178
1.92241	1.47018	1.47893	1.5056	1.785	-143.113
1.92961	1.47068	1.4788	1.50594	1.79167	-142.958
1.93681	1.47122	1.47879	1.50628	1.79833	-142.776
1.94401	1.47174	1.4789	1.50661	1.805	-142.661
1.95121	1.47219	1.4791	1.50691	1.81167	-142.584
1.95841	1.47254	1.47936	1.50713	1.81833	-142.513
1.96561	1.47277	1.47966	1.5073	1.825	-142.512
1.97281	1.4729	1.47997	1.50738	1.83167	-142.566
1.98001	1.47294	1.48028	1.5074	1.83833	-142.644
1.98721	1.47294	1.48057	1.50735	1.845	-142.715
1.99441	1.47293	1.48081	1.50725	1.85167	-142.864
2.00161	1.47296	1.481	1.5071	1.85833	-143.008
2.00881	1.47303	1.48112	1.50691	1.865	-143.095
2.01601	1.47313	1.48115	1.5067	1.87167	-143.137
2.02321	1.47324	1.4811	1.50645	1.87833	-143.201
2.03041	1.47331	1.48093	1.5062	1.885	-143.33
2.03761	1.47333	1.48063	1.50595	1.89167	-143.468
2.04481	1.47329	1.48022	1.50571	1.89833	-143.657
2.05201	1.4732	1.47974	1.50549	1.905	-143.932
2.05921	1.47305	1.47921	1.5053	1.91167	-144.227
2.06641	1.47288	1.47869	1.50515	1.91833	-144.434
2.07361	1.47272	1.47821	1.50506	1.925	-144.501
2.08081	1.47261	1.47779	1.50502	1.93167	-144.446
2.08801	1.47257	1.47746	1.50502	1.93833	-144.373
2.09521	1.47258	1.47721	1.50506	1.945	-144.294
2.10241	1.4726	1.47706	1.50513	1.95167	-144.263
2.10961	1.47263	1.47697	1.50524	1.95833	-144.258
2.11681	1.47263	1.47694	1.50539	1.965	-144.233
2.12401	1.47257	1.47695	1.50555	1.97167	-144.184
2.13121	1.47241	1.47699	1.5057	1.97833	-144.137
2.13841	1.47212	1.47707	1.50581	1.985	-144.186
2.14561	1.4717	1.47721	1.50587	1.99167	-144.31
2.15281	1.47119	1.47739	1.50589	1.99833	-144.44
2.16001	1.47064	1.47761	1.50588	2.005	-144.552
2.16721	1.47011	1.47788	1.50584	2.01167	-144.676
2.17441	1.46965	1.47817	1.50581	2.01833	-144.846
2.18161	1.46932	1.47848	1.5058	2.025	-144.94
2.18881	1.46915	1.4788	1.50586	2.03167	-144.98
2.19601	1.46916	1.47909	1.506	2.03833	-145
2.20321	1.46933	1.47934	1.50624	2.045	-145.082
2.21041	1.46962	1.47954	1.50655	2.05167	-145.208
2.21761	1.46995	1.47969	1.50689	2.05833	-145.319
2.22481	1.47025	1.4798	1.50721	2.065	-145.357
2.23201	1.47048	1.47988	1.50747	2.07167	-145.347
2.23921	1.47063	1.47995	1.50763	2.07833	-145.359
2.24641	1.47069	1.48003	1.50769	2.085	-145.401
2.25361	1.47069	1.48013	1.50763	2.09167	-145.408
2.26081	1.47066	1.48025	1.5075	2.09833	-145.326
2.26801	1.47061	1.4804	1.50731	2.105	-145.319
2.27521	1.47058	1.48056	1.50713	2.11167	-145.41
2.28241	1.4706	1.48071	1.50702	2.11833	-145.609
2.28961	1.47064	1.48079	1.50702	2.125	-145.81
2.29681	1.47071	1.48079	1.50714	2.13167	-145.957
2.30401	1.47077	1.4807	1.50737	2.13833	-146.025
2.31121	1.47079	1.48052	1.50767	2.145	-146.018
2.31841	1.47074	1.48029	1.508	2.15167	-146.014
2.32561	1.47066	1.48004	1.50834	2.15833	-145.968
2.33281	1.47056	1.47982	1.50864	2.165	-145.915
2.34001	1.47048	1.47963	1.5089	2.17167	-145.946
2.34722	1.47043	1.47952	1.50912	2.17833	-146.152
2.35442	1.47041	1.47949	1.50931	2.185	-146.385
2.36162	1.47045	1.47952	1.50947	2.19167	-146.454
2.36882	1.47052	1.47959	1.50958	2.19833	-146.421
2.37602	1.47061	1.47966	1.50964	2.205	-146.469
2.38322	1.47068	1.47974	1.50962	2.21167	-146.595
2.39042	1.47066	1.47982	1.50953	2.21833	-146.644
2.39762	1.47053	1.47993	1.50931	2.225	-146.594
2.40482	1.4703	1.48007	1.50898	2.23167	-146.566
2.41202	1.47	1.48024	1.50854	2.23833	-146.599
2.41922	1.46968	1.48045	1.50804	2.245	-146.613
2.42642	1.46937	1.4807	1.50753	2.25167	-146.605
2.43362	1.46909	1.48095	1.50709	2.25833	-146.626
2.44082	1.46891	1.48118	1.50673	2.265	-146.732
2.44802	1.46881	1.48137	1.50648	2.27167	-146.897
2.45522	1.46882	1.4815	1.50636	2.27833	-147.095
2.46242	1.46889	1.48156	1.50638	2.285	-147.284
2.46962	1.46897	1.48156	1.50647	2.29167	-147.351
2.47682	1.46903	1.4815	1.50658	2.29833	-147.349
2.48402	1.46905	1.48142	1.50667	2.305	-147.332
2.49122	1.469	1.48132	1.50669	2.31167	-147.364
2.49842	1.46892	1.48122	1.50661	2.31833	-147.387
2.50562	1.46878	1.48112	1.50646	2.325	-147.39
2.51282	1.46863	1.48103	1.50625	2.33167	-147.452
2.52002	1.46846	1.48094	1.50599	2.33833	-147.536
2.52722	1.46831	1.48086	1.50572	2.345	-147.577
2.53442	1.46818	1.48079	1.50546	2.35167	-147.59
2.54162	1.4681	1.48076	1.50524	2.35833	-147.628
2.54882	1.46807	1.48075	1.50507	2.365	-147.683
2.55602	1.4681	1.48078	1.50493	2.37167	-147.777
2.56322	1.46819	1.48085	1.50479	2.37833	-147.902
2.57042	1.46835	1.48099	1.50462	2.385	-148.104
2.57762	1.46857	1.48124	1.50443	2.39167	-148.24
2.58482	1.46886	1.48157	1.50424	2.39833	-148.28
2.59202	1.46921	1.482	1.5041	2.405	-148.238
2.59922	1.4696	1.48249	1.504	2.41167	-148.162
2.60642	1.47001	1.48299	1.50395	2.41833	-148.145
2.61362	1.47042	1.48345	1.50397	2.425	-148.129
2.62082	1.47077	1.48385	1.50406	2.43167	-148.151
2.62802	1.47107	1.48412	1.50421	2.43833	-148.199
2.63522	1.47132	1.48425	1.5044	2.445	-148.298
2.64242	1.4715	1.48421	1.50458	2.45167	-148.406
2.64962	1.47164	1.48403	1.50472	2.45833	-148.439
2.65682	1.47178	1.48376	1.50481	2.465	-148.445
2.66402	1.4719	1.48344	1.50487	2.47167	-148.47
2.67122	1.47204	1.48313	1.5049	2.47833	-148.522
2.67842	1.47222	1.48285	1.50495	2.485	-148.567
2.68562	1.47242	1.48261	1.50501	2.49167	-148.603
2.69282	1.47263	1.48241	1.50509	2.49833	-148.663
2.70002	1.47285	1.48226	1.50521	2.505	-148.695
2.70722	1.473	1.48215	1.50536	2.51167	-148.677
2.71442	1.47307	1.48206	1.50553	2.51833	-148.584
2.72162	1.47305	1.48199	1.50574	2.525	-148.483
2.72882	1.47291	1.48192	1.50595	2.53167	-148.412
2.73602	1.47269	1.48185	1.50617	2.53833	-148.38
2.74322	1.47238	1.4818	1.5064	2.545	-148.396
2.75042	1.47203	1.48177	1.50661	2.55167	-148.421
2.75762	1.47166	1.4818	1.50683	2.55833	-148.474
2.76482	1.47136	1.48187	1.50704	2.565	-148.559
2.77202	1.47117	1.48202	1.50725	2.57167	-148.625
2.77922	1.47114	1.48224	1.50741	2.57833	-148.643
2.78642	1.47127	1.48256	1.50753	2.585	-148.619
2.79362	1.47153	1.48296	1.50761	2.59167	-148.597
2.80082	1.47188	1.48342	1.50765	2.59833	-148.64
2.80802	1.47229	1.48389	1.50765	2.605	-148.674
2.81522	1.47269	1.48432	1.50761	2.61167	-148.672
2.82242	1.47303	1.48464	1.50754	2.61833	-148.665
2.82962	1.47325	1.4848	1.50743	2.625	-148.716
2.83682	1.47331	1.48479	1.50733	2.63167	-148.842
2.84402	1.47321	1.48461	1.50723	2.63833	-148.938
2.85122	1.47296	1.48427	1.50713	2.645	-148.98
2.85842	1.47259	1.48381	1.50701	2.65167	-149.045
2.86562	1.47212	1.48327	1.50688	2.65833	-149.204
2.87282	1.47159	1.48271	1.50671	2.665	-149.391
2.88002	1.47102	1.48218	1.5065	2.67167	-149.495
2.88722	1.47048	1.48173	1.50625	2.67833	-149.502
2.89442	1.46998	1.48137	1.50596	2.685	-149.517
2.90162	1.46957	1.48112	1.50567	2.69167	-149.535
2.90882	1.46931	1.48095	1.50541	2.69833	-149.489
2.91602	1.46921	1.48087	1.50524	2.705	-149.364
2.92322	1.46928	1.48087	1.50519	2.71167	-149.28
2.93042	1.46955	1.48091	1.50529	2.71833	-149.306
2.93762	1.46997	1.481	1.50552	2.725	-149.417
2.94482	1.47048	1.4811	1.50584	2.73167	-149.574
2.95202	1.47104	1.48122	1.50619	2.73833	-149.66
2.95922	1.4716	1.48133	1.50649	2.745	-149.707
2.96642	1.4721	1.48143	1.50669	2.75167	-149.72
2.97362	1.47251	1.4815	1.50674	2.75833	-149.801
2.98082	1.4728	1.48152	1.50666	2.765	-149.878
2.98802	1.47293	1.48149	1.50644	2.77167	-149.856
2.99522	1.47295	1.48139	1.50617	2.77833	-149.823
3.00242	1.47284	1.48123	1.5059	2.785	-149.9
3.00962	1.47263	1.481	1.5057	2.79167	-150.1
3.01682	1.47236	1.4807	1.50564	2.79833	-150.275
3.02402	1.47204	1.48035	1.50571	2.805	-150.362
3.03122	1.47173	1.47997	1.5059	2.81167	-150.437
3.03842	1.47147	1.4796	1.50619	2.81833	-150.575
3.04562	1.47132	1.47924	1.50654	2.825	-150.7
3.05282	1.47129	1.47895	1.50692	2.83167	-150.833
3.06002	1.47138	1.47873	1.50728	2.83833	-150.928
3.06722	1.47156	1.47859	1.50758	2.845	-151.06
3.07442	1.47178	1.47858	1.50781	2.85167	-151.217
3.08162	1.47198	1.47869	1.50796	2.85833	-151.322
3.08882	1.4721	1.47892	1.50803	2.865	-151.367
3.09602	1.47211	1.47923	1.50804	2.87167	-151.284
3.10322	1.47198	1.4796	1.50798	2.87833	-151.157
3.11042	1.47175	1.47998	1.50789	2.885	-151.006
3.11762	1.47147	1.48036	1.50779	2.89167	-150.902
3.12482	1.47116	1.48073	1.5077	2.89833	-150.905
3.13202	1.47089	1.48106	1.50762	2.905	-150.906
3.13922	1.47071	1.48134	1.50755	2.91167	-150.894
3.14642	1.47061	1.48158	1.50747	2.91833	-150.87
3.15362	1.47057	1.48178	1.50735	2.925	-150.914
3.16082	1.47057	1.48197	1.50718	2.93167	-150.973
3.16802	1.47057	1.48212	1.50695	2.93833	-150.982
3.17522	1.47054	1.48222	1.50666	2.945	-150.97
3.18242	1.4705	1.48227	1.50632	2.95167	-150.955
3.18962	1.47043	1.48225	1.50601	2.95833	-150.915
3.19682	1.47033	1.48219	1.50576	2.965	-150.846
3.20402	1.47025	1.48211	1.50564	2.97167	-150.796
3.21122	1.47018	1.48204	1.50567	2.97833	-150.837
3.21842	1.47014	1.48203	1.50587	2.985	-150.962
3.22562	1.4701	1.48212	1.50622	2.99167	-151.128
3.23282	1.47005	1.48233	1.50666	2.99833	-151.329
3.24002	1.47001	1.48265	1.50713	3.005	-151.509
3.24722	1.46995	1.48304	1.50755	3.01167	-151.6
3.25442	1.46994	1.48345	1.50787	3.01833	-151.572
3.26162	1.46997	1.48379	1.50807	3.025	-151.506
3.26882	1.47005	1.48399	1.50814	3.03167	-151.443
3.27602	1.4702	1.48404	1.5081	3.03833	-151.417
3.28322	1.47042	1.4839	1.50801	3.045	-151.384
3.29042	1.4707	1.48362	1.5079	3.05167	-151.408
3.29762	1.47099	1.48324	1.50781	3.05833	-151.459
3.30482	1.47128	1.48282	1.50779	3.065	-151.485
3.31202	1.47151	1.48245	1.50787	3.07167	-151.503
3.31922	1.47167	1.48219	1.50803	3.07833	-151.544
3.32642	1.47178	1.48208	1.50823	3.085	-151.683
3.33362	1.47182	1.48211	1.50846	3.09167	-151.851
3.34082	1.47181	1.48224	1.50867	3.09833	-152.026
3.34802	1.47175	1.48242	1.50887	3.105	-152.204
3.35522	1.47168	1.48261	1.50902	3.11167	-152.345
3.36242	1.47161	1.48279	1.50912	3.11833	-152.33
3.36962	1.47153	1.48292	1.50916	3.125	-152.186
3.37682	1.47145	1.48299	1.50915	3.13167	-151.991
3.38402	1.47137	1.48298	1.50912	3.13833	-151.865
3.39122	1.47126	1.48289	1.50905	3.145	-151.789
3.39842	1.47112	1.48276	1.50895	3.15167	-151.806
3.40562	1.47093	1.48261	1.5088	3.15833	-151.993
3.41282	1.47069	1.48245	1.50862	3.165	-152.254
3.42002	1.47041	1.48229	1.50843	3.17167	-152.466
3.42722	1.47011	1.48214	1.50827	3.17833	-152.583
3.43442	1.46982	1.482	1.50815	3.185	-152.707
3.44162	1.46958	1.4819	1.50811	3.19167	-152.868
3.44882	1.46943	1.48183	1.50816	3.19833	-153.039
3.45602	1.4694	1.48178	1.50829	3.205	-153.168
3.46322	1.46951	1.48174	1.5085	3.21167	-153.278
3.47042	1.46972	1.48169	1.50874	3.21833	-153.364
3.47762	1.47002	1.48162	1.50896	3.225	-153.443
3.48482	1.47035	1.48153	1.50912	3.23167	-153.517
3.49202	1.47064	1.48143	1.50918	3.23833	-153.514
3.49922	1.47085	1.48134	1.50917	3.245	-153.415
3.50642	1.47095	1.48127	1.50905	3.25167	-153.274
3.51362	1.47092	1.48122	1.50887	3.25833	-153.139
3.52082	1.47077	1.48121	1.50863	3.265	-153.04
3.52802	1.47055	1.48122	1.50838	3.27167	-152.885
3.53522	1.47029	1.48122	1.50813	3.27833	-152.724
3.54242	1.47005	1.48119	1.50793	3.285	-152.65
3.54962	1.46988	1.48109	1.50778	3.29167	-152.74
3.55682	1.4698	1.48093	1.50768	3.29833	-152.91
3.56402	1.4698	1.48069	1.50763	3.305	-152.994
3.57122	1.4699	1.48041	1.50763	3.31167	-152.981
3.57842	1.47007	1.48012	1.50766	3.31833	-152.967
3.58562	1.47026	1.47986	1.50774	3.325	-152.999
3.59282	1.47046	1.4797	1.50783	3.33167	-152.985
3.60002	1.47062	1.47967	1.50794	3.33833	-152.943
3.60722	1.47072	1.47977	1.50804	3.345	-152.993
3.61442	1.47074	1.47997	1.50814	3.35167	-153.202
3.62162	1.47067	1.48023	1.50823	3.35833	-153.432
3.62882	1.47052	1.48054	1.50831	3.365	-153.521
3.63602	1.47032	1.48086	1.5084	3.37167	-153.468
3.64322	1.47008	1.48116	1.5085	3.37833	-153.301
3.65042	1.46986	1.48141	1.50859	3.385	-153.092
3.65762	1.46967	1.48162	1.50868	3.39167	-152.915
3.66482	1.46955	1.48178	1.50878	3.39833	-152.905
3.67202	1.46952	1.48194	1.50889	3.405	-153.069
3.67922	1.46957	1.48212	1.50902	3.41167	-153.346
3.68642	1.4697	1.48232	1.50916	3.41833	-153.657
3.69362	1.46987	1.48253	1.50929	3.425	-153.903
3.70082	1.47009	1.48271	1.5094	3.43167	-153.992
3.70802	1.47033	1.48286	1.50946	3.43833	-153.841
3.71522	1.47058	1.48293	1.50943	3.445	-153.61
3.72242	1.47085	1.48292	1.5093	3.45167	-153.45
3.72962	1.47114	1.48281	1.50903	3.45833	-153.421
3.73682	1.47145	1.48262	1.50865	3.465	-153.461
3.74402	1.47179	1.48234	1.50818	3.47167	-153.523
3.75122	1.47213	1.48205	1.5077	3.47833	-153.67
3.75842	1.47246	1.48179	1.50725	3.485	-153.854
3.76562	1.47274	1.48163	1.50692	3.49167	-153.999
3.77282	1.47294	1.4816	1.50675	3.49833	-154.088
3.78002	1.47306	1.48172	1.50678	3.505	-154.176
3.78722	1.47311	1.48195	1.50701	3.51167	-154.318
3.79442	1.47307	1.4823	1.50737	3.51833	-154.469
3.80162	1.47296	1.48271	1.50782	3.525	-154.585
3.80882	1.47281	1.48314	1.50831	3.53167	-154.654
3.81602	1.47265	1.48351	1.50877	3.53833	-154.624
3.82322	1.47248	1.48376	1.50915	3.545	-154.546
3.83042	1.47233	1.48389	1.50944	3.55167	-154.407
3.83762	1.47216	1.48389	1.50963	3.55833	-154.256
3.84482	1.472	1.48382	1.50975	3.565	-154.147
3.85202	1.47184	1.48369	1.50982	3.57167	-154.087
3.85922	1.47169	1.48354	1.50985	3.57833	-154.126
3.86642	1.47154	1.48338	1.50986	3.585	-154.175
3.87362	1.47139	1.48326	1.50983	3.59167	-154.236
3.88082	1.47123	1.48315	1.50976	3.59833	-154.272
3.88802	1.47108	1.48305	1.50964	3.605	-154.262
3.89522	1.47093	1.48292	1.50947	3.61167	-154.223
3.90242	1.47078	1.48273	1.50924	3.61833	-154.155
3.90963	1.4706	1.48248	1.50895	3.625	-154.117
3.91683	1.47039	1.48219	1.50862	3.63167	-154.1
3.92403	1.47015	1.48187	1.50827	3.63833	-154.119
3.93123	1.46992	1.48156	1.50793	3.645	-154.095
3.93843	1.4697	1.48131	1.50762	3.65167	-154.054
3.94563	1.46953	1.48113	1.50735	3.65833	-154.061
3.95283	1.46942	1.48106	1.50714	3.665	-154.094
3.96003	1.4694	1.48104	1.50698	3.67167	-154.165
3.96723	1.4695	1.48106	1.50688	3.67833	-154.182
3.97443	1.46975	1.48109	1.50685	3.685	-154.26
3.98163	1.47014	1.4811	1.5069	3.69167	-154.348
3.98883	1.47064	1.48112	1.50701	3.69833	-154.373
3.99603	1.47122	1.48112	1.50719	3.705	-154.331
4.00323	1.47181	1.48113	1.5074	3.71167	-154.256
4.01043	1.47237	1.48115	1.50765	3.71833	-154.256
4.01763	1.47284	1.48122	1.50791	3.725	-154.283
4.02483	1.47315	1.48133	1.50815	3.73167	-154.362
4.03203	1.4733	1.48147	1.50836	3.73833	-154.459
4.03923	1.47329	1.48159	1.5085	3.745	-154.583
4.04643	1.47311	1.48166	1.50859	3.75167	-154.618
4.05363	1.47281	1.48166	1.50859	3.75833	-154.619
4.06083	1.47243	1.48154	1.50854	3.765	-154.63
4.06803	1.47201	1.48135	1.50843	3.77167	-154.674
4.07523	1.47159	1.48108	1.50825	3.77833	-154.72
4.08243	1.47119	1.48078	1.50802	3.785	-154.711
4.08963	1.47079	1.48048	1.50772	3.79167	-154.702
4.09683	1.47043	1.48025	1.5074	3.79833	-154.664
4.10403	1.47011	1.48008	1.50709	3.805	-154.628
4.11123	1.46984	1.48004	1.50684	3.81167	-154.578
4.11843	1.46962	1.4801	1.50664	3.81833	-154.544
4.12563	1.46946	1.48029	1.50653	3.825	-154.599
4.13283	1.46936	1.48054	1.50651	3.83167	-154.741
4.14003	1.46931	1.48084	1.5066	3.83833	-154.881
4.14723	1.46934	1.48115	1.50677	3.845	-154.929
4.15443	1.4694	1.48143	1.50699	3.85167	-154.919
4.16163	1.4695	1.48168	1.50721	3.85833	-154.941
4.16883	1.46965	1.48186	1.50741	3.865	-154.935
4.17603	1.46984	1.482	1.5076	3.87167	-154.866
4.18323	1.47009	1.4821	1.50778	3.87833	-154.824
4.19043	1.47039	1.48217	1.50797	3.885	-154.875
4.19763	1.47073	1.48224	1.50816	3.89167	-155.04
4.20483	1.47111	1.48231	1.50836	3.89833	-155.21
4.21203	1.47152	1.48239	1.50856	3.905	-155.373
4.21923	1.47191	1.48246	1.50874	3.91167	-155.478
4.22643	1.47225	1.48254	1.5089	3.91833	-155.536
4.23363	1.4725	1.48264	1.50899	3.925	-155.542
4.24083	1.47263	1.48274	1.50898	3.93167	-155.465
4.24803	1.47265	1.48286	1.50888	3.93833	-155.351
4.25523	1.47257	1.48299	1.50872	3.945	-155.2
4.26243	1.47241	1.48313	1.50856	3.95167	-155.168
4.26963	1.47221	1.48331	1.5084	3.95833	-155.221
4.27683	1.47201	1.4835	1.5083	3.965	-155.378
4.28403	1.47184	1.48371	1.50827	3.97167	-155.557
4.29123	1.4717	1.48388	1.5083	3.97833	-155.71
4.29843	1.47163	1.484	1.50837	3.985	-155.838
4.30563	1.47159	1.48407	1.50845	3.99167	-155.873
4.31283	1.47156	1.48405	1.50851	3.99833	-155.847
4.32003	1.47152	1.48396	1.5085	4.005	-155.735
4.32723	1.47146	1.48378	1.50842	4.01167	-155.614
4.33443	1.47138	1.48351	1.50828	4.01833	-155.529
4.34163	1.47128	1.48315	1.50809	4.025	-155.501
4.34883	1.47119	1.48278	1.50788	4.03167	-155.561
4.35603	1.47111	1.48243	1.50769	4.03833	-155.623
4.36323	1.47106	1.48213	1.50755	4.045	-155.684
4.37043	1.47105	1.48193	1.50746	4.05167	-155.709
4.37763	1.47106	1.48182	1.50743	4.05833	-155.69
4.38483	1.47108	1.48182	1.50744	4.065	-155.678
4.39203	1.47109	1.48188	1.5075	4.07167	-155.635
4.39923	1.47105	1.48197	1.50759	4.07833	-155.604
4.40643	1.47097	1.48205	1.5077	4.085	-155.562
4.41363	1.47083	1.48205	1.50781	4.09167	-155.54
4.42083	1.47067	1.48199	1.50793	4.09833	-155.547
4.42803	1.47053	1.48184	1.50807	4.105	-155.565
4.43523	1.47043	1.48165	1.50825	4.11167	-155.571
4.44243	1.47043	1.48144	1.50845	4.11833	-155.562
4.44963	1.47054	1.48127	1.50868	4.125	-155.529
4.45683	1.47077	1.48118	1.50893	4.13167	-155.457
4.46403	1.47111	1.48119	1.5092	4.13833	-155.43
4.47123	1.47154	1.48128	1.50947	4.145	-155.449
4.47843	1.47201	1.48142	1.50971	4.15167	-155.528
4.48563	1.47247	1.48162	1.5099	4.15833	-155.606
4.49283	1.47287	1.48186	1.51	4.165	-155.705
4.50003	1.47316	1.48214	1.50998	4.17167	-155.821
4.50723	1.47329	1.48245	1.50984	4.17833	-155.86
4.51443	1.47323	1.48275	1.50955	4.185	-155.833
4.52163	1.47297	1.48307	1.50913	4.19167	-155.826
4.52883	1.47253	1.48337	1.50859	4.19833	-155.908
4.53603	1.47194	1.48367	1.50798	4.205	-155.971
4.54323	1.47126	1.48394	1.50735	4.21167	-155.997
4.55043	1.47054	1.48415	1.50675	4.21833	-156.042
4.55763	1.46989	1.48427	1.50624	4.225	-156.11
4.56483	1.46937	1.48429	1.50585	4.23167	-156.072
4.57203	1.46903	1.48421	1.50561	4.23833	-155.915
4.57923	1.46887	1.48404	1.50552	4.245	-155.793
4.58643	1.46889	1.48377	1.50559	4.25167	-155.774
4.59363	1.46903	1.48345	1.50576	4.25833	-155.859
4.60083	1.46924	1.48308	1.50599	4.265	-155.949
4.60803	1.46943	1.48269	1.50623	4.27167	-156.102
4.61523	1.46957	1.4823	1.50642	4.27833	-156.283
4.62243	1.46963	1.48195	1.50656	4.285	-156.432
4.62963	1.46962	1.48162	1.50661	4.29167	-156.514
4.63683	1.46958	1.48131	1.50658	4.29833	-156.503
4.64403	1.46953	1.48103	1.50646	4.305	-156.494
4.65123	1.46955	1.48076	1.50629	4.31167	-156.477
4.65843	1.46965	1.48054	1.5061	4.31833	-156.451
4.66563	1.46984	1.48035	1.50592	4.325	-156.439
4.67283	1.47007	1.48024	1.50577	4.33167	-156.447
4.68003	1.47029	1.4802	1.50567	4.33833	-156.503
4.68723	1.47043	1.48027	1.50563	4.345	-156.548
4.69443	1.47046	1.48043	1.50563	4.35167	-156.606
4.70163	1.47038	1.4807	1.50563	4.35833	-156.657
4.70883	1.47023	1.48104	1.50564	4.365	-156.764
4.71603	1.47004	1.48143	1.50564	4.37167	-156.826
4.72323	1.4699	1.48183	1.50561	4.37833	-156.816
4.73043	1.46986	1.48222	1.50558	4.385	-156.708
4.73763	1.46995	1.48258	1.50554	4.39167	-156.562
4.74483	1.47018	1.4829	1.5055	4.39833	-156.501
4.75203	1.47053	1.48314	1.50551	4.405	-156.513
4.75923	1.47093	1.48327	1.50557	4.41167	-156.65
4.76643	1.4713	1.48327	1.50569	4.41833	-156.779
4.77363	1.47159	1.48317	1.50586	4.425	-156.904
4.78083	1.47176	1.48295	1.50605	4.43167	-156.964
4.78803	1.47181	1.48261	1.50623	4.43833	-156.93
4.79523	1.47178	1.48221	1.50636	4.445	-156.745
4.80243	1.4717	1.48175	1.50642	4.45167	-156.468
4.80963	1.47164	1.48132	1.50636	4.45833	-156.285
4.81683	1.47163	1.48095	1.50619	4.465	-156.23
4.82403	1.47165	1.48067	1.50589	4.47167	-156.246
4.83123	1.47172	1.48049	1.50552	4.47833	-156.27
4.83843	1.4718	1.48039	1.50512	4.485	-156.336
4.84563	1.47183	1.48033	1.50475	4.49167	-156.424
4.85283	1.47179	1.48033	1.50447	4.49833	-156.485
4.86003	1.47169	1.48037	1.50432	4.505	-156.555
4.86723	1.47154	1.48044	1.50433	4.51167	-156.693
4.87443	1.47139	1.48053	1.50448	4.51833	-156.918
4.88163	1.47129	1.48062	1.50477	4.525	-157.163
4.88883	1.47125	1.48074	1.50514	4.53167	-157.393
4.89603	1.4713	1.4809	1.50553	4.53833	-157.589
4.90323	1.47143	1.48109	1.50588	4.545	-157.707
4.91043	1.47159	1.48131	1.50613	4.55167	-157.673
4.91763	1.47172	1.48154	1.50625	4.55833	-157.497
4.92483	1.47176	1.48175	1.50624	4.565	-157.26
4.93203	1.47169	1.48196	1.50611	4.57167	-157.049
4.93923	1.4715	1.48216	1.50591	4.57833	-156.882
4.94643	1.47119	1.48234	1.50567	4.585	-156.816
4.95363	1.4708	1.48252	1.50547	4.59167	-156.876
4.96083	1.47039	1.48265	1.50532	4.59833	-156.993
4.96803	1.47001	1.48275	1.50526	4.605	-157.069
4.97523	1.46971	1.48283	1.50529	4.61167	-157.132
4.98243	1.46952	1.4829	1.5054	4.61833	-157.208
4.98963	1.46946	1.48297	1.50558	4.625	-157.272
4.99683	1.46951	1.48302	1.50578	4.63167	-157.299
5.00403	1.46967	1.48306	1.50598	4.63833	-157.364
5.01123	1.46994	1.48312	1.50616	4.645	-157.514
5.01843	1.47026	1.48319	1.50633	4.65167	-157.685
5.02563	1.47063	1.48327	1.50648	4.65833	-157.86
5.03283	1.47099	1.48337	1.50657	4.665	-158.017
5.04003	1.47131	1.48345	1.50662	4.67167	-158.194
5.04723	1.47157	1.48352	1.5066	4.67833	-158.359
5.05443	1.47175	1.48356	1.50651	4.685	-158.493
5.06163	1.47182	1.48356	1.50632	4.69167	-158.574
5.06883	1.47181	1.48349	1.50604	4.69833	-158.554
5.07603	1.47172	1.48334	1.50568	4.705	-158.465
5.08323	1.47159	1.48311	1.5053	4.71167	-158.329
5.09043	1.47147	1.4828	1.50495	4.71833	-158.171
5.09763	1.47139	1.48242	1.50468	4.725	-158.02
5.10483	1.47139	1.482	1.5045	4.73167	-157.835
5.11203	1.47147	1.48157	1.50443	4.73833	-157.636
5.11923	1.47161	1.48119	1.50446	4.745	-157.449
5.12643	1.47183	1.4809	1.50455	4.75167	-157.366
5.13363	1.47207	1.48071	1.50466	4.75833	-157.395
5.14083	1.47232	1.48066	1.50472	4.765	-157.481
5.14803	1.47255	1.48073	1.50471	4.77167	-157.619
5.15523	1.47271	1.48092	1.50459	4.77833	-157.764
5.16243	1.4728	1.48119	1.50441	4.785	-157.841
5.16963	1.47281	1.48149	1.50421	4.79167	-157.807
5.17683	1.47278	1.48177	1.50403	4.79833	-157.726
5.18403	1.47271	1.48202	1.50391	4.805	-157.685
5.19123	1.47264	1.48221	1.50389	4.81167	-157.653
5.19843	1.47257	1.48236	1.50399	4.81833	-157.658
5.20563	1.47251	1.48245	1.5042	4.825	-157.73
5.21283	1.4725	1.48252	1.50452	4.83167	-157.869
5.22003	1.47254	1.48255	1.50489	4.83833	-158.02
5.22723	1.47263	1.48258	1.50528	4.845	-158.104
5.23443	1.47274	1.48263	1.50567	4.85167	-158.175
5.24163	1.47285	1.48271	1.50607	4.85833	-158.237
5.24883	1.47295	1.48281	1.50647	4.865	-158.326
5.25603	1.47302	1.48295	1.50688	4.87167	-158.403
5.26323	1.47307	1.48312	1.50727	4.87833	-158.446
5.27043	1.47308	1.48336	1.50763	4.885	-158.498
5.27763	1.47303	1.48365	1.50793	4.89167	-158.557
5.28483	1.47296	1.48401	1.50812	4.89833	-158.635
5.29203	1.47288	1.4844	1.50816	4.905	-158.69
5.29923	1.47283	1.4848	1.50802	4.91167	-158.717
5.30643	1.47281	1.48519	1.50769	4.91833	-158.693
5.31363	1.47284	1.48554	1.50721	4.925	-158.588
5.32083	1.47293	1.48584	1.50666	4.93167	-158.493
5.32803	1.47306	1.48607	1.50613	4.93833	-158.462
5.33523	1.47321	1.48622	1.50567	4.945	-158.48
5.34243	1.47337	1.4863	1.50536	4.95167	-158.514
5.34963	1.47348	1.48633	1.50523	4.95833	-158.538
5.35683	1.47352	1.48635	1.50527	4.965	-158.615
5.36403	1.47347	1.48637	1.50545	4.97167	-158.657
5.37123	1.47334	1.48639	1.50573	4.97833	-158.67
5.37843	1.47312	1.48644	1.50606	4.985	-158.667
5.38563	1.47284	1.48654	1.50642	4.99167	-158.651
5.39283	1.47256	1.48674	1.50679	4.99833	-158.691
5.40003	1.47233	1.48705	1.50714	5.005	-158.754
5.40723	1.47219	1.48746	1.50748	5.01167	-158.854
5.41443	1.47215	1.48801	1.5078	5.01833	-158.906
5.42163	1.47221	1.48868	1.50809	5.025	-158.871
5.42883	1.47238	1.48949	1.50832	5.03167	-158.795
5.43603	1.47262	1.49044	1.50848	5.03833	-158.709
5.44323	1.47288	1.49154	1.50856	5.045	-158.651
5.45043	1.47313	1.49276	1.50856	5.05167	-158.626
5.45763	1.47333	1.49409	1.50849	5.05833	-158.628
5.46483	1.47346	1.49553	1.50835	5.065	-158.712
5.47204	1.47355	1.4971	1.50819	5.07167	-158.851
5.47924	1.47361	1.49882	1.50804	5.07833	-158.953
5.48644	1.47371	1.50069	1.50787	5.085	-158.933
5.49364	1.47387	1.50273	1.50772	5.09167	-158.822
5.50084	1.47418	1.50492	1.50759	5.09833	-158.737
5.50804	1.47467	1.50731	1.50747	5.105	-158.676
5.51524	1.47539	1.50992	1.50739	5.11167	-158.611
5.52244	1.47634	1.51283	1.50733	5.11833	-158.553
5.52964	1.47752	1.51609	1.50729	5.125	-158.591
5.53684	1.4789	1.51976	1.50728	5.13167	-158.683
5.54404	1.48042	1.52388	1.50728	5.13833	-158.77
5.55124	1.48203	1.5285	1.50732	5.145	-158.816
5.55844	1.48368	1.53362	1.50741	5.15167	-158.849
5.56564	1.48533	1.53924	1.50756	5.15833	-158.913
5.57284	1.48695	1.54529	1.50775	5.165	-158.893
5.58004	1.48853	1.55173	1.50801	5.17167	-158.808
5.58724	1.49009	1.55848	1.50836	5.17833	-158.615
5.59444	1.49168	1.56552	1.50882	5.185	-158.433
5.60164	1.49335	1.57284	1.50939	5.19167	-158.279
5.60884	1.49513	1.58044	1.51005	5.19833	-158.162
5.61604	1.49705	1.58831	1.51081	5.205	-158.158
5.62324	1.49909	1.59643	1.51163	5.21167	-158.25
5.63044	1.50124	1.60475	1.5125	5.21833	-158.401
5.63764	1.5035	1.61319	1.51339	5.225	-158.496
5.64484	1.50581	1.62168	1.51429	5.23167	-158.609
5.65204	1.50815	1.63013	1.51511	5.23833	-158.744
5.65924	1.51046	1.63845	1.51587	5.245	-158.817
5.66644	1.51273	1.64661	1.51651	5.25167	-158.734
5.67364	1.51498	1.65457	1.51703	5.25833	-158.567
5.68084	1.51723	1.66233	1.51743	5.265	-158.422
5.68804	1.51954	1.66991	1.51768	5.27167	-158.289
5.69524	1.52194	1.67734	1.51783	5.27833	-158.186
5.70244	1.52448	1.68462	1.51788	5.285	-158.167
5.70964	1.52717	1.69174	1.5179	5.29167	-158.224
5.71684	1.52999	1.69867	1.51791	5.29833	-158.287
5.72404	1.53292	1.70535	1.51795	5.305	-158.271
5.73124	1.53593	1.71177	1.51802	5.31167	-158.144
5.73844	1.53894	1.71794	1.51813	5.31833	-157.922
5.74564	1.54191	1.72384	1.5183	5.325	-157.605
5.75284	1.54478	1.72949	1.51854	5.33167	-157.31
5.76004	1.54751	1.73495	1.51886	5.33833	-157.061
5.76724	1.5501	1.7402	1.51926	5.345	-156.939
5.77444	1.55255	1.74526	1.51974	5.35167	-156.917
5.78164	1.55486	1.75011	1.52031	5.35833	-156.927
5.78884	1.55707	1.75469	1.52096	5.365	-156.914
5.79604	1.55917	1.75892	1.52164	5.37167	-156.869
5.80324	1.56117	1.76274	1.52231	5.37833	-156.855
5.81044	1.56308	1.76609	1.52289	5.385	-156.83
5.81764	1.56491	1.76894	1.52332	5.39167	-156.756
5.82484	1.56667	1.7713	1.52355	5.39833	-156.609
5.83204	1.56837	1.77318	1.52358	5.405	-156.442
5.83924	1.57002	1.77465	1.52341	5.41167	-156.243
5.84644	1.5716	1.77578	1.52305	5.41833	-156.002
5.85364	1.57313	1.77666	1.52258	5.425	-155.754
5.86084	1.57461	1.77734	1.52206	5.43167	-155.533
5.86804	1.57605	1.77793	1.52157	5.43833	-155.404
5.87524	1.57744	1.77842	1.52119	5.445	-155.331
5.88244	1.57878	1.77885	1.52095	5.45167	-155.309
5.88964	1.58008	1.77917	1.52087	5.45833	-155.311
5.89684	1.58135	1.77937	1.52094	5.465	-155.274
5.90404	1.58261	1.77938	1.52116	5.47167	-155.203
5.91124	1.58386	1.77918	1.52152	5.47833	-155.069
5.91844	1.58513	1.77873	1.52194	5.485	-154.924
5.92564	1.58638	1.77799	1.52237	5.49167	-154.766
5.93284	1.58762	1.77695	1.52274	5.49833	-154.587
5.94004	1.58887	1.77566	1.52301	5.505	-154.374
5.94724	1.59011	1.77414	1.52315	5.51167	-154.144
5.95444	1.59135	1.77244	1.52315	5.51833	-153.924
5.96164	1.59261	1.7706	1.52301	5.525	-153.677
5.96884	1.59385	1.76867	1.52274	5.53167	-153.409
5.97604	1.59507	1.76672	1.52239	5.53833	-153.167
5.98324	1.59624	1.76477	1.522	5.545	-152.983
5.99044	1.59733	1.76286	1.52165	5.55167	-152.769
5.99764	1.59829	1.76098	1.52136	5.55833	-152.476
6.00484	1.59909	1.75914	1.52117	5.565	-152.127
6.01204	1.5997	1.75731	1.5211	5.57167	-151.754
6.01924	1.60015	1.75548	1.52117	5.57833	-151.333
6.02644	1.6005	1.75364	1.52133	5.585	-150.849
6.03364	1.6008	1.75177	1.52159	5.59167	-150.337
6.04084	1.60111	1.74989	1.52192	5.59833	-149.823
6.04804	1.60146	1.74802	1.52228	5.605	-149.299
6.05524	1.60189	1.7462	1.52264	5.61167	-148.752
6.06244	1.60244	1.74442	1.52295	5.61833	-148.203
6.06964	1.6031	1.7427	1.52318	5.625	-147.671
6.07684	1.60383	1.74102	1.52331	5.63167	-147.171
6.08404	1.60459	1.73936	1.52334	5.63833	-146.642
6.09124	1.60535	1.73773	1.52327	5.645	-146.047
6.09844	1.60609	1.7361	1.52313	5.65167	-145.362
6.10564	1.6068	1.73444	1.52292	5.65833	-144.592
6.11284	1.60748	1.73274	1.52268	5.665	-143.716
6.12004	1.60812	1.731	1.52243	5.67167	-142.696
6.12724	1.60871	1.72921	1.52221	5.67833	-141.574
6.13444	1.60926	1.72741	1.52205	5.685	-140.358
6.14164	1.60978	1.72561	1.52194	5.69167	-139.088
6.14884	1.61029	1.72381	1.5219	5.69833	-137.767
6.15604	1.6108	1.72204	1.52191	5.705	-136.408
6.16324	1.61133	1.72029	1.52196	5.71167	-134.964
6.17044	1.61191	1.71859	1.52206	5.71833	-133.321
6.17764	1.61256	1.71697	1.52219	5.725	-131.513
6.18484	1.61328	1.71541	1.52232	5.73167	-129.573
6.19204	1.61406	1.71391	1.52242	5.73833	-127.465
6.19924	1.61486	1.71244	1.52247	5.745	-125.174
6.20644	1.61564	1.71095	1.52248	5.75167	-122.82
6.21364	1.61635	1.70944	1.52243	5.75833	-120.596
6.22084	1.61695	1.7079	1.52236	5.765	-118.51
6.22804	1.61741	1.70631	1.52227	5.77167	-116.467
6.23524	1.61775	1.7047	1.52217	5.77833	-114.479
6.24244	1.61799	1.70307	1.52204	5.785	-112.557
6.24964	1.61816	1.70146	1.5219	5.79167	-110.74
6.25684	1.61831	1.69992	1.52172	5.79833	-109.013
6.26404	1.61849	1.6985	1.52153	5.805	-107.387
6.27124	1.61871	1.69719	1.52129	5.81167	-105.879
6.27844	1.61902	1.69601	1.52103	5.81833	-104.504
6.28564	1.61939	1.69488	1.52075	5.825	-103.255
6.29284	1.61982	1.69379	1.5205	5.83167	-102.12
6.30004	1.6203	1.69266	1.5203	5.83833	-101.112
6.30724	1.62083	1.69148	1.52019	5.845	-100.248
6.31444	1.6214	1.69023	1.52017	5.85167	-99.504
6.32164	1.62201	1.68891	1.52028	5.85833	-98.855
6.32884	1.62264	1.68754	1.52048	5.865	-98.3896
6.33604	1.62328	1.68616	1.52075	5.87167	-98.115
6.34324	1.62393	1.68483	1.52108	5.87833	-97.9562
6.35044	1.62455	1.6836	1.52146	5.885	-97.8556
6.35764	1.62514	1.68246	1.52187	5.89167	-97.8961
6.36484	1.62566	1.68141	1.52228	5.89833	-98.0806
6.37204	1.62608	1.68038	1.52268	5.905	-98.2766
6.37924	1.6264	1.67934	1.52298	5.91167	-98.4449
6.38644	1.62663	1.67821	1.5232	5.91833	-98.6257
6.39364	1.62678	1.67697	1.52326	5.925	-98.8555
6.40084	1.62687	1.67561	1.52317	5.93167	-98.999
6.40804	1.62695	1.67413	1.5229	5.93833	-99.0157
6.41524	1.62704	1.67257	1.52245	5.945	-99.0272
6.42244	1.62718	1.67094	1.52188	5.95167	-99.03
6.42964	1.62738	1.66931	1.52127	5.95833	-99.1006
6.43684	1.62765	1.66773	1.5207	5.965	-99.1521
6.44404	1.62798	1.66619	1.52025	5.97167	-99.2446
6.45124	1.62835	1.66472	1.51992	5.97833	-99.3462
6.45844	1.62875	1.6633	1.51973	5.985	-99.3729
6.46564	1.62913	1.6619	1.51969	5.99167	-99.3533
6.47284	1.62948	1.66052	1.51975	5.99833	-99.196
6.48004	1.62977	1.65916	1.51988	6.005	-99.0086
6.48724	1.63	1.65783	1.52004	6.01167	-98.8703
6.49444	1.63017	1.65654	1.52019	6.01833	-98.8669
6.50164	1.6303	1.65532	1.5203	6.025	-98.9981
6.50884	1.63041	1.65416	1.5204	6.03167	-99.1793
6.51604	1.63053	1.65308	1.52049	6.03833	-99.4635
6.52324	1.63068	1.65207	1.52055	6.045	-99.7925
6.53044	1.63085	1.65113	1.52055	6.05167	-100.074
6.53764	1.63108	1.65024	1.52048	6.05833	-100.243
6.54484	1.63132	1.64937	1.52032	6.065	-100.335
6.55204	1.63159	1.64852	1.52009	6.07167	-100.458
6.55924	1.63186	1.64768	1.51977	6.07833	-100.575
6.56644	1.63212	1.64686	1.51941	6.085	-100.647
6.57364	1.63237	1.64609	1.51904	6.09167	-100.73
6.58084	1.63262	1.64539	1.51874	6.09833	-100.858
6.58804	1.63286	1.64477	1.51861	6.105	-100.995
6.59524	1.63311	1.6442	1.51867	6.11167	-100.98
6.60244	1.63333	1.64366	1.51893	6.11833	-100.778
6.60964	1.63353	1.64312	1.51934	6.125	-100.538
6.61684	1.6337	1.64252	1.51984	6.13167	-100.357
6.62404	1.63382	1.64183	1.52036	6.13833	-100.273
6.63124	1.63392	1.64101	1.52084	6.145	-100.249
6.63844	1.63397	1.64003	1.52118	6.15167	-100.319
6.64564	1.634	1.63891	1.52134	6.15833	-100.469
6.65284	1.63401	1.63767	1.52126	6.165	-100.656
6.66004	1.63406	1.63636	1.52095	6.17167	-100.758
6.66724	1.63417	1.63502	1.52047	6.17833	-100.733
6.67444	1.63437	1.63366	1.51989	6.185	-100.581
6.68164	1.63462	1.63234	1.51926	6.19167	-100.414
6.68884	1.63491	1.63106	1.51861	6.19833	-100.257
6.69604	1.63523	1.62988	1.51802	6.205	-100.053
6.70324	1.63555	1.6288	1.51752	6.21167	-99.8454
6.71044	1.63588	1.62786	1.51716	6.21833	-99.618
6.71764	1.63621	1.62709	1.51694	6.225	-99.4406
6.72484	1.63651	1.62647	1.51684	6.23167	-99.2641
6.73204	1.63682	1.62599	1.51682	6.23833	-99.0949
6.73924	1.63717	1.62564	1.51688	6.245	-98.9418
6.74644	1.63757	1.62534	1.517	6.25167	-98.7496
6.75364	1.63803	1.62507	1.51718	6.25833	-98.5518
6.76084	1.63856	1.62476	1.51741	6.265	-98.2571
6.76804	1.63912	1.62436	1.51769	6.27167	-97.7969
6.77524	1.63968	1.62385	1.51802	6.27833	-97.2362
6.78244	1.64023	1.62322	1.5184	6.285	-96.6454
6.78964	1.64071	1.62251	1.51882	6.29167	-96.0526
6.79684	1.64111	1.62175	1.51926	6.29833	-95.4709
6.80404	1.64142	1.62101	1.51967	6.305	-94.9574
6.81124	1.64165	1.62032	1.52	6.31167	-94.6527
6.81844	1.64186	1.61974	1.52023	6.31833	-94.44
6.82564	1.64208	1.6193	1.52033	6.325	-94.1601
6.83284	1.64238	1.61898	1.52032	6.33167	-93.7057
6.84004	1.64279	1.61879	1.52023	6.33833	-93.1063
6.84724	1.64334	1.61868	1.5201	6.345	-92.4978
6.85444	1.64406	1.61862	1.51995	6.35167	-91.8107
6.86164	1.64493	1.61856	1.51982	6.35833	-91.0316
6.86884	1.64594	1.61847	1.51972	6.365	-90.1966
6.87604	1.64704	1.61832	1.51966	6.37167	-89.3965
6.88324	1.64818	1.61811	1.51963	6.37833	-88.6292
6.89044	1.64931	1.61785	1.51961	6.385	-87.7228
6.89764	1.65042	1.61753	1.51958	6.39167	-86.6327
6.90484	1.65147	1.61715	1.51952	6.39833	-85.4025
6.91204	1.65247	1.61672	1.51945	6.405	-84.1532
6.91924	1.6534	1.61626	1.51936	6.41167	-82.9539
6.92644	1.65424	1.61577	1.51929	6.41833	-81.78
6.93364	1.655	1.61527	1.51923	6.425	-80.5845
6.94084	1.65569	1.61477	1.51917	6.43167	-79.3524
6.94804	1.65628	1.61426	1.51914	6.43833	-78.052
6.95524	1.6568	1.61375	1.51913	6.445	-76.6077
6.96244	1.65722	1.61325	1.51913	6.45167	-74.9865
6.96964	1.65755	1.61274	1.51913	6.45833	-73.1382
6.97684	1.65783	1.6122	1.51914	6.465	-71.126
6.98404	1.6581	1.61158	1.51913	6.47167	-68.9397
6.99124	1.65841	1.61086	1.51911	6.47833	-66.6547
6.99844	1.65882	1.61003	1.51905	6.485	-64.2915
7.00564	1.65937	1.60909	1.51896	6.49167	-61.8415
7.01284	1.66007	1.60807	1.51883	6.49833	-59.3519
7.02004	1.66091	1.60701	1.51867	6.505	-56.879
7.02724	1.66186	1.60599	1.51852	6.51167	-54.4677
7.03445	1.6629	1.60508	1.5184	6.51833	-51.9981
7.04165	1.66401	1.60432	1.51834	6.525	-49.4318
7.04885	1.66513	1.60377	1.51839	6.53167	-46.7229
7.05605	1.66627	1.60341	1.51855	6.53833	-43.8719
7.06325	1.6674	1.60324	1.51879	6.545	-40.8759
7.07045	1.66852	1.60319	1.51908	6.55167	-37.7522
7.07765	1.66965	1.60322	1.51935	6.55833	-34.698
7.08485	1.67079	1.60325	1.51953	6.565	-31.7574
7.09205	1.67193	1.60322	1.51955	6.57167	-28.9927
7.09925	1.67306	1.60309	1.51942	6.57833	-26.3462
7.10645	1.67417	1.60286	1.51915	6.585	-23.8266
7.11365	1.67525	1.60253	1.5188	6.59167	-21.5421
7.12085	1.67633	1.60215	1.51844	6.59833	-19.3949
7.12805	1.67741	1.60175	1.51818	6.605	-17.3898
7.13525	1.67852	1.60137	1.51808	6.61167	-15.5296
7.14245	1.67968	1.60102	1.5182	6.61833	-13.9713
7.14965	1.6809	1.60074	1.51851	6.625	-12.6948
7.15685	1.68216	1.60055	1.51898	6.63167	-11.5848
7.16405	1.68347	1.60041	1.51951	6.63833	-10.6688
7.17125	1.6848	1.60033	1.51998	6.645	-10.0045
7.17845	1.68612	1.60026	1.52032	6.65167	-9.63926
7.18565	1.68745	1.60019	1.52042	6.65833	-9.48381
7.19285	1.68877	1.60012	1.52026	6.665	-9.5644
7.20005	1.69007	1.60004	1.51985	6.67167	-9.95827
7.20725	1.69137	1.59997	1.51926	6.67833	-10.7327
7.21445	1.69269	1.59993	1.51858	6.685	-11.857
7.22165	1.69406	1.59993	1.51791	6.69167	-13.217
7.22885	1.69547	1.59999	1.51734	6.69833	-14.811
7.23605	1.69692	1.60015	1.51691	6.705	-16.6206
7.24325	1.69839	1.6004	1.51665	6.71167	-18.6009
7.25045	1.69986	1.60075	1.51654	6.71833	-20.6275
7.25765	1.70131	1.60116	1.51657	6.725	-22.6731
7.26485	1.70271	1.60161	1.51666	6.73167	-24.7841
7.27205	1.70406	1.60206	1.51677	6.73833	-27.0057
7.27925	1.70537	1.60247	1.51684	6.745	-29.4242
7.28645	1.70664	1.6028	1.51683	6.75167	-31.9762
7.29365	1.7079	1.603	1.51677	6.75833	-34.6484
7.30085	1.70919	1.60306	1.51665	6.765	-37.4188
7.30805	1.71056	1.603	1.51652	6.77167	-40.3981
7.31525	1.71205	1.60285	1.51638	6.77833	-43.4957
7.32245	1.71366	1.60266	1.51628	6.785	-46.4983
7.32965	1.71541	1.60247	1.51621	6.79167	-49.3617
7.33685	1.71726	1.60238	1.51618	6.79833	-52.1593
7.34405	1.71916	1.60243	1.51617	6.805	-54.9898
7.35125	1.7211	1.60266	1.51618	6.81167	-57.6539
7.35845	1.72305	1.60307	1.51621	6.81833	-60.1454
7.36565	1.72497	1.60364	1.51624	6.825	-62.5653
7.37285	1.72685	1.60429	1.51628	6.83167	-65.012
7.38005	1.7287	1.60492	1.51631	6.83833	-67.4152
7.38725	1.73054	1.60546	1.51635	6.845	-69.6568
7.39445	1.73241	1.6058	1.51639	6.85167	-71.8346
7.40165	1.73432	1.60589	1.51644	6.85833	-73.925
7.40885	1.73629	1.6057	1.51649	6.865	-75.8839
7.41605	1.73832	1.60524	1.51654	6.87167	-77.7087
7.42325	1.74036	1.60456	1.51656	6.87833	-79.5016
7.43045	1.7424	1.60372	1.51656	6.885	-81.2883
7.43765	1.74441	1.60279	1.51657	6.89167	-82.9997
7.44485	1.74637	1.60186	1.51656	6.89833	-84.7077
7.45205	1.74831	1.601	1.51656	6.905	-86.4124
7.45925	1.75025	1.60025	1.51654	6.91167	-88.0613
7.46645	1.75225	1.59959	1.51652	6.91833	-89.5019
7.47365	1.75435	1.59903	1.5165	6.925	-90.7879
7.48085	1.7566	1.59855	1.51649	6.93167	-91.9614
7.48805	1.75906	1.59814	1.51645	6.93833	-93.0061
7.49525	1.76174	1.59777	1.51641	6.945	-93.9598
7.50245	1.7646	1.5974	1.51635	6.95167	-94.9106
7.50965	1.76757	1.59702	1.51628	6.95833	-95.9091
7.51685	1.77057	1.59659	1.51619	6.965	-96.8518
7.52405	1.77354	1.59615	1.5161	6.97167	-97.7325
7.53125	1.7764	1.5957	1.51601	6.97833	-98.5765
7.53845	1.77913	1.59524	1.51591	6.985	-99.4124
7.54565	1.7817	1.59476	1.51581	6.99167	-100.101
7.55285	1.7841	1.59423	1.51572	6.99833	-100.629
7.56005	1.78638	1.59364	1.51563	7.005	-101.069
7.56725	1.78855	1.59296	1.51556	7.01167	-101.471
7.57445	1.79067	1.59222	1.5155	7.01833	-101.82
7.58165	1.79275	1.59137	1.51548	7.025	-102.103
7.58885	1.7948	1.59042	1.51552	7.03167	-102.39
7.59605	1.79687	1.58938	1.51562	7.03833	-102.705
7.60325	1.79892	1.58829	1.51576	7.045	-102.993
7.61045	1.80096	1.58721	1.51591	7.05167	-103.214
7.61765	1.80296	1.58618	1.51604	7.05833	-103.388
7.62485	1.80489	1.58523	1.5161	7.065	-103.437
7.63205	1.80674	1.58438	1.51606	7.07167	-103.353
7.63925	1.80851	1.58361	1.51591	7.07833	-103.198
7.64645	1.81019	1.58292	1.51568	7.085	-103.087
7.65365	1.81181	1.58228	1.51539	7.09167	-103.094
7.66085	1.81338	1.58166	1.51512	7.09833	-103.152
7.66805	1.81496	1.58106	1.51491	7.105	-103.28
7.67525	1.81659	1.58045	1.51479	7.11167	-103.466
7.68245	1.81829	1.57984	1.51479	7.11833	-103.634
7.68965	1.82012	1.57925	1.51488	7.125	-103.631
7.69685	1.82208	1.57872	1.51502	7.13167	-103.423
7.70405	1.82422	1.57824	1.51516	7.13833	-103.12
7.71125	1.82659	1.57783	1.51524	7.145	-102.824
7.71845	1.82922	1.57747	1.51523	7.15167	-102.509
7.72565	1.83217	1.57712	1.51516	7.15833	-102.169
7.73285	1.83548	1.57676	1.51504	7.165	-101.927
7.74005	1.8392	1.57638	1.51492	7.17167	-101.753
7.74725	1.84339	1.57595	1.51485	7.17833	-101.56
7.75445	1.84805	1.57546	1.51488	7.185	-101.304
7.76165	1.85321	1.57495	1.51502	7.19167	-101.039
7.76885	1.85887	1.57442	1.51526	7.19833	-100.709
7.77605	1.86503	1.5739	1.51554	7.205	-100.253
7.78325	1.87168	1.57345	1.51584	7.21167	-99.8173
7.79045	1.8788	1.57306	1.5161	7.21833	-99.5169
7.79765	1.88639	1.57273	1.51631	7.225	-99.3104
7.80485	1.89442	1.57245	1.51644	7.23167	-99.0362
7.81205	1.9029	1.57219	1.5165	7.23833	-98.8297
7.81925	1.91179	1.5719	1.51649	7.245	-98.7625
7.82645	1.92106	1.57155	1.51644	7.25167	-98.6428
7.83365	1.93068	1.57112	1.51638	7.25833	-98.3744
7.84085	1.94064	1.57061	1.51629	7.265	-98.0034
7.84805	1.95094	1.57	1.51623	7.27167	-97.7974
7.85525	1.96155	1.56934	1.51617	7.27833	-97.6996
7.86245	1.97247	1.56865	1.51614	7.285	-97.5471
7.86965	1.98368	1.56799	1.51613	7.29167	-97.3754
7.87685	1.99513	1.56741	1.51619	7.29833	-97.2075
7.88405	2.00679	1.56692	1.51629	7.305	-97.0521
7.89125	2.01862	1.56656	1.51647	7.31167	-96.8084
7.89845	2.03051	1.5663	1.51671	7.31833	-96.5304
7.90565	2.04237	1.56615	1.51698	7.325	-96.3502
7.91285	2.05411	1.5661	1.51727	7.33167	-96.2019
7.92005	2.06565	1.56611	1.51756	7.33833	-96.0565
7.92725	2.07696	1.56615	1.51783	7.345	-95.901
7.93445	2.08798	1.56618	1.51806	7.35167	-95.7651
7.94165	2.09869	1.56618	1.51825	7.35833	-95.562
7.94885	2.10905	1.56612	1.51839	7.365	-95.3131
7.95605	2.11902	1.566	1.51852	7.37167	-95.2229
7.96325	2.12857	1.56581	1.51862	7.37833	-95.2563
7.97045	2.13763	1.56558	1.5187	7.385	-95.3383
7.97765	2.14617	1.5653	1.51877	7.39167	-95.3498
7.98485	2.15411	1.565	1.51881	7.39833	-95.3808
7.99205	2.16137	1.56471	1.51882	7.405	-95.4666
7.99925	2.1679	1.56444	1.51878	7.41167	-95.5062
8.00645	2.17367	1.5642	1.5187	7.41833	-95.6039
8.01365	2.17868	1.56403	1.51859	7.425	-95.737
8.02085	2.18292	1.56393	1.51846	7.43167	-95.9687
8.02805	2.1864	1.56392	1.51834	7.43833	-96.2477
8.03525	2.18911	1.56401	1.51827	7.445	-96.4961
8.04245	2.19107	1.56419	1.51826	7.45167	-96.7317
8.04965	2.1923	1.56448	1.51831	7.45833	-96.9005
8.05685	2.19282	1.56487	1.51847	7.465	-97.1026
8.06405	2.19263	1.56538	1.51875	7.47167	-97.3167
8.07125	2.19176	1.56596	1.51918	7.47833	-97.5647
8.07845	2.19017	1.56656	1.51975	7.485	-97.8994
8.08565	2.18789	1.56713	1.52045	7.49167	-98.2823
8.09285	2.18488	1.56762	1.52124	7.49833	-98.6447
8.10005	2.18116	1.56804	1.52212	7.505	-98.9757
8.10725	2.1767	1.56837	1.52305	7.51167	-99.3443
8.11445	2.17149	1.56862	1.52398	7.51833	-99.834
8.12165	2.16554	1.56879	1.52489	7.525	-100.367
8.12885	2.15884	1.56894	1.52572	7.53167	-100.905
8.13605	2.15148	1.56912	1.52647	7.53833	-101.493
8.14325	2.1435	1.56938	1.52713	7.545	-102.126
8.15045	2.13497	1.56974	1.52769	7.55167	-102.786
8.15765	2.12595	1.57017	1.52815	7.55833	-103.382
8.16485	2.11649	1.57065	1.52852	7.565	-103.953
8.17205	2.10664	1.57118	1.5288	7.57167	-104.529
8.17925	2.09646	1.57173	1.52902	7.57833	-105.093
8.18645	2.08603	1.5723	1.52922	7.585	-105.585
8.19365	2.07535	1.57287	1.52944	7.59167	-105.962
8.20085	2.06449	1.57346	1.52975	7.59833	-106.28
8.20805	2.05348	1.5741	1.5302	7.605	-106.564
8.21525	2.04236	1.57484	1.53087	7.61167	-106.865
8.22245	2.03115	1.5757	1.53181	7.61833	-107.245
8.22965	2.01984	1.5767	1.53305	7.625	-107.758
8.23685	2.00841	1.57781	1.53459	7.63167	-108.417
8.24405	1.99685	1.57904	1.53642	7.63833	-109.06
8.25125	1.98516	1.58035	1.5385	7.645	-109.582
8.25845	1.97336	1.58171	1.5408	7.65167	-109.931
8.26565	1.9615	1.58307	1.54325	7.65833	-110.163
8.27285	1.94964	1.58436	1.54583	7.665	-110.408
8.28005	1.93782	1.58555	1.54853	7.67167	-110.645
8.28725	1.92614	1.58662	1.55133	7.67833	-110.921
8.29445	1.91461	1.58756	1.55424	7.685	-111.264
8.30165	1.90327	1.5884	1.55727	7.69167	-111.75
8.30885	1.89209	1.58916	1.56042	7.69833	-112.342
8.31605	1.88103	1.58984	1.56367	7.705	-112.863
8.32325	1.87007	1.59053	1.56704	7.71167	-113.282
8.33045	1.85916	1.59127	1.57051	7.71833	-113.67
8.33765	1.84829	1.59214	1.57405	7.725	-114.086
8.34485	1.83746	1.59315	1.57765	7.73167	-114.456
8.35205	1.82669	1.59432	1.58128	7.73833	-114.718
8.35925	1.816	1.59563	1.58495	7.745	-114.925
8.36645	1.80545	1.59703	1.58865	7.75167	-115.15
8.37365	1.79508	1.59847	1.59241	7.75833	-115.352
8.38085	1.78494	1.5999	1.59621	7.765	-115.455
8.38805	1.77506	1.60123	1.60004	7.77167	-115.463
8.39525	1.76544	1.60244	1.60394	7.77833	-115.511
8.40245	1.75611	1.6035	1.60789	7.785	-115.635
8.40965	1.74705	1.60444	1.61184	7.79167	-115.81
8.41685	1.73826	1.60531	1.61576	7.79833	-115.914
8.42405	1.72973	1.60615	1.61959	7.805	-116.024
8.43125	1.7214	1.60701	1.62329	7.81167	-116.187
8.43845	1.71326	1.60794	1.62682	7.81833	-116.35
8.44565	1.7053	1.60895	1.63016	7.825	-116.428
8.45285	1.69753	1.61003	1.63329	7.83167	-116.389
8.46005	1.68996	1.61117	1.63622	7.83833	-116.371
8.46725	1.68261	1.61231	1.63898	7.845	-116.431
8.47445	1.67549	1.6134	1.6416	7.85167	-116.508
8.48165	1.66864	1.61445	1.64411	7.85833	-116.579
8.48885	1.66204	1.61543	1.64653	7.865	-116.639
8.49605	1.65572	1.61633	1.6489	7.87167	-116.74
8.50325	1.64964	1.61718	1.65121	7.87833	-116.959
8.51045	1.6438	1.618	1.65345	7.885	-117.177
8.51765	1.63815	1.61881	1.65561	7.89167	-117.35
8.52485	1.63266	1.61965	1.65763	7.89833	-117.337
8.53205	1.62734	1.62051	1.65952	7.905	-117.302
8.53925	1.62218	1.62138	1.66124	7.91167	-117.342
8.54645	1.61721	1.62226	1.66277	7.91833	-117.358
8.55365	1.61243	1.62313	1.66413	7.925	-117.289
8.56085	1.60786	1.62398	1.66532	7.93167	-117.183
8.56805	1.60351	1.62478	1.66636	7.93833	-117.159
8.57525	1.59941	1.62553	1.66732	7.945	-117.181
8.58245	1.59555	1.62622	1.66822	7.95167	-117.192
8.58965	1.59195	1.62687	1.66909	7.95833	-117.197
8.59686	1.58859	1.62748	1.66988	7.965	-117.225
8.60406	1.58546	1.62805	1.67062	7.97167	-117.236
8.61126	1.58252	1.62861	1.67125	7.97833	-117.304
8.61846	1.57975	1.62914	1.6718	7.985	-117.422
8.62566	1.57714	1.62963	1.67225	7.99167	-117.478
8.63286	1.57465	1.6301	1.67257	7.99833	-117.449
8.64006	1.57222	1.6305	1.67279	8.005	-117.342
8.64726	1.56983	1.63084	1.67294	8.01167	-117.276
8.65446	1.56749	1.6311	1.67302	8.01833	-117.184
8.66166	1.56521	1.63129	1.67308	8.025	-117.061
8.66886	1.56304	1.63141	1.67311	8.03167	-117.037
8.67606	1.56101	1.63149	1.67307	8.03833	-117.124
8.68326	1.55914	1.63154	1.67294	8.045	-117.25
8.69046	1.55749	1.63161	1.67269	8.05167	-117.181
8.69766	1.55608	1.63172	1.67231	8.05833	-116.918
8.70486	1.55493	1.63194	1.67179	8.065	-116.582
8.71206	1.55399	1.63226	1.67113	8.07167	-116.18
8.71926	1.55321	1.63269	1.67035	8.07833	-115.727
8.72646	1.55253	1.63322	1.6695	8.085	-115.273
8.73366	1.55189	1.63382	1.66856	8.09167	-114.974
8.74086	1.55126	1.63448	1.66758	8.09833	-114.851
8.74806	1.55062	1.63515	1.66656	8.105	-114.747
8.75526	1.54993	1.63579	1.66548	8.11167	-114.599
8.76246	1.5492	1.63637	1.66438	8.11833	-114.387
8.76966	1.54843	1.63687	1.66326	8.125	-114.141
8.77686	1.54766	1.63729	1.66209	8.13167	-113.852
8.78406	1.54691	1.63763	1.66091	8.13833	-113.421
8.79126	1.5462	1.63788	1.65973	8.145	-112.84
8.79846	1.54551	1.63805	1.65854	8.15167	-112.051
8.80566	1.54485	1.63815	1.65737	8.15833	-111.193
8.81286	1.5442	1.63816	1.65619	8.165	-110.384
8.82006	1.54357	1.63805	1.65499	8.17167	-109.648
8.82726	1.54296	1.63784	1.65377	8.17833	-108.949
8.83446	1.54237	1.63749	1.65252	8.185	-108.206
8.84166	1.54178	1.63702	1.65125	8.19167	-107.494
8.84886	1.54119	1.63644	1.64992	8.19833	-106.692
8.85606	1.5406	1.63576	1.64856	8.205	-105.715
8.86326	1.53999	1.635	1.64716	8.21167	-104.519
8.87046	1.53937	1.63418	1.64574	8.21833	-103.168
8.87766	1.53874	1.63329	1.64434	8.225	-101.739
8.88486	1.5381	1.6323	1.643	8.23167	-100.237
8.89206	1.53743	1.6312	1.64177	8.23833	-98.7182
8.89926	1.53673	1.62995	1.64071	8.245	-97.1556
8.90646	1.53603	1.62852	1.63991	8.25167	-95.49
8.91366	1.53534	1.6269	1.63946	8.25833	-93.7061
8.92086	1.53469	1.6251	1.63948	8.265	-91.7768
8.92806	1.53407	1.62317	1.64007	8.27167	-89.6606
8.93526	1.53348	1.62115	1.64136	8.27833	-87.3413
8.94246	1.53293	1.61909	1.64348	8.285	-84.8341
8.94966	1.53243	1.61706	1.64661	8.29167	-82.2072
8.95686	1.53199	1.61504	1.65091	8.29833	-79.4992
8.96406	1.53159	1.61306	1.6566	8.305	-76.7803
8.97126	1.53126	1.6111	1.66393	8.31167	-74.1091
8.97846	1.53099	1.60912	1.67319	8.31833	-71.4011
8.98566	1.53078	1.60709	1.6847	8.325	-68.6078
8.99286	1.53064	1.60498	1.69888	8.33167	-65.6686
9.00006	1.53055	1.60276	1.71613	8.33833	-62.5558
9.00726	1.53052	1.60041	1.7369	8.345	-59.2041
9.01446	1.5305	1.59796	1.76164	8.35167	-55.6765
9.02166	1.5305	1.59541	1.79081	8.35833	-52.0549
9.02886	1.53051	1.59279	1.82486	8.365	-48.3394
9.03606	1.53051	1.59013	1.86424	8.37167	-44.5075
9.04326	1.5305	1.5875	1.90936	8.37833	-40.5931
9.05046	1.53049	1.58494	1.96061	8.385	-36.6149
9.05766	1.53044	1.58249	2.01836	8.39167	-32.4788
9.06486	1.53037	1.5802	2.08296	8.39833	-28.2149
9.07206	1.53027	1.5781	2.15473	8.405	-23.9525
9.07926	1.53011	1.57617	2.23401	8.41167	-19.7635
9.08646	1.52991	1.57439	2.32106	8.41833	-15.6045
9.09366	1.52965	1.57267	2.41613	8.425	-11.4832
9.10086	1.52935	1.57096	2.51943	8.43167	-7.42006
9.10806	1.52903	1.56916	2.63115	8.43833	-3.407
9.11526	1.52874	1.56724	2.75143	8.445	0.61655
9.12246	1.52851	1.56515	2.88039	8.45167	4.63676
9.12966	1.52836	1.56291	3.01815	8.45833	8.6937
9.13686	1.5283	1.56054	3.16488	8.465	12.7735
9.14406	1.52832	1.55811	3.32079	8.47167	16.8667
9.15126	1.52842	1.55569	3.48624	8.47833	20.9436
9.15846	1.52858	1.55334	3.66164	8.485	24.9429
9.16566	1.52878	1.55113	3.84763	8.49167	28.7633
9.17286	1.52898	1.54909	4.04492	8.49833	32.342
9.18006	1.52916	1.54722	4.25447	8.505	35.727
9.18726	1.52929	1.54552	4.47733	8.51167	38.9366
9.19446	1.52938	1.54399	4.71472	8.51833	41.8801
9.20166	1.52942	1.54259	4.96792	8.525	44.5728
9.20886	1.52938	1.54127	5.2383	8.53167	47.122
9.21606	1.52926	1.54004	5.5273	8.53833	49.5872
9.22326	1.52907	1.53887	5.83634	8.545	51.8413
9.23046	1.52885	1.53779	6.16682	8.55167	53.8254
9.23766	1.52861	1.53678	6.52009	8.55833	55.5735
9.24486	1.5284	1.53585	6.8974	8.565	57.0912
9.25206	1.52825	1.53497	7.29985	8.57167	58.3668
9.25926	1.52815	1.53415	7.72836	8.57833	59.3896
9.26646	1.52811	1.53337	8.18361	8.585	60.2636
9.27366	1.52811	1.53258	8.66591	8.59167	61.0223
9.28086	1.5281	1.53176	9.17522	8.59833	61.6169
9.28806	1.52805	1.53083	9.71116	8.605	62.0718
9.29526	1.52791	1.52979	10.2729	8.61167	62.3617
9.30246	1.52764	1.52866	10.8591	8.61833	62.4757
9.30966	1.52723	1.52743	11.4681	8.625	62.3102
9.31686	1.52668	1.52618	12.0978	8.63167	61.8267
9.32406	1.52602	1.52492	12.7456	8.63833	61.1558
9.33126	1.52531	1.52373	13.4087	8.645	60.3681
9.33846	1.52458	1.5227	14.0843	8.65167	59.5632
9.34566	1.52385	1.52186	14.7689	8.65833	58.6095
9.35286	1.52317	1.52124	15.4593	8.665	57.488
9.36006	1.52254	1.52082	16.1519	8.67167	56.253
9.36726	1.522	1.52056	16.8435	8.67833	55.0518
9.37446	1.52155	1.52038	17.5305	8.685	53.7872
9.38166	1.52119	1.52023	18.2098	8.69167	52.2704
9.38886	1.5209	1.52006	18.8781	8.69833	50.4746
9.39606	1.52068	1.51981	19.5326	8.705	48.5663
9.40326	1.52048	1.51948	20.1703	8.71167	46.576
9.41046	1.5203	1.5191	20.789	8.71833	44.5004
9.41766	1.52006	1.51869	21.3865	8.725	42.408
9.42486	1.51974	1.5183	21.9613	8.73167	40.4849
9.43206	1.51931	1.51796	22.5119	8.73833	38.7125
9.43926	1.51877	1.51766	23.0378	8.745	36.9244
9.44646	1.51812	1.5174	23.5381	8.75167	35.1887
9.45366	1.51742	1.51716	24.0128	8.75833	33.4024
9.46086	1.51669	1.51694	24.4617	8.765	31.5442
9.46806	1.51597	1.51669	24.8848	8.77167	29.489
9.47526	1.5153	1.51642	25.2821	8.77833	27.4386
9.48246	1.51473	1.51613	25.6533	8.785	25.5151
9.48966	1.51424	1.51585	25.9984	8.79167	23.5634
9.49686	1.51384	1.51563	26.3168	8.79833	21.5564
9.50406	1.51351	1.51551	26.6085	8.805	19.5351
9.51126	1.51321	1.51545	26.8731	8.81167	17.5104
9.51846	1.51291	1.51546	27.1104	8.81833	15.4557
9.52566	1.51259	1.5155	27.3202	8.825	13.3867
9.53286	1.51222	1.51553	27.5025	8.83167	11.3778
9.54006	1.51178	1.51554	27.6571	8.83833	9.39608
9.54726	1.51128	1.51546	27.7841	8.845	7.34758
9.55446	1.51072	1.5153	27.8834	8.85167	5.35345
9.56166	1.51014	1.51505	27.9549	8.85833	3.36123
9.56886	1.50954	1.51476	27.9987	8.865	1.35088
9.57606	1.50895	1.51448	28.0147	8.87167	-0.750065
9.58326	1.5084	1.51423	28.0028	8.87833	-2.93446
9.59046	1.50792	1.51401	27.963	8.885	-5.14841
9.59766	1.50752	1.51381	27.8956	8.89167	-7.41673
9.60486	1.50722	1.51362	27.8007	8.89833	-9.72366
9.61206	1.50702	1.5134	27.679	8.905	-12.0659
9.61926	1.5069	1.51313	27.531	8.91167	-14.4029
9.62646	1.50684	1.51278	27.3576	8.91833	-16.777
9.63366	1.50679	1.51235	27.16	8.925	-19.2113
9.64086	1.50672	1.51187	26.9394	8.93167	-21.6722
9.64806	1.5066	1.51137	26.6971	8.93833	-24.0893
9.65526	1.50639	1.51092	26.4346	8.945	-26.5379
9.66246	1.5061	1.51061	26.1531	8.95167	-29.0484
9.66966	1.50573	1.51048	25.8538	8.95833	-31.5385
9.67686	1.50527	1.51054	25.538	8.965	-33.9808
9.68406	1.50476	1.51078	25.2066	8.97167	-36.4318
9.69126	1.50421	1.51116	24.8607	8.97833	-38.9705
9.69846	1.50366	1.51162	24.5012	8.985	-41.4701
9.70566	1.50313	1.51209	24.1293	8.99167	-43.8395
9.71286	1.50265	1.51249	23.7462	8.99833	-46.0582
9.72006	1.50219	1.5128	23.353	9.005	-48.1782
9.72726	1.50178	1.51297	22.951	9.01167	-50.2567
9.73446	1.50142	1.51302	22.5415	9.01833	-52.3238
9.74166	1.50113	1.51299	22.1257	9.025	-54.4014
9.74886	1.50091	1.51288	21.7049	9.03167	-56.4837
9.75606	1.50079	1.51275	21.2802	9.03833	-58.517
9.76326	1.50075	1.51258	20.8526	9.045	-60.5054
9.77046	1.50077	1.51238	20.4232	9.05167	-62.4948
9.77766	1.50084	1.51214	19.9928	9.05833	-64.5156
9.78486	1.50092	1.51183	19.5624	9.065	-66.5216
9.79206	1.50098	1.51147	19.1327	9.07167	-68.4547
9.79926	1.50099	1.51106	18.7046	9.07833	-70.3082
9.80646	1.50092	1.51061	18.2787	9.085	-72.1216
9.81366	1.50073	1.51019	17.8556	9.09167	-73.8292
9.82086	1.50043	1.5098	17.4358	9.09833	-75.4137
9.82806	1.50006	1.50953	17.0198	9.105	-76.8814
9.83526	1.49965	1.50938	16.608	9.11167	-78.2566
9.84246	1.49924	1.50934	16.2008	9.11833	-79.587
9.84966	1.49885	1.50942	15.7987	9.125	-80.863
9.85686	1.49851	1.50957	15.402	9.13167	-82.1414
9.86406	1.49824	1.50974	15.0112	9.13833	-83.303
9.87126	1.49803	1.50989	14.6267	9.145	-84.3701
9.87846	1.49789	1.50999	14.2488	9.15167	-85.3915
9.88566	1.49783	1.50999	13.878	9.15833	-86.4944
9.89286	1.49782	1.5099	13.5145	9.165	-87.6241
9.90006	1.49781	1.50976	13.1586	9.17167	-88.6788
9.90726	1.49779	1.50958	12.8105	9.17833	-89.716
9.91446	1.49775	1.50942	12.4703	9.185	-90.7397
9.92166	1.49767	1.50929	12.1382	9.19167	-91.7687
9.92886	1.49755	1.50921	11.8142	9.19833	-92.6881
9.93606	1.49735	1.50921	11.4984	9.205	-93.4687
9.94326	1.49707	1.50927	11.191	9.21167	-94.1272
9.95046	1.49673	1.5094	10.8918	9.21833	-94.7156
9.95766	1.49634	1.50955	10.6009	9.225	-95.3374
9.96486	1.496	1.50968	10.3184	9.23167	-96.0002
9.97206	1.4957	1.50979	10.0443	9.23833	-96.7193
9.97926	1.49548	1.50986	9.77843	9.245	-97.5142
9.98646	1.49537	1.50992	9.5208	9.25167	-98.3996
9.99366	1.49536	1.50993	9.27121	9.25833	-99.2494
10.0009	1.49545	1.5099	9.02947	9.265	-99.9966
10.0081	1.49559	1.50983	8.79531	9.27167	-100.671
10.0153	1.49573	1.50973	8.56843	9.27833	-101.285
10.0225	1.4958	1.50961	8.34854	9.285	-101.848
10.0297	1.49576	1.50947	8.13539	9.29167	-102.341
10.0369	1.4956	1.50931	7.92876	9.29833	-102.891
10.0441	1.49533	1.50914	7.72855	9.305	-103.443
10.0513	1.49499	1.50898	7.53469	9.31167	-103.94
10.0585	1.49467	1.50884	7.3472	9.31833	-104.432
10.0657	1.49443	1.50875	7.16606	9.325	-104.959
10.0729	1.49434	1.50868	6.99128	9.33167	-105.57
10.0801	1.49446	1.50862	6.82276	9.33833	-106.144
10.0873	1.49478	1.50858	6.66037	9.345	-106.735
10.0945	1.49528	1.50852	6.50385	9.35167	-107.292
10.1017	1.4959	1.50844	6.35297	9.35833	-107.784
10.1089	1.49657	1.50838	6.20741	9.365	-108.21
10.1161	1.49718	1.50837	6.06689	9.37167	-108.59
10.1233	1.49767	1.50847	5.93112	9.37833	-108.956
10.1305	1.49799	1.50868	5.79984	9.385	-109.219
10.1377	1.49814	1.509	5.67288	9.39167	-109.484
10.1449	1.49812	1.5094	5.55015	9.39833	-109.82
10.1521	1.49795	1.50983	5.43154	9.405	-110.188
10.1593	1.49767	1.5102	5.317	9.41167	-110.51
10.1665	1.49734	1.51046	5.20648	9.41833	-110.752
10.1737	1.49696	1.51052	5.09988	9.425	-111.068
10.1809	1.49658	1.51035	4.99716	9.43167	-111.35
10.1881	1.49621	1.50996	4.89822	9.43833	-111.414
10.1953	1.49586	1.50944	4.80295	9.445	-111.197
10.2025	1.49553	1.50886	4.71117	9.45167	-110.721
10.2097	1.49526	1.50831	4.62273	9.45833	-110.088
10.2169	1.49506	1.50785	4.53747	9.465	-109.168
10.2241	1.49496	1.50752	4.45524	9.47167	-107.936
10.2313	1.495	1.50734	4.37591	9.47833	-106.416
10.2385	1.49522	1.50729	4.29934	9.485	-104.579
10.2457	1.49559	1.50736	4.22537	9.49167	-102.375
10.2529	1.4961	1.5075	4.1539	9.49833	-99.6032
10.2601	1.49671	1.50765	4.08481	9.505	-96.2515
10.2673	1.49737	1.50778	4.01798	9.51167	-92.278
10.2745	1.49801	1.50789	3.95331	9.51833	-87.5921
10.2817	1.49856	1.50799	3.89071	9.525	-82.099
10.2889	1.49897	1.5081	3.83011	9.53167	-75.6989
10.2961	1.49919	1.5082	3.77145	9.53833	-68.3784
10.3033	1.49924	1.50832	3.7147	9.545	-59.9346
10.3105	1.49912	1.50843	3.65983	9.55167	-50.3621
10.3177	1.49888	1.50858	3.60678	9.55833	-39.6833
10.3249	1.49856	1.50872	3.55554	9.565	-27.9355
10.3321	1.49821	1.50889	3.50606	9.57167	-15.121
10.3393	1.49789	1.50903	3.45829	9.57833	-1.24454
10.3465	1.49764	1.50916	3.41215	9.585	13.4368
10.3537	1.4975	1.50924	3.36758	9.59167	28.9187
10.3609	1.49745	1.50927	3.32452	9.59833	45.1326
10.3681	1.49747	1.50922	3.28291	9.605	61.9459
10.3753	1.49752	1.50911	3.24268	9.61167	79.3128
10.3825	1.49759	1.50893	3.20374	9.61833	97.0254
10.3897	1.49764	1.50871	3.16601	9.625	114.99
10.3969	1.49761	1.50846	3.12944	9.63167	132.745
10.4041	1.4975	1.50822	3.09402	9.63833	149.996
10.4113	1.4973	1.508	3.05971	9.645	166.618
10.4185	1.49704	1.50782	3.02652	9.65167	182.203
10.4257	1.49676	1.50771	2.99441	9.65833	196.437
10.4329	1.49653	1.50766	2.96339	9.665	209.113
10.4401	1.49639	1.5077	2.93347	9.67167	220.574
10.4473	1.49638	1.50784	2.90459	9.67833	230.905
10.4545	1.49652	1.50807	2.87669	9.685	239.758
10.4617	1.49682	1.50839	2.84965	9.69167	246.944
10.4689	1.49723	1.50879	2.8234	9.69833	252.421
10.4761	1.4977	1.50923	2.79785	9.705	256.143
10.4833	1.49815	1.50966	2.77296	9.71167	257.892
10.4905	1.49852	1.51002	2.74868	9.71833	257.734
10.4977	1.49878	1.51025	2.72499	9.725	255.862
10.5049	1.49892	1.51033	2.7019	9.73167	252.446
10.5121	1.49895	1.51024	2.67943	9.73833	247.48
10.5193	1.4989	1.51001	2.65766	9.745	241.122
10.5265	1.49882	1.50968	2.63662	9.75167	233.567
10.5337	1.49877	1.50934	2.61633	9.75833	224.799
10.5409	1.49876	1.50905	2.59677	9.765	214.982
10.5481	1.49882	1.50886	2.57791	9.77167	204.25
10.5553	1.49894	1.50882	2.55973	9.77833	192.945
10.5625	1.49906	1.5089	2.54219	9.785	181.182
10.5697	1.49918	1.50908	2.52518	9.79167	168.93
10.5769	1.49925	1.50929	2.50862	9.79833	156.385
10.5841	1.49926	1.50948	2.49242	9.805	143.648
10.5913	1.49919	1.5096	2.47648	9.81167	130.906
10.5985	1.49906	1.50964	2.46079	9.81833	118.219
10.6057	1.4989	1.50962	2.44532	9.825	105.825
10.6129	1.49875	1.50957	2.43009	9.83167	93.854
10.6201	1.49863	1.50954	2.41512	9.83833	82.2096
10.6273	1.49857	1.50959	2.40048	9.845	70.8966
10.6345	1.49856	1.50975	2.38626	9.85167	59.9904
10.6417	1.49859	1.51001	2.37253	9.85833	49.5381
10.6489	1.49863	1.51035	2.35936	9.865	39.4568
10.6561	1.49868	1.51069	2.34677	9.87167	29.6712
10.6633	1.49873	1.51096	2.33472	9.87833	20.2851
10.6705	1.49876	1.5111	2.32316	9.885	11.3449
10.6777	1.49878	1.51107	2.31204	9.89167	2.82001
10.6849	1.49882	1.51086	2.30128	9.89833	-5.23615
10.6921	1.49891	1.51052	2.29081	9.905	-12.7845
10.6993	1.49907	1.51013	2.28055	9.91167	-19.8164
10.7065	1.4993	1.50977	2.27041	9.91833	-26.5193
10.7137	1.49959	1.50952	2.26039	9.925	-32.9418
10.7209	1.49992	1.50941	2.25049	9.93167	-39.01
10.7281	1.50027	1.50944	2.24075	9.93833	-44.7726
10.7353	1.50062	1.50958	2.23119	9.945	-50.354
10.7425	1.50094	1.5098	2.22185	9.95167	-55.7303
10.7497	1.50121	1.51002	2.21273	9.95833	-60.709
10.7569	1.50142	1.51018	2.20388	9.965	-65.2266
10.7641	1.50154	1.51025	2.19533	9.97167	-69.4165
10.7713	1.50162	1.51023	2.1871	9.97833	-73.3905
10.7785	1.50166	1.51015	2.17913	9.985	-77.2142
10.7857	1.50166	1.51005	2.17139	9.99167	-80.8578
10.7929	1.50163	1.50995	2.16382	9.99833	-84.2938
10.8001	1.50157	1.50986	2.15635	10.005	-87.5487
10.8073	1.50151	1.50979	2.14897	10.0117	-90.5995
10.8145	1.50145	1.5097	2.14164	10.0183	-93.3952
10.8217	1.50141	1.50958	2.13429	10.025	-95.8762
10.8289	1.50138	1.50942	2.12694	10.0317	-98.1522
10.8361	1.50135	1.50922	2.11962	10.0383	-100.38
10.8433	1.50133	1.50902	2.11236	10.045	-102.578
10.8505	1.50129	1.50884	2.10522	10.0517	-104.703
10.8577	1.50124	1.50875	2.09823	10.0583	-106.73
10.8649	1.50119	1.50881	2.09141	10.065	-108.677
10.8721	1.50113	1.50906	2.08478	10.0717	-110.532
10.8793	1.50104	1.50951	2.07832	10.0783	-112.276
10.8865	1.50096	1.51013	2.07205	10.085	-113.878
10.8937	1.50088	1.51083	2.06591	10.0917	-115.378
10.9009	1.50079	1.51156	2.0599	10.0983	-116.76
10.9081	1.50069	1.51222	2.05399	10.105	-118.096
10.9153	1.50057	1.51278	2.04817	10.1117	-119.335
10.9225	1.50043	1.51319	2.04244	10.1183	-120.449
10.9297	1.50026	1.51342	2.0368	10.125	-121.5
10.9369	1.50007	1.51349	2.03123	10.1317	-122.516
10.9441	1.49989	1.51343	2.02577	10.1383	-123.477
10.9513	1.49975	1.5133	2.02041	10.145	-124.266
10.9585	1.49972	1.51315	2.01516	10.1517	-125.007
10.9657	1.49981	1.51303	2.01002	10.1583	-125.811
10.9729	1.50008	1.51295	2.00503	10.165	-126.691
10.9801	1.50052	1.51294	2.00018	10.1717	-127.561
10.9873	1.50115	1.51301	1.99546	10.1783	-128.465
10.9945	1.50192	1.51315	1.99087	10.185	-129.385
11.0017	1.50277	1.51332	1.98641	10.1917	-130.222
11.0089	1.50363	1.51352	1.98203	10.1983	-130.937
11.0161	1.50444	1.5137	1.97772	10.205	-131.571
11.0233	1.50515	1.51385	1.97342	10.2117	-132.22
11.0305	1.50571	1.51397	1.96907	10.2183	-132.809
11.0377	1.50616	1.51406	1.96466	10.225	-133.317
11.0449	1.5065	1.51412	1.96018	10.2317	-133.76
11.0521	1.50681	1.51417	1.95563	10.2383	-134.169
11.0593	1.50713	1.51424	1.95108	10.245	-134.547
11.0665	1.5075	1.51436	1.94656	10.2517	-134.858
11.0737	1.50794	1.51455	1.94216	10.2583	-135.211
11.0809	1.5084	1.51483	1.93797	10.265	-135.695
11.0881	1.50888	1.51519	1.93406	10.2717	-136.276
11.0953	1.50935	1.51561	1.93045	10.2783	-136.78
11.1025	1.50977	1.51608	1.92708	10.285	-137.103
11.1097	1.51013	1.51655	1.92393	10.2917	-137.342
11.1169	1.51044	1.51699	1.92089	10.2983	-137.565
11.1241	1.51072	1.51736	1.9179	10.305	-137.816
11.1313	1.51098	1.51764	1.91482	10.3117	-138.05
11.1385	1.51128	1.51784	1.91162	10.3183	-138.275
11.1457	1.51159	1.51794	1.90824	10.325	-138.548
11.1529	1.51189	1.51796	1.90472	10.3317	-138.871
11.1601	1.51212	1.51795	1.90112	10.3383	-139.206
11.1673	1.51224	1.51792	1.89748	10.345	-139.446
11.1745	1.51219	1.51792	1.89387	10.3517	-139.58
11.1817	1.51199	1.51796	1.89029	10.3583	-139.76
11.1889	1.51161	1.51804	1.88679	10.365	-139.969
11.1961	1.51106	1.51818	1.88334	10.3717	-140.183
11.2033	1.51038	1.51836	1.87992	10.3783	-140.349
11.2105	1.50959	1.51855	1.87649	10.385	-140.468
11.2177	1.50875	1.51871	1.87299	10.3917	-140.57
11.2249	1.5079	1.51881	1.86936	10.3983	-140.589
11.2321	1.50704	1.51882	1.8656	10.405	-140.544
11.2393	1.50623	1.51873	1.86171	10.4117	-140.401
11.2465	1.50548	1.51856	1.85767	10.4183	-140.171
11.2537	1.50484	1.51832	1.85354	10.425	-139.964
11.2609	1.50433	1.51803	1.84932	10.4317	-139.806
11.2681	1.50396	1.51775	1.84507	10.4383	-139.594
11.2753	1.50371	1.51751	1.84082	10.445	-139.201
11.2825	1.50355	1.51731	1.83663	10.4517	-138.622
11.2897	1.50341	1.51717	1.8325	10.4583	-137.905
11.2969	1.50327	1.51705	1.82847	10.465	-136.989
11.3041	1.50308	1.51694	1.82452	10.4717	-135.841
11.3113	1.5028	1.51681	1.82065	10.4783	-134.438
11.3185	1.50243	1.51666	1.81688	10.485	-132.841
11.3257	1.50197	1.51647	1.8132	10.4917	-130.985
11.3329	1.50142	1.51626	1.80962	10.4983	-128.882
11.3401	1.50083	1.51604	1.80618	10.505	-126.546
11.3473	1.5002	1.51588	1.80289	10.5117	-123.927
11.3545	1.49958	1.5158	1.79977	10.5183	-120.999
11.3617	1.49898	1.51581	1.79684	10.525	-117.692
11.3689	1.49847	1.51592	1.7941	10.5317	-113.997
11.3761	1.49807	1.51611	1.79151	10.5383	-109.759
11.3833	1.49785	1.51638	1.78904	10.545	-104.838
11.3905	1.49779	1.51674	1.78663	10.5517	-99.2942
11.3977	1.49794	1.51715	1.78421	10.5583	-93.2307
11.4049	1.49826	1.51759	1.78173	10.565	-86.6919
11.4121	1.49875	1.51806	1.77917	10.5717	-79.5631
11.4193	1.49934	1.51855	1.77654	10.5783	-71.8493
11.4265	1.49996	1.51904	1.77382	10.585	-63.6625
11.4337	1.50056	1.51953	1.77105	10.5917	-55.0313
11.4409	1.5011	1.51999	1.76825	10.5983	-46.0014
11.4481	1.50155	1.52044	1.76544	10.605	-36.6306
11.4553	1.50192	1.5209	1.76263	10.6117	-27.1039
11.4625	1.50221	1.52137	1.75985	10.6183	-17.4632
11.4697	1.50244	1.5219	1.75711	10.625	-7.7405
11.4769	1.50263	1.52251	1.75441	10.6317	1.93453
11.4841	1.50281	1.52321	1.75174	10.6383	11.4861
11.4913	1.503	1.52403	1.74913	10.645	20.9432
11.4985	1.5032	1.52491	1.74658	10.6517	30.2405
11.5057	1.5034	1.52586	1.74411	10.6583	39.1293
11.5129	1.50361	1.52679	1.74171	10.665	47.2946
11.5201	1.50381	1.52768	1.73939	10.6717	54.6956
11.5273	1.50402	1.5285	1.73711	10.6783	61.2226
11.5345	1.50422	1.52919	1.73485	10.685	66.6919
11.5417	1.50446	1.52976	1.73265	10.6917	71.0764
11.5489	1.50468	1.53021	1.73047	10.6983	74.5668
11.5561	1.5049	1.53054	1.72833	10.705	77.3163
11.5633	1.50511	1.53075	1.72622	10.7117	79.2294
11.5705	1.5053	1.53087	1.72418	10.7183	80.2579
11.5777	1.50548	1.5309	1.7222	10.725	80.4024
11.5849	1.50566	1.53085	1.72034	10.7317	79.6657
11.5921	1.50581	1.5307	1.71857	10.7383	77.9653
11.5993	1.50595	1.53046	1.71691	10.745	75.3922
11.6065	1.50608	1.53011	1.7153	10.7517	72.0882
11.6137	1.50622	1.52969	1.71374	10.7583	68.1663
11.6209	1.50633	1.52922	1.71219	10.765	63.7026
11.6281	1.50637	1.52872	1.71063	10.7717	58.7707
11.6353	1.5063	1.52822	1.70905	10.7783	53.3428
11.6425	1.50606	1.52773	1.70745	10.785	47.4033
11.6497	1.50565	1.52725	1.7058	10.7917	40.9708
11.6569	1.50506	1.52679	1.70412	10.7983	34.2236
11.6641	1.50433	1.52635	1.70242	10.805	27.2622
11.6713	1.5035	1.52591	1.70069	10.8117	20.1378
11.6785	1.50267	1.52546	1.69895	10.8183	13.0172
11.6857	1.50192	1.52499	1.69721	10.825	6.00958
11.6929	1.50129	1.5245	1.69547	10.8317	-0.854492
11.7001	1.50083	1.52399	1.69371	10.8383	-7.70426
11.7073	1.50051	1.52345	1.69197	10.845	-14.5402
11.7145	1.50029	1.52288	1.69024	10.8517	-21.225
11.7217	1.50011	1.52228	1.68855	10.8583	-27.6799
11.7289	1.4999	1.52166	1.68687	10.865	-33.9584
11.7361	1.4996	1.52102	1.68523	10.8717	-40.0686
11.7433	1.49918	1.52034	1.6836	10.8783	-45.9094
11.7505	1.49865	1.51961	1.68199	10.885	-51.3959
11.7577	1.49805	1.51886	1.68037	10.8917	-56.6435
11.7649	1.49744	1.51809	1.67875	10.8983	-61.7867
11.7721	1.49685	1.51734	1.67708	10.905	-66.7968
11.7793	1.49632	1.5166	1.67537	10.9117	-71.5332
11.7865	1.49588	1.51588	1.6736	10.9183	-75.9506
11.7937	1.49554	1.51519	1.67177	10.925	-80.0853
11.8009	1.49527	1.51453	1.6699	10.9317	-83.9252
11.8081	1.49505	1.51392	1.66801	10.9383	-87.4538
11.8153	1.49481	1.51334	1.66615	10.945	-90.6649
11.8225	1.49453	1.51278	1.66436	10.9517	-93.6632
11.8297	1.4942	1.51223	1.66265	10.9583	-96.5481
11.8369	1.49384	1.51167	1.66105	10.965	-99.3786
11.8441	1.49343	1.5111	1.65958	10.9717	-102.123
11.8513	1.49301	1.51055	1.65825	10.9783	-104.726
11.8585	1.49258	1.50999	1.65705	10.985	-107.145
11.8657	1.49218	1.50945	1.65594	10.9917	-109.349
11.8729	1.49183	1.50892	1.65487	10.9983	-111.359
11.8801	1.49153	1.50841	1.65382	11.005	-113.221
11.8873	1.49129	1.50796	1.65275	11.0117	-114.966
11.8945	1.49108	1.50757	1.65163	11.0183	-116.56
11.9017	1.4909	1.50723	1.65044	11.025	-118.065
11.9089	1.49074	1.50692	1.64917	11.0317	-119.555
11.9161	1.49059	1.50662	1.64782	11.0383	-121.023
11.9233	1.49046	1.5063	1.64642	11.045	-122.394
11.9305	1.49036	1.50594	1.64498	11.0517	-123.629
11.9377	1.49027	1.50552	1.64353	11.0583	-124.875
11.9449	1.49018	1.50503	1.64209	11.065	-126.17
11.9521	1.49007	1.50447	1.6407	11.0717	-127.426
11.9593	1.48993	1.50387	1.63939	11.0783	-128.519
11.9665	1.48973	1.50324	1.63817	11.085	-129.489
11.9737	1.4895	1.50265	1.63704	11.0917	-130.496
11.9809	1.48922	1.50211	1.63601	11.0983	-131.448
11.9881	1.48892	1.50167	1.63507	11.105	-132.236
11.9953	1.48864	1.50136	1.63419	11.1117	-132.866
12.0025	1.48841	1.50122	1.63335	11.1183	-133.467
12.0097	1.48824	1.50123	1.63248	11.125	-134.066
12.0169	1.48817	1.50138	1.63157	11.1317	-134.554
12.0241	1.48817	1.50165	1.63059	11.1383	-134.985
12.0313	1.48822	1.50198	1.62953	11.145	-135.452
12.0385	1.4883	1.50236	1.62839	11.1517	-135.993
12.0457	1.48836	1.50276	1.62719	11.1583	-136.635
12.0529	1.48839	1.50315	1.62593	11.165	-137.338
12.0601	1.48836	1.50349	1.62467	11.1717	-138.084
12.0673	1.48826	1.50377	1.62342	11.1783	-138.771
12.0745	1.4881	1.50396	1.62222	11.185	-139.375
12.0817	1.48786	1.50403	1.62107	11.1917	-139.914
12.0889	1.48754	1.50397	1.61999	11.1983	-140.34
12.0961	1.48717	1.50377	1.619	11.205	-140.656
12.1033	1.48675	1.50339	1.61808	11.2117	-140.924
12.1105	1.48634	1.50287	1.61723	11.2183	-141.195
12.1177	1.48594	1.50225	1.61644	11.225	-141.534
12.1249	1.4856	1.5016	1.61567	11.2317	-141.919
12.1321	1.48532	1.50098	1.61493	11.2383	-142.365
12.1393	1.48515	1.50042	1.61422	11.245	-142.821
12.1465	1.48507	1.49997	1.61351	11.2517	-143.244
12.1537	1.48509	1.49965	1.61282	11.2583	-143.644
12.1609	1.48517	1.49946	1.61217	11.265	-143.996
12.1681	1.48529	1.4994	1.61156	11.2717	-144.314
12.1753	1.48541	1.49945	1.61101	11.2783	-144.612
12.1825	1.48553	1.49956	1.61053	11.285	-144.892
12.1897	1.4856	1.4997	1.61008	11.2917	-145.157
12.1969	1.48566	1.49987	1.60965	11.2983	-145.436
12.2041	1.48566	1.50003	1.60921	11.305	-145.712
12.2113	1.48561	1.50019	1.60873	11.3117	-145.977
12.2185	1.4855	1.50031	1.60818	11.3183	-146.142
12.2257	1.48532	1.50041	1.60753	11.325	-146.284
12.2329	1.48507	1.50046	1.6068	11.3317	-146.429
12.2401	1.48473	1.50047	1.606	11.3383	-146.604
12.2473	1.48431	1.50045	1.60514	11.345	-146.748
12.2545	1.48386	1.50041	1.60422	11.3517	-146.841
12.2617	1.48342	1.50036	1.60327	11.3583	-147.015
12.2689	1.48304	1.5003	1.6023	11.365	-147.252
12.2761	1.48275	1.50024	1.60133	11.3717	-147.493
12.2833	1.4826	1.50019	1.60034	11.3783	-147.638
12.2905	1.48261	1.50014	1.5994	11.385	-147.761
12.2977	1.48278	1.50009	1.59851	11.3917	-147.859
12.3049	1.48311	1.50008	1.59772	11.3983	-147.864
12.3121	1.48354	1.50007	1.59704	11.405	-147.834
12.3193	1.48402	1.50009	1.59649	11.4117	-147.961
12.3265	1.48451	1.50014	1.59606	11.4183	-148.302
12.3337	1.48498	1.50019	1.59577	11.425	-148.731
12.3409	1.48539	1.50023	1.59557	11.4317	-149.154
12.3481	1.4857	1.50021	1.59546	11.4383	-149.519
12.3553	1.48589	1.50013	1.59537	11.445	-149.821
12.3625	1.48597	1.49997	1.59528	11.4517	-149.956
12.3697	1.48596	1.49973	1.59516	11.4583	-149.971
12.3769	1.48588	1.49941	1.59498	11.465	-149.933
12.3841	1.48576	1.49904	1.59476	11.4717	-149.897
12.3913	1.48565	1.49866	1.59446	11.4783	-149.868
12.3985	1.48556	1.49831	1.5941	11.485	-149.902
12.4057	1.48552	1.49801	1.59367	11.4917	-150.039
12.4129	1.48554	1.4978	1.59316	11.4983	-150.257
12.4201	1.4856	1.49767	1.59261	11.505	-150.509
12.4273	1.48566	1.49764	1.59201	11.5117	-150.753
12.4345	1.48569	1.49772	1.59138	11.5183	-151.029
12.4417	1.48568	1.49786	1.5907	11.525	-151.237
12.4489	1.48558	1.49808	1.58997	11.5317	-151.327
12.4561	1.48541	1.49835	1.58919	11.5383	-151.36
12.4633	1.48517	1.49863	1.58836	11.545	-151.401
12.4705	1.48491	1.4989	1.58752	11.5517	-151.562
12.4777	1.48468	1.49915	1.58668	11.5583	-151.788
12.4849	1.4845	1.49934	1.58585	11.565	-152.042
12.4921	1.48437	1.4995	1.58505	11.5717	-152.307
12.4993	1.4843	1.49962	1.58428	11.5783	-152.505
12.5065	1.48427	1.49972	1.58355	11.585	-152.667
12.5137	1.48427	1.49978	1.58282	11.5917	-152.779
12.5209	1.48426	1.49982	1.58209	11.5983	-152.833
12.5281	1.48421	1.49984	1.58135	11.605	-152.854
12.5353	1.48411	1.49985	1.5806	11.6117	-152.806
12.5425	1.48401	1.49984	1.57986	11.6183	-152.746
12.5497	1.48392	1.49981	1.57917	11.625	-152.667
12.5569	1.48389	1.49975	1.57858	11.6317	-152.637
12.5641	1.48396	1.4997	1.57811	11.6383	-152.649
12.5713	1.48415	1.49966	1.57781	11.645	-152.688
12.5785	1.48446	1.49968	1.57765	11.6517	-152.767
12.5857	1.48489	1.49973	1.57759	11.6583	-152.909
12.5929	1.48541	1.49981	1.57757	11.665	-153.135
12.6001	1.48597	1.49991	1.57752	11.6717	-153.364
12.6073	1.4865	1.49999	1.57737	11.6783	-153.664
12.6145	1.48696	1.50006	1.57708	11.685	-154.053
12.6217	1.48729	1.50007	1.57664	11.6917	-154.553
12.6289	1.48747	1.49999	1.57607	11.6983	-155.032
12.6361	1.48749	1.49984	1.57541	11.705	-155.392
12.6433	1.48736	1.49962	1.57474	11.7117	-155.598
12.6505	1.4871	1.49934	1.57412	11.7183	-155.686
12.6577	1.48678	1.49902	1.57361	11.725	-155.724
12.6649	1.48647	1.49868	1.57325	11.7317	-155.699
12.6721	1.48623	1.49835	1.57301	11.7383	-155.642
12.6793	1.4861	1.49807	1.57291	11.745	-155.645
12.6865	1.48613	1.49785	1.5729	11.7517	-155.753
12.6937	1.48631	1.49772	1.57295	11.7583	-155.87
12.7009	1.48661	1.49769	1.57301	11.765	-155.921
12.7081	1.48698	1.49776	1.57306	11.7717	-155.916
12.7153	1.48733	1.49793	1.57308	11.7783	-155.931
12.7225	1.48758	1.49817	1.57303	11.785	-155.938
12.7297	1.48766	1.49843	1.57288	11.7917	-155.933
12.7369	1.48754	1.49865	1.57263	11.7983	-155.948
12.7441	1.48721	1.49881	1.57228	11.805	-156.032
12.7513	1.48668	1.49888	1.57184	11.8117	-156.199
12.7585	1.486	1.49887	1.57133	11.8183	-156.404
12.7657	1.48526	1.49878	1.57077	11.825	-156.537
12.7729	1.48453	1.49864	1.57021	11.8317	-156.607
12.7801	1.48386	1.49848	1.56969	11.8383	-156.672
12.7873	1.48331	1.49835	1.56928	11.845	-156.736
12.7945	1.48287	1.49825	1.56897	11.8517	-156.721
12.8017	1.48255	1.49817	1.56878	11.8583	-156.58
12.8089	1.48233	1.49808	1.56869	11.865	-156.387
12.8161	1.48218	1.49794	1.56865	11.8717	-156.196
12.8233	1.4821	1.49773	1.56862	11.8783	-156.03
12.8305	1.48205	1.49746	1.56854	11.885	-155.891
12.8377	1.48203	1.49716	1.56839	11.8917	-155.777
12.8449	1.48203	1.49684	1.56815	11.8983	-155.664
12.8521	1.48206	1.49654	1.56782	11.905	-155.586
12.8593	1.48209	1.49632	1.56742	11.9117	-155.502
12.8665	1.48212	1.4962	1.56698	11.9183	-155.408
12.8737	1.48214	1.49621	1.56654	11.925	-155.256
12.8809	1.48214	1.49636	1.56614	11.9317	-155.097
12.8881	1.48214	1.49661	1.56577	11.9383	-154.965
12.8953	1.48216	1.49694	1.56548	11.945	-154.811
12.9025	1.48224	1.4973	1.56525	11.9517	-154.704
12.9097	1.48242	1.49767	1.56509	11.9583	-154.668
12.9169	1.48271	1.49801	1.565	11.965	-154.719
12.9241	1.48314	1.4983	1.56499	11.9717	-154.73
12.9313	1.48367	1.49853	1.56506	11.9783	-154.689
12.9385	1.48427	1.49868	1.5652	11.985	-154.666
12.9457	1.48487	1.49879	1.5654	11.9917	-154.647
12.9529	1.4854	1.49887	1.56562	11.9983	-154.504
12.9601	1.48577	1.49893	1.56583	12.005	-154.222
12.9673	1.48596	1.499	1.56601	12.0117	-153.942
12.9745	1.48593	1.49908	1.56611	12.0183	-153.706
12.9817	1.48571	1.4992	1.56614	12.025	-153.494
12.9889	1.48538	1.49935	1.56606	12.0317	-153.244
12.9961	1.48498	1.49955	1.56589	12.0383	-153
13.0033	1.48462	1.49976	1.56565	12.045	-152.748
13.0105	1.48435	1.49997	1.56538	12.0517	-152.4
13.0177	1.48423	1.50017	1.56512	12.0583	-151.947
13.0249	1.48427	1.50034	1.56488	12.065	-151.434
13.0321	1.48445	1.50048	1.56465	12.0717	-150.915
13.0393	1.48475	1.50061	1.56444	12.0783	-150.385
13.0465	1.48509	1.5007	1.56425	12.085	-149.876
13.0537	1.48541	1.50077	1.56409	12.0917	-149.435
13.0609	1.48568	1.50084	1.56395	12.0983	-149.109
13.0681	1.48582	1.50092	1.56383	12.105	-148.791
13.0753	1.48584	1.50103	1.56372	12.1117	-148.434
13.0825	1.48573	1.50116	1.56363	12.1183	-148.067
13.0897	1.4855	1.5013	1.56354	12.125	-147.707
13.0969	1.4852	1.50146	1.56342	12.1317	-147.418
13.1041	1.48486	1.50162	1.56328	12.1383	-147.229
13.1113	1.48454	1.50179	1.56308	12.145	-147.253
13.1185	1.48426	1.50198	1.56279	12.1517	-147.442
13.1257	1.48407	1.50214	1.56241	12.1583	-147.725
13.1329	1.48399	1.50229	1.56195	12.165	-148.112
13.1401	1.48404	1.50239	1.5614	12.1717	-148.626
13.1473	1.48422	1.50247	1.56083	12.1783	-149.251
13.1545	1.48453	1.50251	1.56025	12.185	-149.915
13.1617	1.48495	1.50251	1.55966	12.1917	-150.621
13.1689	1.48545	1.50245	1.5591	12.1983	-151.389
13.1761	1.486	1.50235	1.55858	12.205	-152.174
13.1833	1.48657	1.50222	1.5581	12.2117	-152.947
13.1905	1.4871	1.50208	1.55769	12.2183	-153.676
13.1977	1.48755	1.50197	1.55734	12.225	-154.413
13.2049	1.48788	1.50189	1.55707	12.2317	-155.149
13.2121	1.48808	1.50187	1.55686	12.2383	-155.886
13.2193	1.48813	1.50192	1.55671	12.245	-156.638
13.2265	1.48805	1.50204	1.55666	12.2517	-157.361
13.2337	1.4879	1.50221	1.55671	12.2583	-158.019
13.2409	1.4877	1.50241	1.55683	12.265	-158.455
13.2481	1.48751	1.5026	1.55699	12.2717	-158.669
13.2553	1.48739	1.50277	1.55716	12.2783	-158.638
13.2625	1.48733	1.50292	1.55731	12.285	-158.341
13.2697	1.48737	1.50304	1.5574	12.2917	-157.803
13.2769	1.48746	1.50315	1.55743	12.2983	-156.998
13.2841	1.48757	1.50328	1.55739	12.305	-155.977
13.2913	1.48767	1.50341	1.5573	12.3117	-154.726
13.2985	1.48771	1.50357	1.55718	12.3183	-153.257
13.3057	1.48768	1.50375	1.55708	12.325	-151.496
13.3129	1.48761	1.50394	1.55703	12.3317	-149.317
13.3201	1.48752	1.50412	1.55703	12.3383	-146.851
13.3273	1.48744	1.50425	1.55706	12.345	-144.241
13.3345	1.48743	1.5043	1.55712	12.3517	-141.518
13.3417	1.48752	1.50422	1.55713	12.3583	-138.578
13.3489	1.4877	1.50403	1.55707	12.365	-135.459
13.3561	1.48793	1.50374	1.5569	12.3717	-132.367
13.3633	1.48816	1.50337	1.55663	12.3783	-129.415
13.3705	1.48832	1.50298	1.55627	12.385	-126.625
13.3777	1.48836	1.50262	1.55583	12.3917	-124.01
13.3849	1.48823	1.50231	1.55539	12.3983	-121.671
13.3921	1.4879	1.50212	1.55498	12.405	-119.803
13.3993	1.48737	1.50208	1.55465	12.4117	-118.388
13.4065	1.48671	1.5022	1.55442	12.4183	-117.326
13.4137	1.48599	1.50245	1.55427	12.425	-116.518
13.4209	1.48528	1.50279	1.55421	12.4317	-116.057
13.4281	1.48464	1.50319	1.55421	12.4383	-116.067
13.4353	1.48411	1.50358	1.55425	12.445	-116.498
13.4425	1.48373	1.50394	1.5543	12.4517	-117.344
13.4497	1.48348	1.50422	1.55436	12.4583	-118.541
13.4569	1.48339	1.50439	1.55443	12.465	-120.027
13.4641	1.48337	1.50442	1.5545	12.4717	-121.717
13.4713	1.4834	1.50433	1.55454	12.4783	-123.475
13.4785	1.48341	1.50409	1.55459	12.485	-125.2
13.4857	1.48337	1.50375	1.55461	12.4917	-126.841
13.4929	1.48328	1.50332	1.5546	12.4983	-128.432
13.5001	1.48314	1.50282	1.55452	12.505	-130.042
13.5073	1.48295	1.50232	1.55439	12.5117	-131.633
13.5145	1.48277	1.50183	1.55419	12.5183	-133.129
13.5217	1.48259	1.50142	1.55394	12.525	-134.565
13.5289	1.4825	1.50108	1.55362	12.5317	-135.989
13.5361	1.48249	1.50082	1.55324	12.5383	-137.41
13.5433	1.48258	1.50063	1.5528	12.545	-138.782
13.5505	1.48275	1.50049	1.55232	12.5517	-140.09
13.5577	1.48301	1.50035	1.5518	12.5583	-141.442
13.5649	1.4833	1.50018	1.55125	12.565	-142.801
13.5721	1.48362	1.49995	1.55066	12.5717	-144.039
13.5793	1.48395	1.49969	1.55004	12.5783	-145.094
13.5865	1.48427	1.4994	1.5494	12.585	-145.992
13.5937	1.48459	1.49914	1.54877	12.5917	-146.767
13.6009	1.48488	1.49894	1.54818	12.5983	-147.381
13.6081	1.48513	1.49885	1.54761	12.605	-147.821
13.6153	1.48531	1.49887	1.5471	12.6117	-148.194
13.6225	1.48541	1.49899	1.54662	12.6183	-148.545
13.6297	1.48543	1.49919	1.54621	12.625	-148.888
13.6369	1.48534	1.4994	1.54586	12.6317	-149.204
13.6441	1.48515	1.49958	1.54557	12.6383	-149.476
13.6513	1.48489	1.49971	1.54534	12.645	-149.713
13.6585	1.48462	1.49977	1.54515	12.6517	-149.801
13.6657	1.48439	1.49977	1.545	12.6583	-149.707
13.6729	1.48429	1.49975	1.54488	12.665	-149.419
13.6801	1.48436	1.49974	1.5448	12.6717	-148.976
13.6873	1.48463	1.4998	1.54474	12.6783	-148.364
13.6945	1.48507	1.49995	1.54469	12.685	-147.508
13.7017	1.48565	1.50021	1.5446	12.6917	-146.42
13.7089	1.48631	1.50058	1.54446	12.6983	-145.083
13.7161	1.48698	1.50101	1.54426	12.705	-143.404
13.7233	1.48761	1.50148	1.544	12.7117	-141.276
13.7305	1.48813	1.50198	1.54368	12.7183	-138.624
13.7377	1.4885	1.50244	1.5433	12.725	-135.554
13.7449	1.48875	1.50285	1.54287	12.7317	-132.078
13.7521	1.48889	1.50321	1.54241	12.7383	-128.101
13.7593	1.48901	1.50351	1.54194	12.745	-123.559
13.7665	1.48913	1.50377	1.54151	12.7517	-118.515
13.7737	1.48932	1.504	1.5411	12.7583	-113.072
13.7809	1.48957	1.50428	1.54074	12.765	-107.177
13.7881	1.48996	1.50459	1.54043	12.7717	-100.902
13.7953	1.49044	1.50499	1.54018	12.7783	-94.3379
13.8025	1.49105	1.50546	1.53996	12.785	-87.6546
13.8097	1.49172	1.50603	1.5398	12.7917	-80.8649
13.8169	1.49242	1.50665	1.53971	12.7983	-74.1658
13.8241	1.49308	1.50727	1.53968	12.805	-67.7347
13.8313	1.49369	1.50782	1.53973	12.8117	-61.5978
13.8385	1.49423	1.50827	1.53984	12.8183	-55.8591
13.8457	1.49468	1.50858	1.54002	12.825	-50.5309
13.8529	1.49506	1.50876	1.54024	12.8317	-45.7482
13.8601	1.49537	1.50885	1.54048	12.8383	-41.4701
13.8673	1.49562	1.50886	1.54069	12.845	-37.8261
13.8745	1.49584	1.50887	1.54083	12.8517	-35.0189
13.8817	1.49605	1.50889	1.54089	12.8583	-33.0353
13.8889	1.49626	1.50899	1.54085	12.865	-31.9414
13.8961	1.49645	1.50917	1.54071	12.8717	-31.6658
13.9033	1.49661	1.50939	1.54053	12.8783	-32.2561
13.9105	1.49674	1.5096	1.54029	12.885	-33.5045
13.9177	1.49683	1.50977	1.54	12.8917	-35.2211
13.9249	1.49688	1.50985	1.5397	12.8983	-37.4436
13.9321	1.4969	1.50984	1.5394	12.905	-40.307
13.9393	1.49687	1.50974	1.53912	12.9117	-43.8919
13.9465	1.4968	1.50958	1.53884	12.9183	-48.0161
13.9537	1.49671	1.50939	1.53855	12.925	-52.5327
13.9609	1.49661	1.50919	1.53826	12.9317	-57.4121
13.9681	1.49648	1.50902	1.538	12.9383	-62.542
13.9753	1.49632	1.5089	1.53778	12.945	-67.6646
13.9825	1.49614	1.50883	1.53762	12.9517	-72.5784
13.9897	1.49593	1.50878	1.53748	12.9583	-77.2729
13.9969	1.49571	1.50873	1.53736	12.965	-81.8229
14.0041	1.49546	1.50864	1.53726	12.9717	-86.2365
14.0113	1.49517	1.50852	1.53716	12.9783	-90.5008
14.0185	1.49485	1.50837	1.53705	12.985	-94.624
14.0257	1.49453	1.50823	1.53692	12.9917	-98.6314
14.0329	1.49423	1.50812	1.53678	12.9983	-102.555
14.0401	1.49395	1.50805	1.53663	13.005	-106.379
14.0473	1.49368	1.50803	1.5365	13.0117	-109.978
14.0545	1.49344	1.50803	1.53639	13.0183	-113.355
14.0617	1.49323	1.50806	1.53631	13.025	-116.501
14.0689	1.49304	1.50804	1.53626	13.0317	-119.459
14.0761	1.49288	1.50796	1.53624	13.0383	-122.158
14.0833	1.49269	1.50777	1.53623	13.045	-124.599
14.0905	1.49246	1.50746	1.53623	13.0517	-126.873
14.0977	1.49221	1.50705	1.53621	13.0583	-128.979
14.1049	1.49195	1.5066	1.53618	13.065	-130.929
14.1121	1.49168	1.50614	1.53612	13.0717	-132.699
14.1193	1.49141	1.50571	1.53602	13.0783	-134.319
14.1265	1.49115	1.50532	1.53589	13.085	-135.851
14.1337	1.4909	1.50497	1.53573	13.0917	-137.337
14.1409	1.49067	1.50464	1.53556	13.0983	-138.778
14.1481	1.49044	1.50431	1.53543	13.105	-140.158
14.1553	1.49022	1.50393	1.53534	13.1117	-141.454
14.1625	1.48998	1.50348	1.53534	13.1183	-142.713
14.1697	1.48976	1.50298	1.53543	13.125	-143.94
14.1769	1.48954	1.50242	1.53558	13.1317	-145.072
14.1841	1.48934	1.50185	1.53579	13.1383	-146.141
14.1913	1.48913	1.5013	1.53601	13.145	-147.124
14.1985	1.48892	1.50081	1.53621	13.1517	-148.08
14.2057	1.48872	1.50042	1.53636	13.1583	-149.015
14.2129	1.48854	1.50016	1.53641	13.165	-149.876
14.2201	1.48835	1.50002	1.53638	13.1717	-150.717
14.2273	1.48817	1.49996	1.53628	13.1783	-151.497
14.2345	1.48799	1.49997	1.53614	13.185	-152.331
14.2417	1.48781	1.50003	1.53598	13.1917	-153.219
14.2489	1.48766	1.50011	1.53582	13.1983	-154.048
14.2561	1.48754	1.50015	1.53567	13.205	-154.769
14.2633	1.48744	1.50014	1.53553	13.2117	-155.342
14.2705	1.48733	1.50003	1.53543	13.2183	-155.868
14.2777	1.48722	1.49984	1.53532	13.225	-156.317
14.2849	1.48709	1.49961	1.53519	13.2317	-156.657
14.2921	1.48696	1.49932	1.53505	13.2383	-156.974
14.2993	1.48683	1.49902	1.5349	13.245	-157.372
14.3065	1.48669	1.49872	1.53478	13.2517	-157.867
14.3137	1.48658	1.49848	1.53471	13.2583	-158.328
14.3209	1.4865	1.49835	1.53468	13.265	-158.627
14.3281	1.48647	1.49834	1.53469	13.2717	-158.851
14.3353	1.48652	1.49841	1.53473	13.2783	-159.052
14.3425	1.48662	1.49853	1.53478	13.285	-159.247
14.3497	1.48676	1.49868	1.5348	13.2917	-159.371
14.3569	1.4869	1.49884	1.53475	13.2983	-159.46
14.3641	1.48702	1.49896	1.5346	13.305	-159.626
14.3713	1.4871	1.49901	1.53434	13.3117	-159.875
14.3785	1.48711	1.49896	1.53401	13.3183	-160.101
[truncated: 253 more rows]

## Sheet: Fig. 3f
Fig. 3f(i)											Fig. 3f(ii)								Fig. 3f(iii)	--	--	--	--	--	--	--	--	--
	h6GeGFP			h6FNanWTeGFP			h6FNanW8AeGFP					h6FNanWTeGFP			h6FNanW8AeGFP					SOX2-A488			h6FNanWTeGFP			h6FNanW8AeGFP
t(s)	Raw data	Fit	residuals	Raw data	Fit	residuals	Raw data	Fit	residuals			Raw data	Fit	residuals	Raw data	Fit	residuals		t(s)	Raw data	Fit	residuals	Raw data	Fit	residuals	Raw data	Fit	residuals
0.0001	0.99548	1	-0.87115	1.07277	1	2.02088	1.00853	1	0.95015		0.0001	1.0355	1	0.70984	1.03074	1	2.80155		5.5e-05	1.00626	1	0.14361	1.07815	1	3.10556	1.03828	1	1.95726
0.00011	0.96532	0.96668	-0.2556	1.04882	0.99162	1.60093	0.98138	0.97727	0.4804		0.00011	1.01501	0.99581	0.4127	1.03014	0.98776	3.99251		6e-05	0.98418	0.9822	0.04638	1.07359	0.99654	3.0784	1.01562	0.98641	1.52581
0.00012	0.93248	0.93549	-0.55049	1.04925	0.98338	1.84055	0.95925	0.95555	0.42415		0.00012	1.01035	0.99166	0.40081	1.0028	0.97581	2.58674		6.5e-05	0.96602	0.96502	0.02319	1.05952	0.99311	2.59848	0.99991	0.97319	1.40181
0.00013	0.9066	0.90623	0.06942	1.02977	0.97528	1.53371	0.94286	0.93476	0.83164		0.00013	0.99788	0.98754	0.22566	0.97646	0.96415	1.3235		7e-05	0.95219	0.94842	0.08702	1.05532	0.9897	2.60782	0.98166	0.96031	1.21105
0.00014	0.87741	0.87873	-0.25248	1.01327	0.96731	1.32427	0.91127	0.91485	-0.44545		0.00014	0.99463	0.98346	0.2328	0.96016	0.95276	0.76279		7.5e-05	0.92981	0.93238	-0.06037	1.04084	0.98632	2.10003	0.9645	0.94777	0.88251
0.00015	0.85406	0.85284	0.24708	1.00047	0.95946	1.15589	0.89503	0.89577	-0.09297		0.00015	0.99541	0.97941	0.3431	0.94856	0.94163	0.67928		8e-05	0.91793	0.91686	0.02528	1.033	0.98295	2.0016	0.9413	0.93555	0.32755
0.00016	0.82924	0.82841	0.17354	0.98911	0.95175	1.09829	0.87343	0.87746	-0.61612		0.00016	0.99098	0.97539	0.33292	0.93754	0.93076	0.7322		0.0001	0.85828	0.8596	-0.03195	1.00349	0.96973	1.35232	0.88586	0.88964	-0.20035
0.0002	0.74558	0.74312	0.48386	0.94858	0.92207	0.81407	0.807	0.81108	-0.61813		0.0002	0.98031	0.97141	0.19076	0.92187	0.92014	0.26414		0.00012	0.80783	0.809	-0.02943	0.98314	0.95685	1.04466	0.83664	0.84799	-0.60074
0.00024	0.67529	0.67359	0.34176	0.90145	0.89417	0.23387	0.7518	0.75396	-0.33604		0.00024	0.96273	0.95579	0.15227	0.88143	0.87997	0.20291		0.00014	0.75917	0.76396	-0.12431	0.95164	0.94431	0.30233	0.79543	0.81003	-0.81602
0.00028	0.61619	0.61583	0.06986	0.8669	0.8679	-0.03183	0.70247	0.70428	-0.28949		0.00028	0.9455	0.94067	0.10582	0.84139	0.84314	-0.21573		0.00016	0.72243	0.72362	-0.03202	0.93333	0.93209	0.04801	0.75264	0.7753	-1.294
0.00032	0.56942	0.56708	0.4607	0.83897	0.84312	-0.13333	0.66269	0.66069	0.34528		0.00032	0.92712	0.92601	0.02421	0.80246	0.80926	-0.99506		0.00018	0.68618	0.68728	-0.0299	0.91362	0.92018	-0.2685	0.71803	0.74341	-1.40475
0.00036	0.52839	0.52538	0.59198	0.80621	0.81971	-0.4689	0.62311	0.62213	0.16491		0.00036	0.90404	0.9118	-0.17075	0.77084	0.77798	-0.91202		0.0002	0.6523	0.65436	-0.05939	0.89679	0.90857	-0.45925	0.69147	0.71401	-1.24833
0.0004	0.49079	0.48931	0.30024	0.78336	0.79755	-0.49638	0.58678	0.58778	-0.20645		0.0004	0.88851	0.89802	-0.21267	0.73904	0.74903	-1.57566		0.00022	0.62332	0.62442	-0.03293	0.88221	0.89724	-0.61823	0.66457	0.68682	-1.26836
0.00044	0.4603	0.4578	0.51199	0.75534	0.77655	-0.77062	0.55567	0.55698	-0.23994		0.00044	0.87541	0.88465	-0.2086	0.70676	0.72214	-2.20023		0.00024	0.59558	0.59706	-0.04481	0.8643	0.8862	-0.87956	0.63906	0.66161	-1.24972
0.00048	0.43258	0.43003	0.56585	0.73011	0.75662	-0.97223	0.52437	0.52921	-0.71115		0.00048	0.85427	0.87167	-0.39344	0.67542	0.6971	-2.73835		0.00026	0.56983	0.57196	-0.06628	0.85145	0.87542	-1.02172	0.61717	0.63817	-1.25185
0.00052	0.40579	0.40539	0.08898	0.7137	0.73767	-0.89798	0.50886	0.50404	0.78517		0.00052	0.84218	0.85907	-0.38484	0.65923	0.67374	-1.85442		0.00028	0.54462	0.54885	-0.14005	0.83277	0.86489	-1.35318	0.59132	0.61632	-1.48487
0.00056	0.38599	0.38336	0.54334	0.69092	0.71965	-1.10945	0.47604	0.48113	-0.76881		0.00056	0.82971	0.84682	-0.37874	0.63226	0.65188	-2.62546		0.0003	0.52885	0.52751	0.04516	0.82005	0.85462	-1.47712	0.5791	0.59589	-0.98617
0.0006	0.3638	0.36356	0.0548	0.67703	0.70247	-0.99031	0.46307	0.46018	0.47375		0.0006	0.81726	0.83491	-0.39803	0.61793	0.63139	-1.92597		0.00032	0.51018	0.50774	0.08333	0.80893	0.84458	-1.52925	0.5609	0.57676	-1.00687
0.00064	0.34907	0.34566	0.78521	0.65665	0.68609	-1.18879	0.44204	0.44095	0.19879		0.00064	0.80641	0.82334	-0.38636	0.60486	0.61214	-1.04382		0.0004	0.44873	0.44135	0.27787	0.77119	0.80668	-1.54762	0.49717	0.51102	-0.8831
0.0008	0.28976	0.2885	0.28902	0.59195	0.6275	-1.48771	0.37881	0.37762	0.26103		0.0008	0.79258	0.81208	-0.44928	0.5873	0.59402	-1.29248		0.00048	0.39859	0.39006	0.36322	0.73263	0.772	-1.73372	0.44995	0.45858	-0.58024
0.00096	0.2476	0.24722	0.09479	0.54566	0.57805	-1.42531	0.3298	0.32997	-0.03543		0.00096	0.75156	0.76994	-0.43326	0.51949	0.53109	-1.92843		0.00056	0.35627	0.34925	0.36794	0.69871	0.74016	-1.87677	0.40987	0.41578	-0.41509
0.00112	0.21374	0.21602	-0.60999	0.50528	0.53576	-1.35747	0.29096	0.29281	-0.39344		0.00112	0.71381	0.73195	-0.43591	0.47561	0.48015	-0.77848		0.00064	0.32112	0.31601	0.35595	0.67006	0.71083	-1.86849	0.37677	0.38018	-0.25296
0.00128	0.18871	0.19161	-0.76172	0.47119	0.49917	-1.27459	0.26053	0.26303	-0.54494		0.00128	0.6794	0.69751	-0.44228	0.43126	0.43807	-1.10107		0.00072	0.28946	0.28841	0.09458	0.64212	0.68371	-1.9485	0.35005	0.35011	-0.00444
0.00144	0.16984	0.172	-0.58153	0.43969	0.46721	-1.28827	0.24233	0.23862	0.85478		0.00144	0.65013	0.66615	-0.40966	0.40026	0.40272	-0.4159		0.0008	0.26469	0.26512	-0.04549	0.61724	0.65857	-1.96027	0.32746	0.32438	0.23896
0.0016	0.1555	0.15589	-0.10706	0.41198	0.43905	-1.30515	0.21583	0.21827	-0.61226		0.0016	0.62084	0.63748	-0.44459	0.37578	0.37261	0.55589		0.00088	0.24492	0.24522	-0.03424	0.59681	0.63519	-1.88615	0.30277	0.3021	0.05428
0.00176	0.14397	0.14244	0.44171	0.38844	0.41405	-1.3317	0.19921	0.20102	-0.45951		0.00176	0.59586	0.61116	-0.42739	0.34638	0.34666	-0.04813		0.00096	0.22714	0.22802	-0.10141	0.57602	0.6134	-1.87093	0.28557	0.28264	0.24321
0.00192	0.13048	0.13103	-0.18057	0.36455	0.3917	-1.4921	0.18458	0.18623	-0.38849		0.00192	0.57289	0.58692	-0.40235	0.32129	0.32405	-0.43487		0.00104	0.21208	0.21299	-0.10958	0.55747	0.59305	-1.80451	0.26859	0.26548	0.26962
0.00208	0.12008	0.12124	-0.40477	0.3457	0.37162	-1.51889	0.16921	0.17341	-1.01085		0.00208	0.55364	0.56452	-0.32182	0.30779	0.30419	0.54143		0.00112	0.19863	0.19977	-0.13467	0.53787	0.57398	-1.90807	0.25349	0.25024	0.29935
0.00224	0.11063	0.11274	-0.72431	0.3331	0.35346	-1.24465	0.1601	0.16218	-0.5104		0.00224	0.53375	0.54376	-0.30549	0.28901	0.28659	0.41233		0.0012	0.18397	0.18803	-0.46957	0.52174	0.5561	-1.81884	0.24082	0.23661	0.37751
0.0024	0.10411	0.1053	-0.44283	0.31968	0.33696	-1.0657	0.15004	0.15227	-0.53676		0.0024	0.51727	0.52446	-0.22696	0.27379	0.2709	0.47281		0.00128	0.17566	0.17754	-0.22558	0.50855	0.53928	-1.61494	0.23268	0.22436	0.84778
0.00256	0.09983	0.09873	0.4479	0.3105	0.32192	-0.75225	0.14196	0.14347	-0.3825		0.00256	0.50325	0.50648	-0.10625	0.25743	0.25682	0.09633		0.0016	0.14165	0.14483	-0.38307	0.45703	0.48099	-1.33218	0.19879	0.18563	1.34774
0.0032	0.0799	0.07869	0.50562	0.26831	0.27295	-0.35146	0.11488	0.11623	-0.29045		0.0032	0.48826	0.48968	-0.04838	0.24885	0.24411	0.79944		0.00192	0.11686	0.12193	-0.65181	0.41712	0.43395	-0.95821	0.16737	0.15803	0.99652
0.00384	0.0632	0.06507	-0.59031	0.23603	0.23671	-0.0627	0.09662	0.09738	-0.18169		0.00384	0.43739	0.43226	0.19842	0.21172	0.20366	1.48276		0.00224	0.09993	0.10501	-0.79296	0.38444	0.39519	-0.63491	0.14554	0.13736	0.9038
0.00448	0.057	0.05523	0.54915	0.20851	0.2088	-0.02848	0.08283	0.08357	-0.18361		0.00448	0.3946	0.38682	0.33794	0.18084	0.17456	1.136		0.00256	0.08932	0.092	-0.52023	0.35782	0.36271	-0.29074	0.12994	0.12132	0.95638
0.00512	0.04438	0.0478	-1.10443	0.1891	0.18664	0.2582	0.07529	0.07303	0.57232		0.00512	0.35821	0.34997	0.3933	0.16414	0.15264	2.3382		0.00288	0.08362	0.08171	0.42148	0.33681	0.33509	0.10407	0.11402	0.10851	0.63354
0.00576	0.03838	0.042	-1.07295	0.17212	0.16863	0.38348	0.06836	0.06472	0.87688		0.00576	0.32632	0.31947	0.35434	0.14706	0.13552	2.5635		0.0032	0.07612	0.07336	0.4733	0.31534	0.31131	0.24252	0.10036	0.09804	0.29721
0.0064	0.03225	0.03735	-1.65652	0.15916	0.15371	0.60282	0.06375	0.058	1.46399		0.0064	0.29872	0.29382	0.27425	0.13434	0.12178	2.60809		0.00352	0.07101	0.06645	0.64325	0.29671	0.29064	0.35833	0.09044	0.08933	0.1578
0.00704	0.03343	0.03355	-0.03604	0.14866	0.14113	0.8335	0.05935	0.05247	1.76423		0.00704	0.2786	0.27195	0.38401	0.12368	0.11052	2.69511		0.00384	0.06608	0.06065	0.72018	0.28249	0.27249	0.57324	0.08132	0.08197	-0.10536
0.00768	0.03212	0.03039	0.49071	0.13691	0.1304	0.73631	0.05316	0.04783	1.44608		0.00768	0.2665	0.25307	0.78821	0.11187	0.10112	2.30825		0.00416	0.06447	0.05571	0.91703	0.27147	0.25643	0.84122	0.07723	0.07568	0.25007
0.00832	0.02769	0.02772	-0.00979	0.12433	0.12113	0.36943	0.04598	0.04389	0.45763		0.00832	0.2502	0.23662	0.82998	0.10168	0.09315	1.91481		0.00448	0.06266	0.05146	0.94461	0.26078	0.24212	1.04283	0.06842	0.07023	-0.27153
0.00896	0.02036	0.02543	-1.73132	0.11522	0.11305	0.26675	0.04239	0.0405	0.46438		0.00896	0.23532	0.22215	0.85209	0.0934	0.08632	1.70332		0.0048	0.05274	0.04776	0.49369	0.24756	0.2293	1.06029	0.06527	0.06547	-0.02985
0.0096	0.01747	0.02346	-2.19938	0.10889	0.10593	0.36992	0.03941	0.03756	0.46816		0.0096	0.22348	0.20933	0.93794	0.08782	0.08039	1.71624		0.00512	0.05026	0.04451	0.67624	0.2371	0.21773	1.17802	0.06418	0.06127	0.48637
0.01024	0.0168	0.02174	-1.79974	0.1065	0.09962	0.88614	0.03778	0.03498	0.78502		0.01024	0.21127	0.19789	0.94196	0.08174	0.07519	1.48726		0.0064	0.03498	0.03473	0.03678	0.1977	0.18097	1.23452	0.05598	0.04854	1.28877
0.0128	0.01427	0.01663	-0.74799	0.08525	0.08023	0.77624	0.033	0.02724	1.47187		0.0128	0.20075	0.18761	0.95659	0.0731	0.07061	0.68717		0.00768	0.02598	0.02822	-0.46267	0.17252	0.15459	1.43219	0.04655	0.03994	1.34824
0.01536	0.00716	0.0133	-2.11052	0.07484	0.06691	1.3244	0.02977	0.0221	2.40281		0.01536	0.16532	0.15523	0.83073	0.06359	0.05662	1.71551		0.00896	0.02044	0.02358	-0.71164	0.15367	0.13475	1.66996	0.04203	0.03375	1.72999
0.01792	0.00619	0.01097	-1.68499	0.0605	0.0572	0.65288	0.02255	0.01845	1.40033		0.01792	0.13941	0.13225	0.65989	0.05499	0.0471	1.71833		0.01024	0.02187	0.02013	0.31506	0.13996	0.11928	1.94617	0.03678	0.0291	1.6665
0.02048	0.00812	0.00926	-0.39047	0.05412	0.04981	0.86998	0.02053	0.01574	1.43275		0.02048	0.1225	0.11509	0.74995	0.04525	0.04021	1.1502		0.01152	0.0167	0.01747	-0.15394	0.12451	0.10689	1.73569	0.03163	0.02549	1.02121
0.02304	0.00839	0.00796	0.13901	0.05328	0.04402	2.10065	0.01472	0.01365	0.3083		0.02304	0.10624	0.10179	0.51638	0.03662	0.035	0.33122		0.0128	0.01408	0.01537	-0.20462	0.11005	0.09674	1.50204	0.02558	0.0226	0.56891
0.0256	0.00534	0.00694	-0.47444	0.05129	0.03934	2.60501	0.01214	0.012	0.04321		0.0256	0.092	0.09118	0.1102	0.03163	0.03092	0.16095		0.01408	0.0182	0.01366	0.84774	0.10613	0.08827	2.05912	0.01993	0.02024	-0.05474
0.02816	0.00409	0.00612	-0.55028	0.04661	0.03551	2.19995	0.01286	0.01067	0.72787		0.02816	0.08249	0.08252	-0.00485	0.02667	0.02764	-0.21696		0.01536	0.01375	0.01226	0.2924	0.10425	0.08111	2.41557	0.02046	0.01828	0.4519
0.03072	0.00528	0.00545	-0.04275	0.04828	0.0323	2.96431	0.01116	0.00957	0.47048		0.03072	0.07331	0.07532	-0.29669	0.02747	0.02495	0.54809		0.01664	0.01242	0.01108	0.27917	0.09964	0.07497	2.45667	0.01732	0.01664	0.14192
0.03328	0.00323	0.0049	-0.44497	0.04521	0.02957	2.5789	0.0105	0.00865	0.48931		0.03328	0.06303	0.06924	-0.96289	0.02721	0.0227	0.99848		0.01792	0.00875	0.01009	-0.26002	0.09148	0.06965	2.1574	0.01421	0.01523	-0.23135
0.03584	0.00314	0.00444	-0.29127	0.03816	0.02724	1.83947	0.01153	0.00787	1.05328		0.03584	0.05481	0.06404	-1.5399	0.02247	0.0208	0.32298		0.0192	0.01191	0.00924	0.47098	0.08597	0.06499	1.97108	0.01532	0.01402	0.29709
0.0384	-0.00173	0.00404	-1.21914	0.03492	0.02522	1.63699	0.01177	0.00721	1.29817		0.0384	0.04765	0.05953	-2.06293	0.02182	0.01917	0.53203		0.02048	0.00665	0.0085	-0.39478	0.0807	0.06089	1.88264	0.01468	0.01297	0.42626
0.04096	0.000995119	0.0037	-0.40863	0.03228	0.02344	1.70522	0.00957	0.00663	0.97492		0.04096	0.04682	0.0556	-1.602	0.0192	0.01775	0.28672		0.0256	0.00666	0.00636	0.0614	0.06219	0.04839	1.46398	0.00989	0.00986	0.00873
0.0512	0.00139	0.00273	-0.17636	0.02278	0.01815	1.19213	0.00497	0.00495	0.00617		0.0512	0.04548	0.05213	-1.42667	0.02175	0.01652	1.18497		0.03072	0.00384	0.00499	-0.25954	0.05131	0.03992	1.26394	0.01104	0.00784	0.64243
0.06144	0.00271	0.00212	0.07307	0.01866	0.01465	0.9083	0.00556	0.00389	0.53649		0.06144	0.0401	0.0416	-0.27096	0.01662	0.01282	0.84556		0.03584	0.0086	0.00405	0.91559	0.04811	0.03382	1.66189	0.00589	0.00643	-0.11912
0.07168	-4.44612e-05	0.0017	-0.19513	0.01649	0.01218	0.96368	0.00618	0.00316	0.88743		0.07168	0.0364	0.03447	0.30597	0.01153	0.01038	0.23617		0.04096	0.00851	0.00338	1.16359	0.04351	0.02922	1.65894	0.00571	0.00541	0.07029
0.08192	-0.000160926	0.00141	-0.15749	0.0115	0.01035	0.24392	0.00267	0.00263	0.01118		0.08192	0.03244	0.02932	0.40752	0.00659	0.00865	-0.38097		0.04608	0.01079	0.00287	1.54638	0.04303	0.02563	1.97614	0.0066	0.00463	0.39987
0.09216	4.60927e-06	0.00119	-0.11284	0.00907	0.00895	0.02569	0.00419	0.00224	0.50955		0.09216	0.02855	0.02544	0.38119	0.00668	0.00737	-0.11521		0.0512	0.00837	0.00248	1.13033	0.04023	0.02277	2.04127	0.00135	0.00403	-0.59534
0.1024	-0.00195	0.00103	-0.27632	0.0046	0.00784	-0.74149	0.000829223	0.00193	-0.2942		0.1024	0.03137	0.02241	0.90853	0.000330283	0.00639	-0.89668		0.05632	0.00399	0.00217	0.34867	0.03321	0.02042	1.53506	-0.000400402	0.00355	-0.77281
0.11264	-0.00074748	0.00103	0	0.00469	0.00784	0	-0.000941135	0.00193	0		0.11264	0.02027	0.01999	0.03899	-0.00239	0.00561	-1.26939		0.06144	0.00124	0.00192	-0.1187	0.02527	0.01847	0.84406	0.000951294	0.00315	-0.44295
0.12288	-0.000147228	0.00103	0	0.00458	0.00784	0	-0.00116	0.00193	0		0.12288	0.01449	0.018	-0.64714	0.00185	0.00498	-0.41475		0.06656	-0.0016	0.00172	-0.56611	0.02324	0.01683	0.78392	0.00239	0.00283	-0.08374
0.13312	-0.00233	0.00103	0	0.0054	0.00784	0	0.0038	0.00193	0		0.13312								0.07168	-0.000758725	0.00155	-0.38618	0.02282	0.01543	0.86631	0.00385	0.00256	0.22711
0.14336	-0.000485814	0.00103	0	0.00337	0.00784	0	0.000924299	0.00193	0		0.14336								0.0768	0.00119	0.0014	-0.03837	0.02299	0.01422	0.98217	0.00401	0.00233	0.29417
0.1536	0.000941062	0.00103	0	0.00696	0.00784	0	0.00101	0.00193	0		0.1536								0.08192	0.0021	0.00128	0.11785	0.01676	0.01316	0.40006	0.00385	0.00213	0.31111
0.16384	-0.00056005	0.00103	0	0.00134	0.00784	0	0.00125	0.00193	0		0.16384								0.1024	0.00447	0.000928804	0.47431	0.00453	0.01004	-0.6551	0.003	0.00156	0.24023
0.2048	-0.00159	0.00103	0	0.00122	0.00784	0	0.000960479	0.00193	0		0.2048								0.12288	0.00346	0.000928804	0	0.000472963	0.01004	0	-0.000786829	0.00156	0
0.24576	-0.000178732	0.00103	0	-0.000360576	0.00784	0	0.000418256	0.00193	0		0.24576								0.14336	0.00306	0.000928804	0	-0.01005	0.01004	0	-0.00184	0.00156	0
0.28672	-0.000704734	0.00103	0	-0.00271	0.00784	0	0.00205	0.00193	0		0.28672								0.16384	0.00101	0.000928804	0	-0.000915939	0.01004	0	-0.00656	0.00156	0
0.32768	-0.000180399	0.00103	0	0.000331371	0.00784	0	-0.00123	0.00193	0		0.32768								0.18432	-0.000866732	0.000928804	0	-0.00875	0.01004	0	-0.00485	0.00156	0
0.36864	-0.00103	0.00103	0	-0.000691781	0.00784	0	0.0024	0.00193	0		0.36864								0.2048	-0.000678423	0.000928804	0	-0.00222	0.01004	0	-0.000747914	0.00156	0
0.4096	0.000188433	0.00103	0	-0.000229726	0.00784	0	-0.00102	0.00193	0		0.4096								0.22528	-0.000749709	0.000928804	0	0.00735	0.01004	0	-0.00133	0.00156	0
0.45056	-0.000513274	0.00103	0	0.00491	0.00784	0	-0.00211	0.00193	0		0.45056								0.24576	0.000245742	0.000928804	0	0.01321	0.01004	0	-0.000681403	0.00156	0
0.49152	-0.0011	0.00103	0	0.00206	0.00784	0	-1.5776e-05	0.00193	0		0.49152								0.26624	-0.00196	0.000928804	0	0.00672	0.01004	0	-0.00297	0.00156	0
0.53248	-0.000841058	0.00103	0	8.54399e-05	0.00784	0	0.000501384	0.00193	0		0.53248								0.28672	0.00332	0.000928804	0	0.00624	0.01004	0	-0.00649	0.00156	0
0.57344	-0.00294	0.00103	0	-0.000129668	0.00784	0	0.00138	0.00193	0		0.57344								0.3072	-0.000255072	0.000928804	0	0.00695	0.01004	0	-0.00413	0.00156	0
0.6144	-0.00163	0.00103	0	-0.00223	0.00784	0	0.00376	0.00193	0		0.6144								0.32768				0.00488	0.01004	0	-0.00429	0.00156	0
0.65536	-0.00231	0.00103	0								0.65536								0.4096				0.01359	0.01004	0	-0.00207	0.00156	0
0.8192	-0.00236	0.00103	0								0.8192								0.49152				-4.76262e-05	0.01004	0	0.00105	0.00156	0
0.98304	-0.00198	0.00103	0								0.98304								0.57344				0.00216	0.01004	0	-0.00165	0.00156	0
1.14688	-0.00247	0.00103	0								1.14688								0.65536				0.01014	0.01004	0	-0.000495399	0.00156	0
1.31072	-0.00306	0.00103	0								1.31072								0.73728				0.00191	0.01004	0	0.000549812	0.00156	0
1.47456	-0.00426	0.00103	0								1.47456								0.8192				0.00165	0.01004	0	0.00115	0.00156	0
1.6384	-0.00587	0.00103	0								1.6384								0.90112				0.00263	0.01004	0	-0.00025331	0.00156	0
1.80224	-0.00505	0.00103	0								1.80224								0.98304				-0.00137	0.01004	0	-0.000206928	0.00156	0
1.96608	-0.00406	0.00103	0								1.96608								1.06496				-0.0018	0.01004	0	0.000436738	0.00156	0
2.12992	-0.00345	0.00103	0								2.12992								1.14688				0.00996	0.01004	0	0.00127	0.00156	0
2.29376	-0.00531	0.00103	0								2.29376								1.2288				0.01526	0.01004	0	0.00243	0.00156	0
2.4576	-0.00426	0.00103	0								2.4576								1.31072				0.01004	0.01004	0	0.00228	0.00156	0
2.62144	-0.00349	0.00103	0								2.62144								1.6384				0.00726	0.01004	0	0.00254	0.00156	0
3.2768	-0.00624	0.00103	0								3.2768								1.96608				0.00292	0.01004	0	0.00191	0.00156	0
3.93216	-0.00631	0.00103	0								3.93216								2.29376				0.00677	0.01004	0	-0.000783127	0.00156	0
4.58752	-0.00657	0.00103	0								4.58752								2.62144				0.00188	0.01004	0	0.000677723	0.00156	0
5.24288	-0.00423	0.00103	0								5.24288								2.94912				0.00208	0.01004	0	-0.00111	0.00156	0
5.89824	-0.00174	0.00103	0								5.89824								3.2768				0.00174	0.01004	0	0.00194	0.00156	0
6.5536	-0.00207	0.00103	0								6.5536								3.60448				0.00623	0.01004	0	0.00183	0.00156	0
7.20896	-0.00157	0.00103	0								7.20896								3.93216				0.01006	0.01004	0	0.000535245	0.00156	0
7.86432	-0.00105	0.00103	0								7.86432								4.25984				0.00843	0.01004	0	0.00219	0.00156	0
8.51968	-0.00177	0.00103	0								8.51968								4.58752				0.00402	0.01004	0	-0.00018532	0.00156	0
9.17504	0.00236	0.00103	0								9.17504								4.9152				0.00957	0.01004	0	0.00232	0.00156	0
9.8304	0.003	0.00103	0								9.8304								5.24288				-0.000365674	0.01004	0	0.00249	0.00156	0
10.4858	0.00358	0.00103	0								10.4858								6.5536				-0.00312	0.01004	0	0.0031	0.00156	0
13.1072	0.00237	0.00103	0								13.1072								7.86432				0.000158385	0.01004	0	0.00526	0.00156	0
15.7286	0.00493	0.00103	0								15.7286								9.17504				0.0025	0.01004	0	0.00279	0.00156	0
18.3501	0.00186	0.00103	0								18.3501								10.4858				0.00602	0.01004	0	0.00767	0.00156	0
20.9715	0.00216	0.00103	0								20.9715								11.7965				-0.001	0.01004	0	0.00702	0.00156	0
23.593	0.00388	0.00103	0								23.593								13.1072				0.0044	0.01004	0	0.00473	0.00156	0
26.2144	0.00563	0.00103	0								26.2144								14.4179				-0.00454	0.01004	0	0.00304	0.00156	0
28.8358	0.00191	0.00103	0								28.8358								15.7286				-0.02054	0.01004	0	0.00333	0.00156	0
31.4573	0.00357	0.00103	0								31.4573								17.0394				-0.01387	0.01004	0	0.00136	0.00156	0
34.0787	0.00309	0.00103	0								34.0787								18.3501				-0.01781	0.01004	0	0.000650202	0.00156	0
36.7002	0.0035	0.00103	0								36.7002								19.6608				-0.00955	0.01004	0	0.00034491	0.00156	0
39.3216	0.00645	0.00103	0								39.3216

## Sheet: Fig. 3g
Photon counts	h6f-NANOG-WT-eGFP	Photon counts	h6f-NANOG-W8A-eGFP	Photon counts	h6G-eGFP
0	0.00768	0	0.00901	0	0.00261
1	0.03013	1	0.0338	1	0.01227
2	0.06073	2	0.06879	2	0.03016
3	0.08749	3	0.09862	3	0.05368
4	0.09923	4	0.11621	4	0.07515
5	0.10138	5	0.11616	5	0.09168
6	0.09538	6	0.10868	6	0.09978
7	0.08347	7	0.09384	7	0.10036
8	0.07014	8	0.07703	8	0.09462
9	0.05783	9	0.06211	9	0.0852
10	0.04735	10	0.04953	10	0.07399
11	0.0392	11	0.03908	11	0.06233
12	0.03263	12	0.03077	12	0.05084
13	0.02726	13	0.02368	13	0.04088
14	0.02234	14	0.01794	14	0.0322
15	0.01799	15	0.01395	15	0.0248
16	0.01543	16	0.01033	16	0.01885
17	0.01286	17	0.00798	17	0.01404
18	0.01151	18	0.00577	18	0.01047
19	0.00988	19	0.0045	19	0.00772
20	0.00797	20	0.00335	20	0.00548
21	0.00699	21	0.00245	21	0.00387
22	0.00608	22	0.00175	22	0.00278
23	0.00517	23	0.00137	23	0.00189
24	0.00434	24	0.00097	24	0.0014
25	0.00381	25	0.000756667	25	0.000945833
26	0.00323	26	0.000456667	26	0.000658333
27	0.00287	27	0.000306667	27	0.0004225
28	0.00258	28	0.000276667	28	0.000313333
29	0.00226	29	0.000126667	29	0.000200417
30	0.00197	30	0.000136667	30	0.00014125
31	0.00182	31	7e-05	31	8.875e-05
32	0.00153	32	6e-05	32	5.125e-05
33	0.00143	33	5.66667e-05	33	4.20833e-05
34	0.00136	34	2.33333e-05	34	2.79167e-05
35	0.00113	35	3e-05	35	1.45833e-05
36	0.00118	36	1e-05	36	1.66667e-05
37	0.00101	37	1e-05	37	7.5e-06
38	0.000958333	38	3.33333e-06	38	7.5e-06
39	0.000691667	39	3.33333e-06	39	4.16667e-06
40	0.000766667	40	3.33333e-06	40	2.5e-06
41	0.000666667	41	3.33333e-06	42	8.33333e-07
42	0.000558333	42	3.33333e-06	44	4.16667e-07
43	0.00065	49	3.33333e-06	45	1.25e-06
44	0.000425			46	4.16667e-07
45	0.000533333			47	4.16667e-07
46	0.00055			51	4.16667e-07
47	0.000575			54	4.16667e-07
48	0.00035			59	4.16667e-07
49	0.000416667
50	0.000291667
51	0.0003
52	0.000308333
53	0.000266667
54	0.000291667
55	0.0003
56	0.000225
57	0.000175
58	0.000216667
59	0.000241667
60	0.000116667
61	0.00015
62	0.000166667
63	0.00015
64	0.0001
65	0.000133333
66	0.000133333
67	0.000108333
68	0.000116667
69	0.000141667
70	0.0001
71	8.33333e-05
72	0.000116667
73	8.33333e-05
74	0.000158333
75	0.000116667
76	0.000141667
77	9.16667e-05
78	5e-05
79	6.66667e-05
80	4.16667e-05
81	5e-05
82	6.66667e-05
83	7.5e-05
84	3.33333e-05
85	3.33333e-05
86	3.33333e-05
87	4.16667e-05
88	5.83333e-05
89	3.33333e-05
90	1.66667e-05
91	5.83333e-05
92	4.16667e-05
93	5e-05
94	1.66667e-05
95	3.33333e-05
96	4.16667e-05
97	4.16667e-05
99	1.66667e-05
100	1.66667e-05
101	3.33333e-05
102	1.66667e-05
103	5e-05
104	3.33333e-05
105	2.5e-05
107	1.66667e-05
108	2.5e-05
109	8.33333e-06
110	1.66667e-05
111	1.66667e-05
112	1.66667e-05
114	8.33333e-06
115	8.33333e-06
116	1.66667e-05
124	1.66667e-05
125	1.66667e-05
126	8.33333e-06
127	8.33333e-06
128	1.66667e-05
129	8.33333e-06
130	1.66667e-05
138	8.33333e-06
141	8.33333e-06
142	8.33333e-06
143	8.33333e-06
148	8.33333e-06
151	1.66667e-05
152	8.33333e-06
154	8.33333e-06
158	1.66667e-05
196	8.33333e-06
249	8.33333e-06
258	8.33333e-06
298	8.33333e-06
307	8.33333e-06

## Sheet: Fig. 3j
	Wthek_1			Wthek_2			Wthek_3			Wthek_4			Wthek_5			Wthek_6			Wthek_7			Wthek_8			Wthek_9			Wthek_10			Wthek_11
Time	Time [s]	Intensity Region 1	Intensity Region 2	Time [s]	Intensity Region 1	Intensity Region 2	Time [s]	Intensity Region 1	Intensity Region 2	Time [s]	Intensity Region 1	Intensity Region 2	Time [s]	Intensity Region 1	Intensity Region 2	Time [s]	Intensity Region 1	Intensity Region 2	Time [s]	Intensity Region 1	Intensity Region 2	Time [s]	Intensity Region 1	Intensity Region 2	Time [s]	Intensity Region 1	Intensity Region 2	Time [s]	Intensity Region 1	Intensity Region 2	Time [s]	Intensity Region 1	Intensity Region 2
1	0	16160.3	14387	0	27344.6	28669.4	0	12147.5	9347.37	0	17717.5	15559.6	0	11004.6	8507.68	0	9172.43	9355.88	0	11755.2	9400.38	0	17349.8	15796.8	0	10984.2	9128.1	0	12855.3	8874.06	0	10252.9	8833.25	1.12326	0.953789	1.29956	1.13869	1.29349	0.980391	1.2505	1.09831	1.20334	1.44864	1.16072	Normalized data
2	0.0917	15194.2	13885.7	0.0917	26237	27830	0.0917	11589.2	9274.35	0.0917	15961.8	14631	0.0917	10939	8267.53	0.0917	8738.76	8497.78	0.0917	11413.6	8854.1	0.0917	16303.9	14780.2	0.0917	10282.2	9604.05	0.0917	11517.6	8010.75	0.0917	8882.12	8379.12	1.09424	0.942758	1.2496	1.09096	1.32313	1.02836	1.28907	1.10309	1.07062	1.43777	1.06003
3	0.1834	15352.1	13540.9	0.1834	26032.5	26903.1	0.1834	11177.7	8790.83	0.1834	15749.8	13773.1	0.1834	10200.2	8033.66	0.1834	8370.34	8258.53	0.1834	11398.3	8834.06	0.1834	15618.5	14103.9	0.1834	10586.4	9083.81	0.1834	11157.6	7847.66	0.1834	9742.52	8268.21	1.13376	0.96764	1.27152	1.14352	1.26968	1.01354	1.29027	1.10739	1.16542	1.42177	1.17831		1.11708	0.954729	1.27356	1.12439
4	1.5682	4074.42	12933.7	1.6086	6215.81	25666.8	1.5682	2777.22	8693.5	0.88146	4502.16	14310	0.88146	4874.33	8049.47	0.88186	3603.37	8226.25	0.92185	4401.1	8655.89	0.96225	4660.93	13601.5	0.88186	3565.81	8721.99	0.96266	3568.49	7722.16	0.88186	3406.36	7203.4	0.315023	0.242173	0.319459	0.314616	0.605547	0.438034	0.508452	0.342678	0.40883	0.46211	0.472882	0	0	0	0	0
5	1.6599	4621.43	13001.3	1.7003	6911.66	25578.6	1.6599	3011.8	8318.7	0.97316	5882.66	13234.9	0.97316	5628.32	8449.54	0.97356	4510.89	8239.65	1.01356	5621.16	8518.33	1.05395	5874.07	12525.6	0.97356	4501.76	8981.69	1.05436	4758.13	7800.6	0.97356	3851.82	8075.66	0.355461	0.270213	0.362051	0.444481	0.66611	0.547461	0.65989	0.468964	0.501216	0.60997	0.476967	0.0917	0.0493904	0.0386503	0.0447369	0.15667
6	1.75161	5187.23	12632.5	1.792	7500	25449.7	1.75161	3536.21	8806.6	1.06486	6578.42	13219.3	1.06486	5957.23	7645.96	1.06526	4961.46	7754.43	1.10526	5459.7	9256.59	1.14565	6813.55	14248.1	1.06526	4866.83	7869.43	1.14606	5460.33	7683.38	1.06526	4438.12	8088.18	0.410627	0.2947	0.401541	0.497639	0.779134	0.639823	0.589817	0.478207	0.618448	0.710668	0.548717	0.18341	0.116771	0.0724037	0.0862149	0.2208
7	1.84331	5380.89	12716.5	1.8837	7919.44	25252.6	1.84331	3693.58	8520.92	1.15656	7394.25	13371.9	1.15656	6166.66	7928.45	1.15696	4740.56	8859.42	1.19696	6153.77	9724.77	1.23735	6900.35	12325.3	1.15696	5452.27	8217.95	1.23776	5704.66	7519.66	1.15696	5248.25	7584.1	0.423144	0.313609	0.433472	0.55297	0.777788	0.535087	0.632793	0.559852	0.663459	0.758633	0.692007	0.27511	0.132059	0.0984695	0.119754	0.287553
8	1.93501	5969.15	12954.9	1.9754	8456.81	25357.2	1.93501	3919.56	8380.96	1.24826	7554.15	12543.2	1.24826	6597.56	8272.29	1.24867	5149.55	7707.43	1.28866	6309.43	8423.25	1.32905	7548.71	13230.2	1.24867	5060.01	8351.41	1.32946	5758.97	7827.8	1.24867	5311.34	8170.02	0.460766	0.333507	0.467674	0.602252	0.797549	0.668129	0.74905	0.570565	0.605887	0.735707	0.650102	0.36681	0.17801	0.125896	0.155678	0.347006
9	2.02671	6051.08	12799.4	2.0671	8335.57	25073.7	2.02671	4067.11	8193.94	1.33996	8346.6	12492.4	1.33996	7259.83	7586.08	1.34037	5591.88	7728.98	1.38036	6352.33	8689.18	1.42076	8020.9	13102.6	1.34037	5658.94	7962.89	1.42116	6497.67	7616.22	1.34037	5451.73	7308.35	0.472764	0.332442	0.496356	0.668135	0.956994	0.723495	0.731063	0.612162	0.710664	0.853135	0.74596	0.45851	0.192664	0.124429	0.185804	0.426488
10	2.11841	6333.63	12478.6	2.1588	9091.33	25435	2.11841	4517.27	8326.37	1.43166	8539.06	12470.2	1.43166	6870.44	7301.1	1.43207	5867.61	8587.71	1.47206	6916.93	8395.35	1.51246	7729.33	12363.2	1.43207	5985.19	7973.86	1.51286	6750.79	7885.62	1.43207	5482.72	7125.34	0.507559	0.357434	0.542526	0.684759	0.941014	0.683256	0.8239	0.62519	0.7506	0.856089	0.769468	0.55021	0.235164	0.158878	0.2343	0.446544
11	2.21011	6498.06	12347.8	2.25051	9240.34	25771.4	2.21011	4493.78	8461.89	1.52336	8909.22	12838.4	1.52336	7086.12	8196.37	1.52377	5570.27	8060.16	1.56376	7047.62	8939.84	1.60416	8993.04	13914.7	1.52377	6450.13	8679.72	1.60456	6730.8	7419.73	1.52377	5512.11	7127.95	0.526253	0.35855	0.531061	0.693952	0.864544	0.691086	0.788338	0.646297	0.743127	0.907149	0.773309	0.64191	0.257996	0.160417	0.222257	0.457634
12	2.30181	6821.55	12902.8	2.34221	9419.04	25419.3	2.30181	4501.52	8370.43	1.61506	8713.22	12895.4	1.61506	6866.21	8163.89	1.61547	5757.98	8365.12	1.65546	7434.06	8440.45	1.69586	8750.9	12525	1.61547	6342.16	8119.84	1.69626	6909.85	7485.4	1.61547	6145.13	7209.48	0.528687	0.370546	0.537789	0.675686	0.841047	0.688331	0.880766	0.698673	0.78107	0.923111	0.852369	0.73361	0.260969	0.176953	0.229323	0.435597
13	2.39351	6956.3	12655.8	2.43391	9746.78	25500.7	2.39351	4751.83	8436.4	1.70676	8763.74	12729.9	1.70676	7231.79	7854.91	1.70717	5488.28	7875.87	1.74716	7417.17	8912.06	1.78756	8896.5	13052	1.70717	6683.15	8192.76	1.78796	7366.23	7645.58	1.70717	5968.57	7668.77	0.549653	0.382216	0.563254	0.688438	0.920672	0.696848	0.832262	0.681619	0.815739	0.963463	0.778296	0.82531	0.286577	0.193038	0.256071	0.450982
14	2.48521	7167.42	13138.7	2.52561	9867.97	24985	2.48521	5029.14	8440.03	1.79847	9157.33	13319.9	1.79847	7694.34	7991.34	1.79887	5887.54	7715.82	1.83886	7572.28	8580.12	1.87926	9158.16	12250.9	1.79887	6889.72	8393.24	1.87966	7534.45	7943.21	1.79887	5778.01	7817.46	0.54552	0.394955	0.595867	0.687495	0.962836	0.763047	0.882538	0.747552	0.820865	0.94854	0.739116	0.91701	0.281528	0.210598	0.290326	0.449844
15	2.57691	7059.91	13200.6	2.61731	10052	25155.5	2.57691	4998.68	8295.06	1.89017	9526.24	12587.1	1.89017	7756.41	8284.45	1.89057	5503.93	8154.66	1.93056	7391.95	8853.64	1.97096	9125.39	12888	1.89057	7176.87	8298.19	1.97136	7582.35	8207.11	1.89057	5950.35	7231.94	0.534817	0.399593	0.602609	0.756825	0.936262	0.674944	0.834906	0.708051	0.864871	0.923876	0.822787	1.00871	0.268456	0.216991	0.297408	0.533484
16	2.66861	7160.71	12971.2	2.70901	10138.9	25148.2	2.66861	4795.23	8161.18	1.98187	10210.1	13127.3	1.98187	7581.44	7656.06	1.98227	6507.65	8090.51	2.02226	7996.3	8823.11	2.06266	9788.56	12738.9	1.98227	6918.13	8528.21	2.06306	7905.77	7955.03	1.98227	6195.33	7460.5	0.552045	0.403168	0.587566	0.77778	0.990254	0.804356	0.906291	0.768396	0.811205	0.993808	0.830417	1.10041	0.289499	0.221919	0.281607	0.558765
17	2.76031	7293.41	12506.2	2.80071	10464.7	25011.1	2.76031	5130.56	8682.38	2.07357	10169.7	13680.4	2.07357	7715.67	7537.87	2.07397	6210.33	7695.22	2.11396	7736.25	8795.93	2.15436	9475.14	12229.4	2.07397	7073.59	8118.78	2.15477	7490.51	7646.37	2.07397	6096.44	7190.71	0.583184	0.418404	0.590916	0.743379	1.02359	0.807038	0.879526	0.774782	0.871263	0.979616	0.847821	1.19211	0.327532	0.24292	0.285126	0.517263
18	2.85201	7681.56	12591.4	2.89241	10469.4	24959.5	2.85201	5305.06	8587.11	2.16527	10125.1	13403.8	2.16527	6780.81	8047.63	2.16567	6592.04	7765.02	2.20567	8351.22	8767.29	2.24606	9250.21	13360.9	2.16567	6589.55	7558.03	2.24647	7937.47	7277.39	2.16567	5856.21	6855	0.610062	0.419453	0.617793	0.755387	0.842585	0.84894	0.952542	0.692333	0.87186	1.0907	0.854297	1.28381	0.36036	0.244367	0.313357	0.53175
19	2.94371	7804.38	12295.4	2.98411	10681.8	24908.9	2.94371	5428.56	8585.16	2.25697	10365.2	12706.5	2.25697	7860.14	8155.52	2.25737	6384.94	8111.23	2.29737	8042.08	8120.21	2.33776	9845.55	13106.9	2.25737	7476.71	8738.36	2.33817	8065.64	7416.09	2.25737	6828.73	7476.56	0.634739	0.428833	0.632319	0.815742	0.963781	0.787173	0.990379	0.75117	0.855619	1.08759	0.913351	1.37551	0.3905	0.257296	0.328614	0.604562
20	3.03542	7907.08	12751.9	3.07581	10721.7	25651.2	3.03542	5374.68	8641.93	2.34867	10674.6	12474.2	2.34867	8063.21	7281.06	2.34907	6448.81	8241.8	2.38907	7660.51	8025.18	2.42946	9942.87	13104.5	2.34907	7952.76	9127.93	2.42987	8294.39	7704.85	2.34907	6292.25	7408.67	0.620069	0.41798	0.62193	0.855739	1.10742	0.782451	0.95456	0.758738	0.871256	1.07652	0.849308	1.46722	0.372583	0.242336	0.317702	0.652816
21	3.12712	7739.17	12149.9	3.16751	10804.3	25315.9	3.12712	5239.26	8353.83	2.44037	11339.8	12751.7	2.44037	7926.28	7769.8	2.44077	6348.22	7698.68	2.48077	8163.77	8475.33	2.52116	10317.1	12848.4	2.44077	7451.21	8468.42	2.52157	8027.7	7711.86	2.44077	6333.97	7291.82	0.636973	0.426778	0.627168	0.889274	1.02014	0.824585	0.963239	0.802986	0.879882	1.04095	0.868642	1.55892	0.393229	0.254463	0.323204	0.693272
22	3.21882	7782.54	12538.3	3.25921	10845.7	25454.8	3.21882	5641.64	7977.91	2.53207	10751	12939.9	2.53207	7507.21	7900.6	2.53248	6971.63	7776.82	2.57247	8455.27	9049.72	2.61287	9629.57	12972.1	2.53248	6608.67	8558.55	2.61327	8072.94	7646.1	2.53248	7088.23	7734.57	0.620703	0.426078	0.707158	0.830837	0.950207	0.896464	0.934313	0.742328	0.772172	1.05582	0.916436	1.65062	0.373357	0.253498	0.407221	0.622774
23	3.31052	7752.22	12776.5	3.35091	10837.2	24968.4	3.31052	5724.55	8425.5	2.62377	10531.4	12776.4	2.62377	7741.47	7196.9	2.62418	6090.84	7631.53	2.66417	8028.38	7993.81	2.70457	10383	12696.1	2.62418	7815.45	8743.53	2.70497	8098.66	8233.62	2.62418	6045	7976.85	0.606758	0.434039	0.679431	0.824283	1.07567	0.798114	1.00432	0.817808	0.893855	0.983609	0.757818	1.74232	0.356325	0.264472	0.378098	0.614866
24	3.40222	8145.82	12479.9	3.44262	11441.2	24904.1	3.40222	5755.14	8377.02	2.71547	10355.4	12294.1	2.71547	7718.82	7354.48	2.71588	7215.75	7308.31	2.75587	7796.47	8387.44	2.79627	9676.28	13373.6	2.71588	7182.27	8768.87	2.79667	7993.49	7799.25	2.71588	6312.97	7744.14	0.652717	0.459412	0.687016	0.842308	1.04954	0.987336	0.929541	0.723536	0.819064	1.0249	0.815193	1.83402	0.412459	0.299447	0.386065	0.636613
25	3.49392	7841.85	12909.3	3.53432	11503.5	25289.4	3.49392	5950.32	8593.52	2.80717	11218.2	12787.3	2.80717	7392.76	7597.69	2.80758	6055.49	7034.36	2.84757	8668.02	8558.48	2.88797	10255.2	12746.6	2.80758	7313.56	8127.15	2.88837	8155.07	7933.09	2.80758	6760.29	8005.32	0.607459	0.454875	0.69242	0.877295	0.973028	0.860845	1.0128	0.804541	0.899893	1.02798	0.844475	1.92572	0.35718	0.293193	0.391741	0.678821
26	3.58562	8248.92	12522.4	3.62602	11511.4	25315.5	3.58562	6195.91	8000.87	2.89887	11024.1	12888.4	2.89887	8296.21	7920.9	2.89928	6331.61	7365.38	2.93927	8009.41	8515.25	2.97967	10305.4	12626	2.89928	7895.02	8467.98	2.98007	8164.98	7726.57	2.89928	6881.38	7267.5	0.65873	0.454719	0.774405	0.855349	1.04738	0.859645	0.940596	0.8162	0.932338	1.05674	0.94687	2.01742	0.419804	0.292979	0.477855	0.652345
27	3.67732	8270.69	12777.1	3.71772	11674.9	24985.1	3.67732	5857.34	8869.54	2.99058	11051.6	13312.2	2.99058	7920.09	7833.11	2.99098	6524.4	7747.73	3.03097	8460.15	8316.32	3.07137	10420.8	12563	2.99098	7514.75	8818.61	3.07177	8346.53	7304.33	2.99098	6340.75	7761.34	0.647307	0.467273	0.660388	0.830184	1.0111	0.842105	1.0173	0.829484	0.852147	1.14268	0.816965	2.10912	0.405851	0.310283	0.358097	0.621985
28	3.76902	8492.06	12739.4	3.80942	11817.7	24971	3.76902	5809.9	8383.53	3.08228	11282	13673.5	3.08228	7753.8	7023.84	3.08268	6522.64	7611.03	3.12267	8877.59	8716.59	3.16307	11261.3	13336.8	3.08268	7358.47	8895.31	3.16347	8215.31	8025.92	3.08268	6511.56	7780.06	0.666599	0.473256	0.693014	0.825095	1.10393	0.856998	1.01847	0.84438	0.82723	1.0236	0.836954	2.20082	0.429415	0.31853	0.392365	0.615846
29	3.86072	8161.94	12372	3.90112	11940.8	25012.9	3.86072	5963	8319.74	3.17398	11272.3	12491.2	3.17398	8167.54	7526.43	3.17438	6243.97	7948.36	3.21437	8599.44	8431.41	3.25477	10695.6	12020.8	3.17438	7265.47	9198.3	3.25517	8664.03	7688.78	3.17438	6562.23	7482.56	0.659711	0.477385	0.716729	0.902414	1.08518	0.785567	1.01993	0.889758	0.789871	1.12684	0.877003	2.29252	0.421002	0.324222	0.417274	0.709125
30	3.95242	8546.62	12661	3.99282	12066.3	25599.9	3.95242	6118.81	8376.18	3.26568	11117	13728.4	3.26568	8252.25	7308.42	3.26608	6280.66	7706.44	3.30607	8494.9	8229.65	3.34647	11387.3	12147.5	3.26608	8436.49	8661.22	3.34687	8491.62	7381.77	3.26608	6469.77	7316.33	0.675036	0.47134	0.7305	0.809779	1.12914	0.814989	1.03223	0.937417	0.974053	1.15035	0.884292	2.38422	0.43972	0.315889	0.431739	0.597369
31	4.04412	8265.16	12492.6	4.08452	12181.5	25225.9	4.04412	6173.97	8126.72	3.35738	11207.7	13016.3	3.35738	8058.01	7858.18	3.35778	7112.55	8233.61	3.39777	8782.22	7459.72	3.43817	10583	13280.8	3.35778	7904.28	8530.92	3.43858	8185.47	6931.75	3.35778	6704.7	7487.65	0.661607	0.482898	0.759713	0.861054	1.02543	0.863844	1.17728	0.796863	0.926545	1.18087	0.895435	2.47592	0.423317	0.331821	0.462423	0.659227
32	4.13582	8860.35	12594.1	4.17622	12039	25187.5	4.13582	5795	8338.92	3.44908	11325.6	14155.7	3.44908	8295.67	7904.81	3.44948	6192.23	7713.65	3.48948	7923.65	8185.6	3.52987	10567.3	12548.6	3.44948	8518.67	8137.43	3.53028	9096.79	7818.51	3.44948	7040.27	7701.84	0.703531	0.477975	0.694934	0.800074	1.04945	0.802763	0.967998	0.842113	1.04685	1.16349	0.914101	2.56762	0.474523	0.325034	0.394382	0.585661
33	4.22753	8492.58	12555.2	4.26792	12109.2	24861.2	4.22753	6078.45	8272.56	3.54078	10870.4	13317.5	3.54078	8121.36	7888.9	3.54118	6543.13	7899.51	3.58118	8391.58	8400.11	3.62157	10989.2	12860.6	3.54118	8339.69	8692.16	3.62198	8986.24	7416.99	3.54118	6501.88	7424.73	0.676419	0.487074	0.734772	0.816251	1.02947	0.828295	0.998985	0.854482	0.959451	1.21158	0.875706	2.65933	0.441408	0.337577	0.436226	0.605176
34	4.31923	8558.12	12911.9	4.35962	12088.8	25565.9	4.31923	6530.73	8166.64	3.63248	11004.1	13030.2	3.63248	8110.23	7738.6	3.63288	6567.95	7743.88	3.67288	8422.64	8284.66	3.71327	10651.6	12992.8	3.63288	7969.85	8073.54	3.71368	8625.5	8344.23	3.63288	6598.56	7629.84	0.662807	0.472848	0.799684	0.844503	1.04802	0.848147	1.01665	0.819811	0.987157	1.03371	0.864837	2.75103	0.424783	0.317968	0.504407	0.639261
35	4.41093	8565.32	12780.7	4.45132	12369.1	24690.6	4.41093	6568.85	8161.68	3.72418	11461.7	13299.4	3.72418	8124.88	7672.5	3.72458	7154.22	7865.49	3.76458	8612.13	7942.36	3.80497	10699	12843.7	3.72458	7368.45	8338.72	3.80538	8696.47	8171.98	3.72458	6876.85	7856.58	0.670179	0.500965	0.804841	0.861825	1.05896	0.90957	1.08433	0.833014	0.883643	1.06418	0.875298	2.84273	0.433786	0.356724	0.509823	0.660157
36	4.50263	8424.29	12593.9	4.54302	12328.2	24912.7	4.50263	6145.8	8347.03	3.81588	11472	13407.5	3.81588	9034.79	7680.48	3.81629	6140.05	7975.2	3.85628	8987.38	8165.34	3.89668	10460.1	12913.9	3.81629	8384.52	8794.6	3.89708	8772.72	7705.2	3.81629	7008.85	7050.43	0.668917	0.494854	0.736285	0.855639	1.17633	0.769893	1.10068	0.809993	0.953372	1.13855	0.994102	2.93443	0.432246	0.348302	0.437815	0.652694
37	4.59433	8501.99	12313.6	4.63472	12499	25407.3	4.59433	6631.81	8275.39	3.90758	11234	13678.3	3.90758	8162.98	7042.48	3.90799	7004.48	8079.76	3.94798	8762.51	8669.73	3.98838	10194.1	12051.1	3.90799	7694.59	8089.44	3.98878	9673.51	7775.58	3.90799	7085.77	7337.81	0.690453	0.491946	0.80139	0.821302	1.15911	0.866917	1.0107	0.845905	0.951189	1.24409	0.965651	3.02613	0.45855	0.344292	0.506198	0.61127
38	4.68603	9054.68	12549.7	4.72643	12569.2	24192.2	4.68603	6427.02	8182.37	3.99928	11465.4	13569.9	3.99928	8000.43	7827.18	3.99969	6740.02	7889.58	4.03968	8317.24	7555.24	4.08008	10711.1	12123.8	3.99969	7863.63	8882.91	4.08048	8907.94	7788.07	3.99969	7325.6	7414.18	0.721504	0.519557	0.785472	0.844915	1.02214	0.854295	1.10086	0.883475	0.885254	1.14379	0.988054	3.11783	0.496476	0.382353	0.489478	0.639758
39	4.77773	8911.78	12680.8	4.81813	12555.8	24944.9	4.77773	6590.01	8288.46	4.09098	11977.6	13230	4.09098	8050.79	7446.38	4.09139	6725.15	8005.09	4.13138	8814.9	8534.57	4.17178	11229.1	13365.1	4.09139	8234.01	8645.82	4.17218	8373.17	7328.1	4.09139	7560.36	7328.21	0.702776	0.503342	0.795083	0.905337	1.08117	0.840109	1.03285	0.840183	0.952369	1.14261	1.03168	3.20953	0.473601	0.360001	0.499574	0.71265
40	4.86943	9071.23	12337.9	4.90983	12578.5	24672.4	4.86943	6542.49	8619.61	4.18268	11425.3	13140.7	4.18268	7856.25	7769.54	4.18309	6487.26	8032.62	4.22308	7827.54	8029.81	4.26348	10158.9	13264.3	4.18309	7860.66	8498.53	4.26388	9322.61	7001.16	4.18309	6995.67	7683.91	0.73523	0.509821	0.759024	0.869459	1.01116	0.807614	0.97481	0.765884	0.924943	1.33158	0.91043	3.30123	0.513241	0.368932	0.461699	0.669367
41	4.96113	8736.51	12561	5.00153	12674.4	25006.3	4.96113	6557.84	8357.18	4.27439	11497.2	12777.9	4.27439	7812.03	7194	4.27479	7044.58	7706.2	4.31478	8396.45	8195.84	4.35518	11031.8	13053.4	4.27479	8065.71	9058.64	4.35558	8975.46	7360.32	4.27479	7629.8	7060.15	0.695527	0.50685	0.784695	0.899769	1.08591	0.914144	1.02448	0.845128	0.890388	1.21944	1.08069	3.39293	0.464747	0.364836	0.488663	0.705933
42	5.05283	8893.37	12256.3	5.09323	12854.5	24400.9	5.05283	6647.07	8365.23	4.36609	12092.8	13328.5	4.36609	8438.86	7717.33	4.36649	7219.25	8027.23	4.40648	8661.32	8517.14	4.44688	11676.4	12018.6	4.36649	7824.38	8398.16	4.44728	9304.8	7652.97	4.36649	7173.14	7295.3	0.725618	0.526803	0.794608	0.90729	1.09349	0.899346	1.01693	0.971533	0.931678	1.21584	0.983255	3.48463	0.501501	0.39234	0.499074	0.715007
43	5.14453	9189.79	12415.1	5.18493	12791.9	24517.8	5.14453	6675.21	8422.78	4.45779	11463.9	13247	4.45779	8930.93	7665.23	4.45819	6964.55	7342.94	4.49818	8273.47	7136.51	4.53858	11319.2	12646.7	4.45819	8171.78	8159.9	4.53898	9133.09	7433.41	4.45819	7052.72	7325.45	0.740211	0.521739	0.792519	0.865397	1.16512	0.948468	1.15932	0.895027	1.00146	1.22865	0.96277	3.57633	0.519324	0.38536	0.49688	0.664466
44	5.23623	9082.14	12456.7	5.27663	12769.1	25202.5	5.23623	6861.9	8280.85	4.54949	11477.4	13204.7	4.54949	8320.12	7537.91	4.54989	6835.1	8156.72	4.58988	8326.1	8042.44	4.63028	11247.2	12925.2	4.54989	8983.87	8889.11	4.63069	8598.59	6760.19	4.54989	7043.25	7438.33	0.729099	0.506659	0.828647	0.869189	1.10377	0.837971	1.03527	0.870179	1.01066	1.27195	0.946886	3.66803	0.505752	0.364573	0.534828	0.669041
45	5.32793	8937.55	12267.4	5.36833	13154.9	25152.4	5.32793	6467.63	7983.63	4.64119	11749.7	12795.6	4.64119	8523.44	7447.31	4.64159	6569.4	8178.39	4.68159	8958.21	8400.86	4.72198	10557	11569.2	4.64159	8195.58	8531.08	4.72239	8834.57	7857.95	4.64159	7136.1	7517.23	0.728559	0.52301	0.810112	0.918259	1.1445	0.803263	1.06634	0.912506	0.960673	1.12428	0.949299	3.75973	0.505092	0.387112	0.515359	0.72824
46	5.41963	9113.35	12402	5.46003	13427.8	24250.4	5.41963	6888.44	8115.09	4.73289	12998.9	13123	4.73289	8382.3	7338.13	4.73329	6733.6	7273.99	4.77329	8618.21	7528.94	4.81368	11017.4	13547.9	4.73329	7900.38	7241.43	4.81409	9106.3	7142.48	4.73329	7993.28	7477.27	0.734829	0.553716	0.848843	0.990544	1.14229	0.925709	1.14468	0.813221	1.091	1.27495	1.06901	3.85143	0.512751	0.429438	0.55604	0.815445
47	5.51134	9306.69	12407.1	5.55173	12988.1	24825.1	5.51134	6990.96	8509.44	4.82459	12898.2	14027.7	4.82459	8041.61	8218.99	4.82499	6663.92	7681.87	4.86499	9069.21	8331.29	4.90538	11821.8	12296.6	4.82499	8911.68	7782.14	4.90579	8801.04	7821.52	4.82499	7673.6	7635.95	0.750113	0.523182	0.821554	0.919477	0.978418	0.867487	1.08857	0.961392	1.14515	1.12523	1.00493	3.94314	0.531418	0.387349	0.527378	0.72971
48	5.60304	9284.15	12514	5.64343	13058.5	24535.3	5.60304	7067.73	8416.77	4.91629	11991.8	12422.8	4.91629	8359.99	7619.77	4.91669	6679.32	8058.84	4.95669	9123.57	8122.66	4.99708	12048.2	12521.5	4.91669	8550.66	8493.7	4.99749	8589.35	7796.22	4.91669	7794.71	7022.86	0.741899	0.532234	0.83972	0.965301	1.09714	0.82882	1.12322	0.962205	1.00671	1.10173	1.10991	4.03484	0.521385	0.399827	0.546458	0.784992
49	5.69474	9226.66	12644.8	5.73513	13173.3	24145.2	5.69474	6895.85	8381.49	5.00799	12258.2	13560.2	5.00799	8852.74	7748.39	5.0084	6495.76	7686.86	5.04839	8621.32	7549.21	5.08878	10989.1	12509.9	5.0084	8082.24	8446.51	5.08919	9116.15	7899.76	5.0084	7754.39	7465.86	0.729682	0.545586	0.822748	0.903986	1.14253	0.845047	1.14202	0.878432	0.956873	1.15398	1.03865	4.12654	0.506464	0.418232	0.528631	0.711021
50	5.78644	8886.36	12025.4	5.82683	13175.1	24922.5	5.78644	6793.63	8786.33	5.09969	12134.2	13309.7	5.09969	8216.42	7774.66	5.1001	7041.49	7505.97	5.14009	9136.68	8321.81	5.18049	11714.3	12853.9	5.1001	8256.15	7796.93	5.18089	9119.13	7158.37	5.1001	7851.72	7496.94	0.738967	0.528643	0.773204	0.911681	1.05682	0.938119	1.09792	0.911345	1.0589	1.27391	1.04732	4.21824	0.517804	0.394877	0.476593	0.720304
51	5.87814	9137.95	12545.4	5.91854	13292.3	24358.6	5.87814	7213.65	8654.6	5.19139	11831	13032.4	5.19139	8670.36	7498.81	5.1918	6421.21	8059.56	5.23179	8755.03	8584.69	5.27219	11026.7	12173.8	5.1918	8386.2	8868.16	5.27259	8706.18	7246.72	5.1918	7588.79	7202.78	0.728391	0.545693	0.833505	0.90781	1.15623	0.79672	1.01984	0.905768	0.945653	1.2014	1.05359	4.30994	0.504887	0.418378	0.539931	0.715635
52	5.96984	9198.57	12425.8	6.01024	13725.5	24849.7	5.96984	7192.52	8517.51	5.28309	12108	13731	5.28309	8298.97	7977.65	5.2835	6753.71	7427.28	5.32349	9685.09	8523.93	5.36389	11239.6	12554.9	5.2835	8113.04	7919.27	5.36429	9378.85	7522.49	5.2835	7428.66	7385.9	0.740282	0.55234	0.84444	0.881804	1.04028	0.909312	1.13622	0.895234	1.02447	1.24677	1.00579	4.40164	0.519411	0.427542	0.551416	0.684261
53	6.06154	9233.92	12497.1	6.10194	13931.4	25096.5	6.06154	7139.64	8332.65	5.37479	11944.1	13236.6	5.37479	8625.31	7523.37	5.3752	7282.05	7432.3	5.41519	9133.57	8422.1	5.45559	11997	12261.5	5.3752	7936.59	8272.33	5.45599	9710.13	7397.77	5.3752	7901.01	7065.76	0.738884	0.555115	0.856827	0.902357	1.14647	0.979784	1.08448	0.978431	0.959413	1.31258	1.11821	4.49334	0.517703	0.431366	0.564426	0.709055
54	6.15324	8986.25	12770.1	6.19364	13877	25215.1	6.15324	7120.3	8005.68	5.46649	11863.9	12887.4	5.46649	9004.28	7304.44	5.4669	6771.15	7739.78	5.50689	8810.99	8192.78	5.54729	11755.5	12182.8	5.4669	8368.24	7812.33	5.54769	9379.69	7361.31	5.4669	7386.56	7524.86	0.703696	0.550345	0.889406	0.920583	1.23271	0.874851	1.07546	0.964929	1.07116	1.27419	0.98162	4.58504	0.474724	0.424792	0.598646	0.731044
55	6.24494	9651.29	12480	6.28534	13555.5	24705.4	6.24494	7576.96	7997.48	5.5582	12658	13289.7	5.5582	8390.01	7950.83	5.5586	6758.93	7612.84	5.59859	8589.55	7618.28	5.63899	11465.4	13028.8	5.5586	8164.15	8003.76	5.63939	8898.69	7183.22	5.5586	7716.59	7868.44	0.773343	0.548685	0.947418	0.952462	1.05524	0.887833	1.12749	0.880004	1.02004	1.23882	0.980702	4.67674	0.559791	0.422503	0.659579	0.769503
56	6.33664	9615.95	12023.9	6.37704	13457.3	24709.6	6.33664	7122.21	8169.53	5.6499	12337.9	12565.3	5.6499	8655.89	7884.46	5.6503	6829.16	7758.31	5.69029	8987.64	8024.47	5.73069	10750.4	12755.3	5.6503	7898.45	8120.12	5.73109	8982.8	7224.56	5.6503	6922.57	7497.46	0.799739	0.544616	0.871802	0.981906	1.09784	0.880238	1.12003	0.842821	0.972701	1.24337	0.923322	4.76844	0.592032	0.416895	0.580155	0.805024
57	6.42834	9343.25	12494.5	6.46874	13902.6	24739.1	6.42834	7210.62	8349.36	5.7416	12478.6	12812.5	5.7416	8895.67	7901.08	5.742	6858.06	7218.66	5.78199	8699.81	8401.5	5.82239	10737.5	12665.1	5.742	8159.63	8877.2	5.82279	9020.94	7178.06	5.742	7753.68	7622.01	0.747787	0.561969	0.863614	0.973938	1.12588	0.950046	1.03551	0.8478	0.919168	1.25674	1.01728	4.86014	0.528578	0.440814	0.571555	0.795411
58	6.52004	9491.25	12020.7	6.56044	13753.9	24885.8	6.52004	7155.93	8455.25	5.8333	12759.7	13328.4	5.8333	9125.65	7712.06	5.8337	6836.03	7523.75	5.87369	8718.59	8344.91	5.91409	11618.7	13102.7	5.8337	8063.58	8183.49	5.9145	9311.21	7519.38	5.8337	7426.06	7906.81	0.789577	0.552683	0.84633	0.957336	1.1833	0.908594	1.04478	0.886744	0.985347	1.23829	0.939198	4.95184	0.57962	0.428013	0.553401	0.775383
59	6.61174	9413.59	12609.9	6.65214	13970.1	24802.4	6.61174	7097.17	8450.87	5.925	12718.5	13397.5	5.925	8385.25	6964.34	5.9254	6794.96	7799.14	5.9654	9009.1	7934.98	6.00579	11633.4	12680.3	5.9254	8771.98	8758.39	6.0062	9686.74	7784.41	5.9254	7641.27	7174.74	0.746524	0.563254	0.839815	0.949319	1.20403	0.871246	1.13537	0.91744	1.00155	1.24438	1.06502	5.04354	0.527034	0.442586	0.546558	0.765711
60	6.70344	9191.41	12225.8	6.74384	13327.5	24595	6.70344	7285.81	8555.97	6.0167	12457.3	12967	6.0167	8501.72	7109.46	6.0171	6992.7	7357.98	6.0571	8958.78	8394.39	6.09749	11373.4	13708.6	6.0171	8196.46	8478.17	6.0979	9901.19	6919.95	6.0171	7535.43	7605.31	0.751806	0.541876	0.851546	0.960694	1.19583	0.950357	1.06723	0.829655	0.966772	1.43082	0.990812	5.13524	0.533486	0.413118	0.55888	0.779435
61	6.79515	9405.86	12232.6	6.83554	14043.8	24586.9	6.79515	7233.68	8280.79	6.1084	12531.6	12493.2	6.1084	8767.57	7536.85	6.1088	7772.89	7744.71	6.1488	8908.22	8389.25	6.18919	11217.6	13350.7	6.1088	8572.63	8890.9	6.1896	9330.76	7645.09	6.1088	7638.92	7761.72	0.768916	0.571189	0.873549	1.00307	1.16329	1.00364	1.06186	0.840222	0.964203	1.22049	0.984179	5.22695	0.554385	0.453523	0.58199	0.830562
62	6.88685	9374.47	12400.8	6.92724	13641.2	24554.8	6.88685	7170.55	8388.55	6.2001	12394.4	12516.4	6.2001	8498.08	7185.91	6.2005	6696.66	7814.76	6.2405	9214.92	8592.15	6.28089	11690.1	12518.2	6.2005	8660.95	8220.54	6.2813	9139.59	6870.89	6.2005	7543.95	7240.6	0.755957	0.555541	0.854803	0.990252	1.1826	0.856925	1.07248	0.93385	1.05357	1.33019	1.0419	5.31865	0.538556	0.431953	0.5623	0.815093
63	6.97855	9470.62	12403	7.01894	13670.4	24682.8	6.97855	7106.62	7813.68	6.2918	12413.1	12718.9	6.2918	8528.89	7927.84	6.29221	6395.02	7653.69	6.3322	9007.34	8378.58	6.3726	11208.9	13607.8	6.29221	8002.26	9378.83	6.373	9755.08	7957.84	6.29221	7836.73	7852.76	0.763574	0.553842	0.909511	0.975955	1.07582	0.835548	1.07504	0.823713	0.853226	1.22585	0.997958	5.41035	0.547859	0.429612	0.619763	0.797845
64	7.07025	9721.98	12294.8	7.11064	14326.8	24295	7.07025	7404.92	7949.6	6.3835	12233.9	13046.6	6.3835	8195.61	7310.97	6.38391	6839.54	8458.35	6.4239	9551.84	8285.18	6.4643	11431.3	13217.1	6.38391	7849.64	8781.7	6.4647	10288.5	7098.12	6.38391	7956.58	6610.31	0.79074	0.589703	0.931484	0.937709	1.121	0.808614	1.15288	0.864882	0.893863	1.44947	1.20366	5.50205	0.58104	0.479043	0.642843	0.751705
65	7.16195	9669.98	12361.5	7.20235	14116.6	24973.4	7.16195	7350.87	8086.38	6.4752	12137.3	12328.5	6.4752	8386.6	6874.92	6.47561	6511.06	8315.85	6.5156	9075.53	8204.36	6.556	11359.1	11762.1	6.47561	7765.71	8422.92	6.5564	9326.62	7361.15	6.47561	7285.45	6969.39	0.782263	0.565267	0.909043	0.984496	1.21988	0.78297	1.10618	0.965737	0.921974	1.26701	1.04535	5.59375	0.570687	0.44536	0.619272	0.808149
66	7.25365	9720.44	12684.8	7.29405	14431.7	25206.5	7.25365	7214.05	8053.48	6.5669	12745	12796	6.5669	8200.59	7955.33	6.56731	7164.08	7139.1	6.6073	8669.63	8121.22	6.6477	10592.7	11996.8	6.56731	8504.69	8254.88	6.6481	8930.3	8220.27	6.56731	7452.28	7222.21	0.766306	0.572539	0.895768	0.996017	1.03083	1.0035	1.06753	0.88296	1.03026	1.08638	1.03186	5.68545	0.551197	0.455384	0.605329	0.822048
67	7.34535	9468.39	12529.9	7.38575	14171.7	25036.9	7.34535	7157.2	8055.52	6.6586	12787.7	12810.4	6.6586	8426.7	7676.04	6.65901	6793.87	7909.16	6.699	8700.49	8226.2	6.7394	11130.7	12462	6.65901	8322.93	9001.05	6.7398	9499.08	8050.52	6.65901	7308.36	7657.07	0.755662	0.566033	0.888484	0.998224	1.09779	0.858988	1.05766	0.893168	0.924662	1.17993	0.954459	5.77715	0.538196	0.446417	0.597677	0.824711
68	7.43705	9583.89	12621.4	7.47745	14473.3	24943.5	7.43705	7588.26	8227.04	6.75031	12251.1	12893.5	6.75031	7651.61	7119.79	6.75071	7048.33	8637.29	6.7907	9193.19	7852.98	6.8311	11601	12790.4	6.75071	8101.06	8430.26	6.8315	9316.62	7274.95	6.75071	7536.04	7305.56	0.759338	0.580244	0.922356	0.950171	1.0747	0.816035	1.17066	0.907009	0.960949	1.28064	1.03155	5.86885	0.542686	0.466004	0.633255	0.766739
69	7.52875	9665.03	12327.4	7.56915	14387.1	24852.5	7.52875	7715.45	8359.14	6.84201	12731.1	12765.9	6.84201	8046.32	7315.56	6.84241	6414.48	7768.32	6.8824	9725.51	8635.5	6.9228	12158.1	13388.5	6.84241	7769.85	8709.8	6.9232	9169.73	7194.67	6.84241	7658.78	6914.89	0.784025	0.578901	0.922996	0.997279	1.09989	0.825723	1.12622	0.908097	0.892082	1.27452	1.10758	5.96055	0.572838	0.464153	0.633927	0.823571
70	7.62045	9574.05	12512	7.66085	14080.2	24858.1	7.62045	7380.52	8307.4	6.93371	12299.3	13626.1	6.93371	9079.58	7568.4	6.93411	6781.56	7933.98	6.9741	9171.51	7727.31	7.0145	12254.1	13806.1	6.93411	8577.12	8132.82	7.0149	9774.54	7365.86	6.93411	7009.3	7860.4	0.765189	0.566422	0.888427	0.902628	1.19967	0.854749	1.1869	0.887582	1.05463	1.32701	0.891723	6.05225	0.549832	0.446952	0.597618	0.709382
71	7.71215	9729.48	12400.7	7.75255	13842	24655.4	7.71215	7590.96	8069.84	7.02541	13604.6	13558.8	7.02541	8842.35	7439.26	7.02581	6254.89	7646.9	7.0658	9366.98	7764.5	7.1062	11292.9	12614.6	7.02581	7862.85	8957.78	7.10661	9078.86	7315.02	7.02581	7470.49	7524.08	0.78459	0.561417	0.940658	1.00338	1.18861	0.817963	1.20639	0.895226	0.877768	1.24113	0.992878	6.14395	0.573528	0.440053	0.652479	0.830934
72	7.80385	9739.27	12515.1	7.84425	14233	24614.6	7.80385	7516.22	8172.85	7.11711	12813.9	12840.7	7.11711	8838.74	7621.63	7.11751	6974.56	7505.69	7.15751	9065.66	7944.78	7.1979	11543.1	13056.9	7.11751	8312.89	7741.97	7.19831	9718	7224.8	7.11751	7644.95	7503.91	0.778201	0.578232	0.919656	0.997907	1.15969	0.929237	1.14108	0.884059	1.07374	1.34509	1.0188	6.23565	0.565724	0.463231	0.63042	0.824328
73	7.89555	9709.31	12530.9	7.93595	14125.1	24625.4	7.89555	7455.89	8168.93	7.20881	12685.3	13392.6	7.20881	8551.08	7692.95	7.20921	6907.77	7831.61	7.24921	9243.72	8674.88	7.2896	11717.2	12258.6	7.20921	8597.27	8752.66	7.29001	9346.73	6488.84	7.20921	7997.59	6790.06	0.774831	0.573599	0.912713	0.947186	1.11155	0.882037	1.06557	0.955837	0.982248	1.44043	1.17784	6.32735	0.561609	0.456845	0.623127	0.763138
74	7.98726	9794.74	12080.5	8.02765	14271.4	24504.3	7.98726	7448.02	8217.56	7.30051	13395.9	13255.8	7.30051	8523.21	7831.01	7.30091	6754.27	7665.17	7.34091	9012.7	8616.71	7.3813	11502.1	12949.2	7.30091	7598.88	8112.14	7.38171	8783.09	7407.8	7.30091	8059.9	6926.82	0.810792	0.582405	0.906355	1.01057	1.08839	0.881164	1.04596	0.888243	0.936729	1.18565	1.16358	6.41906	0.605532	0.468983	0.616448	0.839609
75	8.07896	9772.38	12238.4	8.11935	14386.7	24637.5	8.07896	7660.21	8243.47	7.39221	11831.2	12372.2	7.39221	8845.66	7857.57	7.39261	6614.12	7464.04	7.43261	9607.32	8817.55	7.473	11621.3	12219.6	7.39261	8068.61	9029.89	7.47341	8924.89	7293.11	7.39261	7580.19	7013.03	0.798503	0.583936	0.929245	0.95627	1.12575	0.886132	1.08957	0.951036	0.893545	1.22374	1.08087	6.51076	0.590522	0.471094	0.640492	0.774097
76	8.17066	9719.44	12330.6	8.21105	14158.5	24466	8.17066	7430.39	8130.66	7.48391	12261.2	12229.7	7.48391	8398.16	7387.15	7.48432	6627.55	7893.62	7.52431	9140.43	7532.18	7.5647	11541.6	12389.1	7.48432	8110.07	8681.46	7.56511	9384.73	7551.06	7.48432	7166.29	7511.4	0.788236	0.578703	0.913872	1.00258	1.13686	0.839609	1.21352	0.931598	0.934183	1.24283	0.954055	6.60246	0.577982	0.463881	0.624345	0.829961
77	8.26236	9930.8	12320.7	8.30275	14237.1	24452	8.26236	7656.18	8100.84	7.57561	12830.5	12230.3	7.57561	9284.68	7631.44	7.57602	7042.76	8062.16	7.61601	9336.66	8106.55	7.65641	11528	12033.2	7.57602	8313.53	8185.29	7.65681	9641.61	7422.66	7.57602	8186.77	6935.99	0.806023	0.582249	0.945109	1.04908	1.21663	0.873557	1.15174	0.958018	1.01567	1.29894	1.18033	6.69416	0.599707	0.468769	0.657155	0.886061
78	8.35406	10174	12417.3	8.39446	14527.8	24911.9	8.35406	7442.9	7781.36	7.66731	12908.6	13290.9	7.66731	8655.6	7559.48	7.66772	7158.45	8393.95	7.70771	9335.22	8209.11	7.74811	11566.1	12522	7.66772	8904.62	8395.62	7.74851	8846.51	8078.85	7.66772	7462.01	7056.52	0.819343	0.583167	0.956503	0.971232	1.145	0.85281	1.13718	0.92366	1.06063	1.09502	1.05746	6.78586	0.615976	0.470033	0.669122	0.792147
79	8.44576	10134.7	12329.3	8.48616	14064	24400.6	8.44576	7766.35	7994.84	7.75901	12140.5	12545.1	7.75901	8159.85	7334.06	7.75942	6636.02	8384.12	7.79941	9127.87	8338.27	7.83981	11401.6	12621.7	7.75942	7831.81	8829.52	7.84021	8943.45	7691.67	7.75942	7449.67	7373.83	0.822006	0.576379	0.971421	0.967752	1.1126	0.791499	1.0947	0.903332	0.887003	1.16275	1.01028	6.87756	0.619228	0.460677	0.684791	0.787949
80	8.53746	9677.93	12532.9	8.57786	14530.5	24164.4	8.53746	7657.4	7969.64	7.85071	12726.9	13681.8	7.85071	8512.3	6890.07	7.85112	6946.13	7837.69	7.89111	9554.19	8326.39	7.93151	11738.9	12321.3	7.85112	7903.6	9057.63	7.93191	9848.56	8210.15	7.85112	8057.41	7663.63	0.772205	0.601318	0.960822	0.930207	1.23544	0.886246	1.14746	0.952733	0.87259	1.19956	1.05138	6.96926	0.558401	0.495053	0.673658	0.742654
81	8.62916	9706.48	12277.2	8.66956	14282.2	24577.2	8.62916	7677.9	8264.21	7.94241	12863.9	13234.9	7.94241	8397.64	6796.97	7.94282	6474.35	7660.21	7.98281	9496.69	8036.85	8.02321	12073.2	12276.9	7.94282	8680.8	8961.09	8.02361	9442.67	7447.17	7.94282	7137.68	6959.7	0.790611	0.581115	0.929055	0.971968	1.2355	0.845192	1.18164	0.983408	0.968721	1.26795	1.02557	7.06096	0.580883	0.467205	0.640291	0.793035
82	8.72086	9856.26	12435	8.76126	14609.2	24652.2	8.72086	7859.07	8130.12	8.03412	12687.2	12505.8	8.03412	8337.31	7545.45	8.03452	6737.78	7823.98	8.07451	8990.5	8386.9	8.11491	12172	11973.1	8.03452	9112.15	8358.74	8.11531	9308.95	7661.52	8.03452	7316.58	7314.48	0.79262	0.592611	0.966661	1.0145	1.10495	0.861171	1.07197	1.01661	1.09013	1.21503	1.00029	7.15266	0.583336	0.483052	0.679791	0.844352
83	8.81256	9699.68	12075.2	8.85296	14510.6	24686	8.81256	7653.84	8433.98	8.12582	12657.9	12742	8.12582	8573.42	6553.81	8.12622	7624.37	7724.72	8.16621	9000.39	8014.75	8.20661	11085.9	13165	8.12622	8094.36	8387.12	8.20701	9923.61	7334.45	8.12622	7606.23	7537.17	0.803271	0.587807	0.907499	0.993399	1.30816	0.987009	1.12298	0.842072	0.965094	1.35301	1.00916	7.24436	0.596345	0.47643	0.617651	0.81889
84	8.90426	9611.69	12389.4	8.94466	14581	25071.8	8.90426	7677.84	8371.69	8.21752	12281.4	13110	8.21752	8759.76	7281.65	8.21792	6985.62	8301.03	8.25791	8976.28	8066.15	8.29831	11660	13459.5	8.21792	8649.75	8465.14	8.29871	10195.2	7266.95	8.21792	8145.48	8565.63	0.775803	0.581569	0.917119	0.936796	1.20299	0.841536	1.11283	0.866307	1.02181	1.40296	0.950949	7.33606	0.562796	0.467832	0.627755	0.750603
85	8.99596	10040.3	12344.5	9.03636	14499.3	24639.1	8.99596	7707.11	8224.42	8.30922	12432.1	12673.8	8.30922	8314.71	7167.98	8.30962	6435.4	7408.26	8.34961	9492.73	8088.22	8.39001	11959.2	12699.7	8.30962	8686.22	8244.4	8.39042	9492.26	7450.53	8.30962	7445.99	6685.87	0.813343	0.588467	0.9371	0.980924	1.15998	0.868679	1.17365	0.941692	1.05359	1.27404	1.11369	7.42776	0.608647	0.477339	0.648742	0.80384
86	9.08766	9823.79	12927	9.12806	14685.6	24285.1	9.08766	7675.7	8024.38	8.40092	12010.7	13223.8	8.40092	8845.81	7019.94	8.40132	7138.93	8431.82	8.44132	9182.17	7902.22	8.48171	12214.5	12955	8.40132	9080.79	8562.25	8.48212	9388.36	7880.84	8.40132	7279.23	6699.73	0.759941	0.604717	0.956548	0.908267	1.2601	0.846666	1.16197	0.94284	1.06056	1.19129	1.0865	7.51946	0.543422	0.49974	0.669169	0.716185
87	9.17936	9775.07	12634.7	9.21976	14698.4	24416.4	9.17936	7707.05	7797.56	8.49262	13038.7	12517.9	8.49262	8360.7	7123.12	8.49302	7157.4	7777.34	8.53302	8795.76	8622.47	8.57341	12264.1	12675.6	8.49302	8370.36	8668.62	8.57382	8973.97	7119.57	8.49302	7929.34	6861.28	0.773671	0.601988	0.988392	1.0416	1.17374	0.920289	1.0201	0.967541	0.965593	1.26046	1.15566	7.61116	0.560192	0.495978	0.702616	0.877038
88	9.27107	9718.81	12025.6	9.31146	14943.1	24986.9	9.27107	7689.37	8004.85	8.58432	12356.7	12595.1	8.58432	8734.59	7476.32	8.58472	7250.46	8111.52	8.62472	9374.03	8690.48	8.66511	11475.9	12756.2	8.58472	8764.83	8110.8	8.66552	9285.48	6747.63	8.58472	7825.75	6734.55	0.808178	0.598038	0.960589	0.981068	1.1683	0.893848	1.07865	0.89963	1.08064	1.37611	1.16203	7.70287	0.602339	0.490532	0.673414	0.804013
89	9.36277	9876.74	12540.4	9.40316	14382.1	25237.6	9.36277	7810.38	8237.6	8.67602	13390.8	12867	8.67602	8140.44	7577.34	8.67642	6465.45	8018.26	8.71642	9182.36	8151.49	8.75681	12574.7	12533.9	8.67642	8644.75	8812.82	8.75722	9176.88	7133.91	8.67642	7757.9	7176.02	0.787595	0.569868	0.948138	1.04071	1.07431	0.806341	1.12646	1.00326	0.980929	1.28638	1.08109	7.79457	0.577199	0.451702	0.660336	0.87597
90	9.45447	10361.2	12127.2	9.49486	14478.1	24674	9.45447	7815.21	8335.55	8.76772	12693.9	13094.8	8.76772	8248.02	6986.04	8.76813	6993.46	7927.7	8.80812	8653.21	7694.96	8.84852	11985.7	12580.4	8.76813	8334.25	8933.01	8.84892	9445.47	7263.15	8.76813	7477.74	7682.61	0.854373	0.586777	0.937576	0.969385	1.18064	0.882156	1.12453	0.95273	0.932973	1.30046	0.973333	7.88627	0.658761	0.475009	0.649242	0.789919
91	9.54617	9820.49	12682.2	9.58656	14315.9	24737.9	9.54617	7992.12	8593.72	8.85942	12545.2	12738.6	8.85942	8756.26	6840.31	8.85983	6386.32	7238.61	8.89982	9272.96	8247.48	8.94022	12412.2	12741.9	8.85983	8960.48	8700.57	8.94062	9391.68	7556.84	8.85983	7428.97	6786.6	0.774352	0.578705	0.929995	0.984819	1.2801	0.882259	1.12434	0.974124	1.02987	1.24281	1.09465	7.97797	0.561024	0.463883	0.641279	0.808539
92	9.63787	9819.28	12188.4	9.67827	14756.4	24309.3	9.63787	7468.34	8163.23	8.95112	12579.9	12743.2	8.95112	8816.68	7412.7	8.95153	6987.06	7398.54	8.99152	8750.52	8104.58	9.03192	13259.3	12126.4	8.95153	8343.01	8737.09	9.03232	9040.01	7421.88	8.95153	7895.92	7242.57	0.805625	0.607027	0.914875	0.987184	1.1894	0.944384	1.0797	1.09342	0.954896	1.21802	1.09021	8.06967	0.59922	0.502922	0.625398	0.811392
93	9.72957	9829.76	12246.9	9.76997	14587.2	24870.5	9.72957	7544.39	8157.36	9.04282	13428.9	12976.6	9.04282	8412.9	7542.48	9.04323	7054.34	7523.41	9.08322	9105.34	8302.9	9.12362	12201.6	12406.8	9.04323	8615.82	8846.89	9.12402	8986.14	7509.06	9.04323	8158.45	7596.71	0.802634	0.586524	0.924857	1.03486	1.1154	0.937652	1.09665	0.983458	0.97388	1.19671	1.07395	8.16137	0.595567	0.474661	0.635883	0.868903
94	9.82127	9961.23	12706.7	9.86167	14996.5	24500.2	9.82127	7703.82	7911.68	9.13452	13190.7	12935.8	9.13452	9400.33	7353.55	9.13493	6611.61	7957.29	9.17492	9694.27	7939.12	9.21532	12164.2	13315.1	9.13493	7855.94	8772.03	9.21572	9418.04	7654.68	9.13493	7755.85	7167.48	0.783934	0.612096	0.973727	1.0197	1.27834	0.830886	1.22108	0.913561	0.895566	1.23036	1.08209	8.25307	0.572727	0.50991	0.687213	0.850625
95	9.91297	9748.2	12573.9	9.95337	14839.6	24121.4	9.91297	7930.15	8071.28	9.22623	12651.6	11674.7	9.22623	7931.93	7709.98	9.22663	6818.62	7355.71	9.26662	8972.98	7719.93	9.30702	12230.1	12258.8	9.22663	8681.67	8774.2	9.30742	9874.54	7060.12	9.22663	7655.47	7529.08	0.775271	0.615207	0.982514	1.08367	1.02879	0.926983	1.16231	0.997661	0.989454	1.39864	1.01679	8.34477	0.562147	0.514198	0.696443	0.927799
96	10.0047	9843.14	12165.9	10.0451	15114.6	24379	10.0047	7928.62	8167.77	9.31793	12522.1	12109.4	9.31793	9143.3	7486.41	9.31833	7010.76	8139.5	9.35832	8905.87	7631.17	9.39872	12479.9	13020.5	9.31833	8145.6	8020.96	9.39912	9139.97	7760.87	9.31833	8097.3	7449.91	0.809078	0.619984	0.97072	1.03407	1.22132	0.861325	1.16704	0.958482	1.01554	1.1777	1.0869	8.43647	0.603438	0.520784	0.684055	0.867959
97	10.0964	10012.9	12274.3	10.1368	15150.8	24642.6	10.0964	7798.5	8235.56	9.40963	12433	12347.5	9.40963	8968.97	7212.39	9.41003	6827.2	7722.93	9.45002	9076.71	7051.54	9.49042	12294.2	12961.4	9.41003	8041.17	8600.28	9.49082	9996.66	6631.93	9.41003	7884.1	7825.95	0.815757	0.614822	0.946931	1.00693	1.24355	0.884016	1.2872	0.948525	0.934989	1.50735	1.00743	8.52817	0.611596	0.513668	0.659068	0.835214
98	10.1881	10027.9	12784.8	10.2285	15175.3	25072.2	10.1881	7592.97	8149.73	9.50133	12627.7	11889.8	9.50133	8470.94	7028.15	9.50173	6884.25	7874.56	9.54172	9003.2	7925.86	9.58212	12941.2	11818.7	9.50173	8243.23	8324.93	9.58252	9790.45	7194.24	9.50173	7892.27	7540.01	0.784364	0.605266	0.931684	1.06206	1.20529	0.87424	1.13593	1.09498	0.990186	1.36087	1.04672	8.61987	0.573253	0.500495	0.643054	0.901729
99	10.2798	9981.92	12289.8	10.3202	14692	25049.5	10.2798	7636.74	8127.06	9.59303	12309.7	12801.8	9.59303	8511.54	6807.03	9.59343	7165.99	7589.71	9.63342	9227.82	7374.15	9.67382	11718.9	13441.2	9.59343	7482.35	9038.82	9.67423	9171.93	7810.8	9.59343	7648.46	7165.62	0.812211	0.586518	0.939668	0.961561	1.2504	0.944171	1.25137	0.871863	0.827801	1.17426	1.06738	8.71157	0.607264	0.474654	0.651439	0.78048
100	10.3715	10100.5	12411.6	10.4119	14772.8	24416.9	10.3715	8224.12	8327.85	9.68473	12439.9	12290.7	9.68473	8276.51	6956.41	9.68513	6292.4	7105.4	9.72513	9039.68	8440.38	9.76552	11799	12801.8	9.68513	8442.82	8900.56	9.76593	9273.85	7216.16	9.68513	7396.73	7592.82	0.813799	0.605021	0.987543	1.01215	1.18977	0.885581	1.071	0.921669	0.948572	1.28515	0.974174	8.80327	0.609204	0.500159	0.701725	0.841506
101	10.4632	10102.3	12670.9	10.5036	15049.8	24585.1	10.4632	7815.76	8193.56	9.77643	13029.8	12805.9	9.77643	8449.65	6764.98	9.77683	7077.02	7512.97	9.81683	8545.34	7807.77	9.85722	11744.2	11992.2	9.77683	8724.29	8779.98	9.85763	9742.06	7412.74	9.77683	8064.79	7874.6	0.79728	0.612151	0.95389	1.01748	1.24903	0.941974	1.09447	0.979321	0.993658	1.31423	1.02415	8.89498	0.589027	0.509986	0.666377	0.847943
102	10.5549	9620.98	12347.7	10.5953	15138.9	25250.3	10.5549	7817.52	8129	9.86813	12696.5	12640.1	9.86813	8842.08	6851.79	9.86853	7112.9	7948.17	9.90853	8950.68	8379.26	9.94892	11527.2	12164.8	9.86853	8212.89	8842.37	9.94933	9124.92	7183.5	9.86853	7541.02	6977.87	0.77917	0.599555	0.961684	1.00446	1.29048	0.894911	1.06819	0.94759	0.92881	1.27026	1.0807	8.98668	0.566908	0.492623	0.674563	0.832235
103	10.6466	10163.5	12184	10.687	15223.1	24743.6	10.6466	7648.1	8406.97	9.95983	12407.8	12823.5	9.95983	8579.69	6745.96	9.96024	7425.72	7893.68	10.0002	9299.93	7783.15	10.0406	12117.7	12943.4	9.96024	8416.36	7961.16	10.041	9335.44	7374.82	9.96024	8504.58	7674.94	0.834166	0.615236	0.909734	0.967582	1.27183	0.940717	1.19488	0.936212	1.05718	1.26585	1.1081	9.07838	0.634081	0.514238	0.619997	0.787744
104	10.7383	10373.3	11932.4	10.7787	14844.7	24921.9	10.7383	7346.09	8185.34	10.0515	13077.9	12686	10.0515	8343.68	6950.48	10.0519	6546.91	7434.19	10.0919	9445.54	8322.98	10.1323	11922.4	12721.5	10.0519	7506.8	8125.9	10.1327	9317.05	7899.05	10.0519	7461.81	7477.49	0.869333	0.595647	0.897469	1.03089	1.20045	0.880649	1.13488	0.937189	0.923811	1.17952	0.997903	9.17008	0.677034	0.487236	0.607116	0.864114
105	10.83	10167.5	12591.9	10.8704	14741.2	24180.4	10.83	8182.69	8333.59	10.1432	12767.7	12388.9	10.1432	8339.68	7449.53	10.1436	7089.46	7635.55	10.1836	8684.72	7648.39	10.224	11581	11238.1	10.1436	8289.31	7988.06	10.2244	9651.92	7176.12	10.1436	8068.83	7251.07	0.807461	0.609634	0.981893	1.03058	1.11949	0.92848	1.1355	1.03051	1.03771	1.34501	1.11278	9.26178	0.601464	0.506517	0.69579	0.863747
106	10.9217	9593.02	12432	10.9621	15075.2	24726.3	10.9217	7970.58	8082.68	10.2349	12691.8	12222.3	10.2349	8023.34	7644.07	10.2353	6776.05	7345.25	10.2753	9202.19	7409.69	10.3157	11905.6	12356.9	10.2353	8294.34	8222.62	10.3161	9175.62	7998.38	10.2353	7602.4	7211.2	0.771637	0.609683	0.98613	1.03841	1.04962	0.922508	1.24191	0.963477	1.00872	1.14718	1.05425	9.35348	0.557708	0.506584	0.700241	0.873194
107	11.0134	9975.55	12489.9	11.0538	15205.1	24572.3	11.0134	7911.33	8361.42	10.3266	12847.1	12573.9	10.3266	8371.37	7295.46	10.327	6624.83	8052.74	10.367	8585.22	8331.26	10.4074	11540.7	12481.1	10.327	8203.45	8355.86	10.4078	9665.27	7173.56	10.327	8182.18	6955.26	0.798686	0.618793	0.94617	1.02172	1.14748	0.82268	1.03048	0.924652	0.981761	1.34735	1.1764	9.44518	0.590746	0.519141	0.658269	0.853057
108	11.1051	9909.57	12098.6	11.1455	15001.9	24365.5	11.1051	8136	8321.97	10.4183	12804	12881.9	10.4183	8287.53	6882.54	10.4187	6636.4	7411.47	10.4587	9898.29	7847.82	10.4991	11180	12845.4	10.4187	8744.11	8539.75	10.4995	9549.61	7138.48	10.4187	7389.38	7345.04	0.81907	0.615701	0.977652	0.993959	1.20414	0.895423	1.26128	0.87035	1.02393	1.33777	1.00604	9.53688	0.615643	0.514879	0.691336	0.819565
109	11.1968	10283.1	12408.8	11.2372	15088.5	24629.5	11.1968	7953.99	8471.36	10.51	12100.1	12334.4	10.51	8922.3	7534.95	10.5104	6629.7	7439.28	10.5504	9726.39	7653.99	10.5908	12413.6	11786.8	10.5104	8112.33	8110.86	10.5912	9435.76	7525	10.5104	8184.42	7145.09	0.82869	0.612619	0.938927	0.980998	1.18412	0.891175	1.27076	1.05318	1.00018	1.25392	1.14546	9.62858	0.627393	0.51063	0.650661	0.803929
110	11.2885	10009.2	12130.1	11.3289	14894.7	24522.7	11.2885	7982.84	8006.53	10.6017	11810.1	12771.5	10.6017	8244.39	7131.96	10.6021	6840.46	7342.93	10.6421	9990.7	7768.29	10.6825	11803.4	11940.5	10.6021	9042.6	8501.97	10.6829	9291.07	7530.6	10.6021	7932.27	7722.93	0.825156	0.607383	0.99704	0.924728	1.15598	0.931572	1.28609	0.988518	1.06359	1.23378	1.02711	9.72028	0.623076	0.503414	0.7117	0.736044
111	11.3802	10068.2	12698.5	11.4206	14692.1	24511.2	11.3802	7712.27	7936.94	10.6934	12458.9	12925.7	10.6934	8185.56	7376.43	10.6938	6790.45	7534.91	10.7338	9447.69	7598.97	10.7742	12227.4	12601.7	10.6938	8205.27	8743.63	10.7746	9168.16	7087.34	10.6938	8005.96	7238.14	0.792866	0.599401	0.971693	0.96388	1.10969	0.901198	1.24329	0.970295	0.938428	1.2936	1.10608	9.81198	0.583637	0.492412	0.685077	0.783278
112	11.4719	9847.23	12283	11.5123	15273.1	24851.2	11.4719	8039.56	8166.69	10.7851	12333.8	12599.7	10.7851	9004.9	6458.26	10.7855	6865.16	7692.61	10.8255	9704.98	8093.35	10.8659	11943.3	12646	10.7855	8446.51	8036.64	10.8663	8840.85	7132.55	10.7855	7921.71	8124.09	0.801698	0.614585	0.984433	0.978892	1.39432	0.892436	1.19913	0.94443	1.051	1.23951	0.97509	9.90368	0.594424	0.51334	0.698458	0.801388
113	11.5636	9988.78	12600.3	11.604	15320.2	24621.2	11.5636	7822.17	8130.76	10.8768	12458.8	13067.7	10.8768	8693.47	7422.48	10.8772	6808.22	7435.1	10.9172	10036.4	7906.88	10.9576	12040	11785.3	10.8772	8348.57	8366.29	10.958	8985.3	7038.91	10.8772	7841.72	7089.69	0.792739	0.622235	0.962047	0.953404	1.17124	0.915686	1.26933	1.02161	0.997882	1.27652	1.10607	9.99538	0.583481	0.523886	0.674945	0.770639
114	11.6553	10079.4	12633	11.6957	15458.2	24292.3	11.6553	8085.86	8434.68	10.9685	13148.9	12422.6	10.9685	8966.64	7423.18	10.9689	6585.92	7783.77	11.0089	9322.65	7665.62	11.0493	11107.2	12363.6	10.9689	8549.41	8297.32	11.0497	9790.58	7428.49	10.9689	7370.25	6773.49	0.797862	0.636342	0.958644	1.05847	1.20792	0.84611	1.21616	0.89838	1.03038	1.31798	1.0881	10.0871	0.589738	0.543332	0.671371	0.897389
115	11.747	9933.52	12498.2	11.7874	15287.1	24406.8	11.747	7826.33	7911.17	11.0602	12077.4	12518.5	11.0602	8427.77	7106.73	11.0606	7006.51	7953.93	11.1006	8358.84	7668.43	11.141	11278.3	12382.9	11.0606	8959.93	8210.38	11.1414	9274.45	6515.35	11.0606	7929.38	7429.07	0.794794	0.626345	0.989275	0.964763	1.18589	0.880886	1.09003	0.910798	1.09129	1.42348	1.06735	10.1788	0.585991	0.529551	0.703545	0.784343
116	11.8387	10010.3	12603.1	11.8791	15228	24488.2	11.8387	7761.31	7861.9	11.1519	12815	13450.6	11.1519	8481.63	7147.32	11.1523	6698.09	7355.18	11.1923	9433.99	7505.02	11.2327	12400.4	12945.2	11.1523	8744.64	7806.74	11.2331	9803.41	7119.26	11.1523	7741.78	7382.12	0.79427	0.621848	0.987206	0.95274	1.18669	0.910663	1.25702	0.957918	1.12014	1.37703	1.04872	10.2705	0.585351	0.523353	0.701371	0.769838
117	11.9304	10346.7	12786.6	11.9708	15469.1	24843.8	11.9304	7791.72	8328.78	11.2436	12981	12394.8	11.2436	7902.95	7294.83	11.244	6655.69	6991.42	11.284	9171.45	7620.49	11.3244	12100	11931.2	11.244	8159.11	7865.73	11.3248	9008.45	6920.34	11.244	7566.68	6710.6	0.809181	0.622653	0.935517	1.04729	1.08336	0.95198	1.20352	1.01415	1.0373	1.30174	1.12757	10.3622	0.603564	0.524462	0.64708	0.883903
118	12.0221	10293.9	12287.8	12.0625	15652.4	24620	12.0221	7871.52	8107.99	11.3353	12441.5	12097	11.3353	8653.76	7333.96	11.3358	7017.65	8189.22	11.3757	9898.99	7903.3	11.4161	11710.7	12670.8	11.3358	8044.81	8424.57	11.4165	9760.08	6549.55	11.3358	7356.63	6841.9	0.837737	0.635761	0.970835	1.02848	1.17996	0.856937	1.25251	0.924227	0.954922	1.49019	1.07523	10.4539	0.638442	0.54253	0.684176	0.861207
119	12.1138	10170.5	12202.3	12.1542	15155.5	24825.6	12.1138	8178.78	8030.39	11.427	12682	12749.5	11.427	8527.03	7371.76	11.4275	7093.89	7790.45	11.4674	9545.52	7763.71	11.5078	12747.9	12448.8	11.4275	7536.26	7692.45	11.5082	9289.14	7273.08	11.4275	8022.6	7223.91	0.833488	0.610478	1.01848	0.994708	1.15672	0.910588	1.22951	1.02402	0.979695	1.2772	1.11056	10.5456	0.633252	0.50768	0.734219	0.820469
120	12.2055	10184.4	12239.8	12.2459	15570.4	23973.3	12.2055	7890.37	8353.35	11.5187	13124.3	12966.2	11.5187	8333.61	7080.41	11.5191	7123.82	8031.62	11.5591	9330.9	8629.44	11.5995	11407.1	12646	11.5191	7752.38	8098.82	11.5999	8846.3	7365.56	11.5191	7972.38	7146.68	0.832073	0.649489	0.944575	1.01219	1.177	0.886972	1.08129	0.902035	0.957223	1.20104	1.11554	10.6373	0.631524	0.561453	0.656594	0.84156
121	12.2972	9956.04	12270.6	12.3376	15700	24401.6	12.2972	7955.08	8240.32	11.6104	12063.5	11773.3	11.6104	8257.52	6969.69	11.6108	6790.34	7750.43	11.6508	9272.72	8184.68	11.6912	12803.5	12443.3	11.6108	8131.35	8100.53	11.6916	9435.62	7871.39	11.6108	6979.31	6657.74	0.811377	0.6434	0.965384	1.02465	1.18477	0.876125	1.13294	1.02895	1.00381	1.19872	1.0483	10.729	0.606245	0.55306	0.67845	0.856588
122	12.3889	10180.7	12297.3	12.4293	15314.1	25134.5	12.3889	8109.84	8138.62	11.7021	13009.4	12652.2	11.7021	9187.88	7144.84	11.7026	6307.82	8113.5	11.7425	9209.26	8433.18	11.7829	11527.7	12727.4	11.7026	8458.6	8604.64	11.7833	9795.27	7799.9	11.7026	7790.55	6559.83	0.827878	0.609284	0.996464	1.02823	1.28595	0.777448	1.09203	0.905737	0.983028	1.25582	1.18761	10.8207	0.6264	0.506034	0.711095	0.860906
123	12.4806	9997.39	12922.8	12.521	15818.4	24437.1	12.4806	8071.25	8231.94	11.7939	12814.4	12851.9	11.7939	8210.76	7284.12	11.7942	7290.17	7536.94	11.8342	9101.34	8224.62	11.8746	12163.9	12039	11.7942	7999.78	7900.09	11.875	10138.7	6984.78	11.7942	7893.6	7600.45	0.773621	0.647312	0.98048	0.99708	1.12721	0.967258	1.1066	1.01038	1.01262	1.45154	1.03857	10.9124	0.560131	0.558452	0.694306	0.82333
124	12.5723	10064.1	12468.7	12.6127	15723.3	24384.3	12.5723	7937.35	8149.59	11.8856	13946.7	12800.1	11.8856	8328.48	7100.37	11.8859	6986.26	7560.96	11.9259	8176.16	7752.45	11.9663	12137.8	11976.1	11.8859	8959.18	8243.02	11.9667	9262.69	7590.72	11.8859	8014.72	7046.55	0.80715	0.644815	0.973957	1.08958	1.17297	0.923991	1.05466	1.01351	1.08688	1.22027	1.1374	11.0041	0.601083	0.555011	0.687455	0.934918
125	12.664	9827.31	12505.2	12.7044	15641.2	24253.5	12.664	7837.96	7951.55	11.9772	12144.4	13376.6	11.9772	8663.21	7645.8	11.9777	6652.71	7508.42	12.0176	9512.22	7976.12	12.058	11572.5	12441.8	11.9777	8375.57	8173.99	12.0584	10019.6	7263.99	11.9777	7202.78	7218.1	0.785856	0.644903	0.985715	0.907881	1.13307	0.886034	1.19259	0.930126	1.02466	1.37936	0.997878	11.0958	0.575075	0.555132	0.699805	0.71572
126	12.7557	9965.58	12383.2	12.7961	15760.6	24212.4	12.7557	8151.79	7873.33	12.0689	12961.8	12512.9	12.0689	7806.61	7948.1	12.0694	6950.64	7313.12	12.1093	8896.66	8309.35	12.1497	11832.4	12361.8	12.0694	8359.81	8146.09	12.1502	9533.31	7790.39	12.0694	7627.01	7136.36	0.804763	0.650931	1.03537	1.03588	0.982199	0.950434	1.07068	0.957172	1.02624	1.22373	1.06875	11.1875	0.598167	0.563441	0.751959	0.870133
127	12.8474	10160.2	12371.5	12.8878	15624.6	24394.1	12.8474	8163.93	8282.86	12.1607	13494.8	12146.9	12.1607	8289.97	7471.51	12.161	6608.54	6930.27	12.2011	9560.01	8662.91	12.2414	12365.4	12192.6	12.161	8285.7	8428.21	12.2418	9492.42	6713.37	12.161	7397.22	7567.9	0.821261	0.640507	0.98564	1.11097	1.10955	0.953576	1.10356	1.01417	0.983092	1.41396	0.977447	11.2792	0.618318	0.549073	0.699727	0.960726
128	12.9391	10061.7	12559.1	12.9795	15557.5	24709.7	12.9391	8023.75	8070.06	12.2523	12696.8	12583.4	12.2523	8071.58	7182.71	12.2528	6926.34	7664.01	12.2927	9510.86	8301.38	12.3331	12378.1	12688.5	12.2528	8215.69	8342.02	12.3336	9453.58	6954.98	12.2528	7821.82	6906.82	0.801145	0.629611	0.994261	1.00901	1.12375	0.903749	1.1457	0.97554	0.984857	1.35925	1.13248	11.3709	0.593749	0.534054	0.708782	0.837722
129	13.0308	9843	12005.8	13.0712	15434.6	24459.8	13.0308	8383.03	7773.13	12.344	13103.3	12310.6	12.344	8745.56	7179.35	12.3445	6444.48	7605.94	12.3844	9024.55	8003.11	12.4248	12572.1	12729	12.3445	8503.74	7162.31	12.4253	8934.05	7726.43	12.3445	8390.51	6814.39	0.819854	0.631021	1.07846	1.06439	1.21815	0.847295	1.12763	0.987673	1.18729	1.1563	1.23129	11.4626	0.6166	0.535997	0.797224	0.904537
130	13.1225	9944.19	12386.5	13.1629	15451.9	24532.2	13.1225	7948.84	8020.85	12.4358	12637.8	13218.7	12.4358	9082.59	7257.06	12.4361	6707.41	8216.22	12.4762	9606.42	8650.68	12.5165	12677.9	12585.3	12.4361	8162.15	8529.45	12.5169	9622.3	6923.69	12.4361	7580.24	7193.04	0.802823	0.629862	0.991023	0.956059	1.25155	0.816362	1.11048	1.00736	0.956937	1.38976	1.05383	11.5543	0.595799	0.5344	0.70538	0.773842
131	13.2142	9807.44	12644.9	13.2546	15619.4	24963.9	13.2142	8096.48	7899.66	12.5274	13198.9	13746.1	12.5274	8411.59	7102.98	12.5279	6576.58	7906.83	12.5678	9273.5	8683.93	12.6082	12627	13220.1	12.5279	8551.33	8017.72	12.6087	8908.71	7529.75	12.5279	7236.45	6879.16	0.775604	0.625678	1.02492	0.960187	1.18423	0.83176	1.06789	0.955136	1.06655	1.18314	1.05194	11.646	0.562553	0.528632	0.740979	0.778823
132	13.3059	10023	11953.5	13.3463	15564.8	24478.2	13.3059	7962.62	7961.91	12.6191	12983.2	12957	12.6191	8536.2	7241.98	12.6196	7196.76	7614.59	12.6595	8863.7	7631.41	12.6999	12106.8	12936.1	12.6196	8349.94	8294.69	12.7004	9281.39	7975.71	12.6196	7632.47	6873.91	0.838495	0.635865	1.00009	1.00202	1.17871	0.945128	1.16148	0.935892	1.00666	1.16371	1.11035	11.7377	0.639367	0.542673	0.714903	0.829294
133	13.3976	10315.1	11956.2	13.438	15928	24032.5	13.3976	7733.96	8005.61	12.7109	13029.1	12741.8	12.7109	8583.56	7440.46	12.7113	6924.5	7407.41	12.7513	9460.87	7831.06	12.7917	11630.3	12370.9	12.7113	9024.49	8344.95	12.792	8811.58	6886.42	12.7113	7344.2	6923.86	0.862742	0.662767	0.966067	1.02255	1.15363	0.934807	1.20812	0.940133	1.08143	1.27956	1.06071	11.8294	0.668983	0.579756	0.679168	0.854053
134	13.4893	10290.7	12506.8	13.5297	15525.7	24731.3	13.4893	8013.93	8032.17	12.8026	13170.7	12516.1	12.8026	8130.38	7279.75	12.803	6674.58	7099.04	12.843	9801.84	8247.88	12.8834	11894.3	12396.3	12.803	8330.28	8624.13	12.8837	9438.76	7641.08	12.803	7655.97	7070.41	0.822809	0.627776	0.99773	1.0523	1.11685	0.940209	1.18841	0.959501	0.965927	1.23527	1.08282	11.9211	0.620209	0.531524	0.712424	0.889947
135	13.581	10336.5	12211.4	13.6214	15376.5	24680.2	13.581	7734.45	8072.65	12.8942	13049.5	12521.6	12.8942	8881.45	7452.13	12.8947	6723.27	8012.43	12.9346	9428.65	7811.65	12.975	12850.2	12333.1	12.8947	8494.82	8761.83	12.9755	9800.96	7294.19	12.8947	7760.51	6709.7	0.846462	0.623029	0.958105	1.04216	1.1918	0.839105	1.207	1.04193	0.969526	1.34367	1.15661	12.0128	0.649098	0.52498	0.670804	0.87772
136	13.6727	10137.9	12566.7	13.7131	15891	24193.3	13.6727	7788.2	7969.67	12.986	14375.8	12920.2	12.986	8883.75	7185.52	12.9864	6508.05	7360.7	13.0264	9756.94	7807.82	13.0668	12806.7	12513.3	12.9864	8152.68	7393.14	13.0671	9339.56	7459.38	12.9864	7994.95	7202.48	0.806726	0.656837	0.977231	1.11266	1.23634	0.884162	1.24964	1.02344	1.10274	1.25206	1.11003	12.1045	0.600566	0.571582	0.690893	0.962763
137	13.7644	10056	12588.8	13.8048	15784.8	23827.1	13.7644	8072.51	8125.4	13.0777	12579.7	12390.2	13.0777	8203.03	7357.77	13.0781	6876.63	7793.82	13.1181	9909.99	8438.8	13.1585	11946.1	12268.8	13.0781	8643.18	8569.95	13.1588	9698.31	7108.74	13.0781	8240.63	7108.53	0.798808	0.66247	0.99349	1.01529	1.11488	0.882319	1.17434	0.973702	1.00855	1.36428	1.15926	12.1962	0.590894	0.579347	0.707971	0.8453
138	13.8561	10026.1	12537.9	13.8965	15873.4	24310.9	13.8561	7739.74	7881.25	13.1694	12682.5	12263	13.1694	8510.13	6921.25	13.1698	7302.68	7533.65	13.2097	9774.99	7752.18	13.2501	12904.1	12323.4	13.1698	8495.53	8331.68	13.2506	9325.7	7721.52	13.1698	7821.32	7118.4	0.799665	0.652934	0.982045	1.03421	1.22957	0.969342	1.26093	1.04712	1.01967	1.20776	1.09875	12.2879	0.591941	0.566202	0.69595	0.868126
139	13.9478	9924.77	12400.5	13.9882	15447.4	24066.6	13.9478	7886.2	8006.17	13.2611	13361.9	13073.7	13.2611	8586.78	7050.39	13.2615	6501.96	7366.99	13.3015	9348.64	7085.69	13.3419	12003.6	12225.3	13.2615	8636.22	8049.68	13.3423	9758.73	7308.92	13.2615	8111.3	6810.8	0.800355	0.641862	0.985016	1.02205	1.21792	0.882581	1.31937	0.981863	1.07287	1.33518	1.19095	12.3796	0.592784	0.55094	0.69907	0.853451
140	14.0395	9797.32	12599.3	14.0799	15843.7	23806.6	14.0395	7938.48	8048.52	13.3528	12267.8	12466.6	13.3528	8632.81	7589.96	13.3532	6734.49	7389.64	13.3932	8862.49	8153.88	13.4336	11900.2	12396.2	13.3532	8612.62	8321.89	13.434	9579.58	6657.34	13.3532	8289.11	7277.98	0.777606	0.665515	0.986328	0.984053	1.1374	0.911342	1.0869	0.959985	1.03494	1.43895	1.13893	12.4713	0.564998	0.583544	0.700449	0.807614
141	14.1312	9896.57	12402.8	14.1716	15476.5	24435.7	14.1312	7960.33	7800.1	13.4445	12666	12024.5	13.4445	8741.01	6863.49	13.4449	6866.68	7462.21	13.4849	9013.99	8394.65	13.5252	12368.6	12122.9	13.4449	8979.89	8049.32	13.5257	9594.2	7235.53	13.4449	7818.94	6950.52	0.797928	0.633354	1.02054	1.05335	1.27355	0.920193	1.07378	1.02026	1.11561	1.32598	1.12494	12.563	0.58982	0.539213	0.736386	0.891217
142	14.2229	10092.9	12355.9	14.2633	15964.7	24242.5	14.2229	7926.55	7781.9	13.5362	12952.8	12235.9	13.5362	8688.05	7282.61	13.5366	7246.74	7076.52	13.5766	9598.97	7776.35	13.6169	12657.4	12718.3	13.5366	7709.69	8680.8	13.6174	10236.9	7156.42	13.5366	8106.75	7200.76	0.816847	0.658541	1.01859	1.05859	1.19299	1.02406	1.23438	0.995217	0.888131	1.43045	1.12582	12.6547	0.612927	0.573932	0.734334	0.897537
143	14.3146	10410.1	12249.5	14.355	16162.3	24379.5	14.3146	7775.99	8126.46	13.6279	13385.6	13035.4	13.6279	8393.93	7134.32	13.6283	6710.77	8197.4	13.6683	9593.65	7918.44	13.7087	12143.1	11750.6	13.6283	8584.59	7940.02	13.7091	9364.75	6785.09	13.6283	7847.29	6452.49	0.849839	0.662945	0.956873	1.02686	1.17656	0.818646	1.21156	1.0334	1.08118	1.38019	1.21616	12.7464	0.653224	0.580002	0.669511	0.859263
144	14.4063	10064.1	12413.1	14.4467	15872.1	24507.5	14.4063	7788.91	7943.12	13.7196	13010.6	13201.8	13.7196	9382.79	7272.12	13.72	6891.99	7627.36	13.76	9514.24	8572.21	13.8003	12870.5	12253.5	13.72	8277.26	8072.27	13.8008	10145.5	7239.31	13.72	8210.78	7452.81	0.810765	0.647641	0.980585	0.985513	1.29024	0.903588	1.10989	1.05035	1.02539	1.40145	1.1017	12.8381	0.605498	0.558906	0.694417	0.809375
145	14.498	10269.7	12467.9	14.5384	15791.4	24174.1	14.498	7852.93	8431.18	13.8113	12549.4	12308	13.8113	8550.09	6850.54	13.8117	7128.13	7118.73	13.8517	9464.07	7817.9	13.8921	12327.4	11730.7	13.8117	8458.88	8780.08	13.8925	10317	7880.53	13.8117	8020.34	7195.26	0.823691	0.653237	0.931415	1.01961	1.24809	1.00132	1.21056	1.05087	0.963417	1.30917	1.11467	12.9298	0.621286	0.56662	0.64277	0.850516
146	14.5897	10053	12351.4	14.6301	15689.3	24226.1	14.5897	7958.73	7876.5	13.903	13680.6	12002.1	13.903	7568.18	7476.3	13.9034	6568.04	7639.86	13.9434	9870.64	7806.99	13.9838	12448.1	11977.2	13.9034	8724.22	8502.97	13.9842	9924.24	7200.29	13.9034	7679.6	7600.52	0.813912	0.647619	1.01044	1.13985	1.01229	0.859707	1.26433	1.03932	1.02602	1.37831	1.0104	13.0215	0.609342	0.558876	0.725775	0.995569
147	14.6814	9980.2	12267	14.7218	16132.1	23603.5	14.6814	7790.37	7922.91	13.9947	13170.4	12596.4	13.9947	8943.1	7903.06	13.9951	6919.25	7798.57	14.0351	9260.55	7593.04	14.0755	12470	11966.8	13.9951	8533.54	8389.95	14.0759	9276.65	7030.01	13.9951	8101.25	7329.87	0.813582	0.683462	0.983271	1.04556	1.1316	0.887245	1.21961	1.04205	1.01711	1.31958	1.10524	13.1132	0.60894	0.608283	0.697238	0.88182
148	14.7731	10307.8	11973.3	14.8135	15928.3	24473.7	14.7731	7896.35	7976.09	14.0864	12617.9	11722.3	14.0864	8696.45	6896.16	14.0868	7508.07	8147.37	14.1268	9038.08	8194.64	14.1672	11911.9	11944.9	14.0868	8059.45	8543.74	14.1676	9402.62	7886.83	14.0868	8009.46	7290.21	0.860897	0.650833	0.990002	1.0764	1.26106	0.921532	1.10293	0.997242	0.943316	1.19219	1.09866	13.2049	0.66673	0.563306	0.704308	0.919024
149	14.8648	10135	11674.2	14.9052	16012	23650.3	14.8648	8066.91	7737.05	14.1781	13015.1	12137.6	14.1781	9162.67	7350.03	14.1785	6589.27	7432.85	14.2185	9314.24	7856.33	14.2589	11991	11770.7	14.1785	8757.54	7756.68	14.2593	9292.23	6808.72	14.1785	7644.1	6692.28	0.868155	0.677032	1.04263	1.07229	1.24662	0.886505	1.18557	1.01871	1.12903	1.36476	1.14223	13.2966	0.675595	0.59942	0.75959	0.91407
150	14.9565	9962.78	12409.2	14.9969	15724.4	24043.3	14.9565	8024.47	8058.24	14.2698	13259.7	12140.2	14.2698	8692.44	7412.46	14.2702	7291.78	7286.86	14.3102	9128.53	7529.02	14.3506	13067	12362.1	14.2702	8503.87	8357.79	14.351	9866.41	6694.31	14.2702	8076.55	6927.7	0.802855	0.654004	0.99581	1.09222	1.17268	1.00067	1.21245	1.05702	1.01748	1.47385	1.16583	13.3883	0.595837	0.567677	0.710408	0.938106
151	15.0482	10241.6	12253.1	15.0886	16090.7	24107	15.0482	8074.81	7799.27	14.3615	13225.8	11377.4	14.3615	8625.23	7713.01	14.3619	7284.65	7822.51	14.4019	9092.4	8169.58	14.4423	12264.4	12821.2	14.3619	8107.08	8120.45	14.4427	9394.45	7228.65	14.3619	7925.72	7084.79	0.83584	0.667472	1.03533	1.16245	1.11827	0.931241	1.11296	0.956572	0.998354	1.29961	1.1187	13.48	0.636126	0.586242	0.751917	1.02284
152	15.1399	9816.48	12252.9	15.1803	16081.7	24340.9	15.1399	7713.59	8009.18	14.4532	13090	12733.1	14.4532	8631.17	7267.97	14.4536	6549.8	7423.43	14.4936	9119.32	8336.26	14.534	12699	11935.6	14.4536	8164.52	7562.9	14.5344	9550.43	6928.57	14.4536	7566.94	7103.68	0.801155	0.660689	0.963093	1.02804	1.18756	0.882315	1.09393	1.06396	1.07955	1.37841	1.06521	13.5717	0.593761	0.576892	0.676044	0.860676
153	15.2316	10327.2	12366.5	15.272	16039.6	23977.2	15.2316	8265.76	7883.31	14.5449	13084	12203.1	14.5449	8551.56	7259.32	14.5453	6824.84	7674.5	14.5853	10364.6	8304.72	14.6257	12119.4	11349.6	14.5453	9358.43	7711.36	14.6261	9734.87	7526.41	14.5453	7689.21	7398.31	0.835099	0.668952	1.04852	1.07219	1.17801	0.889287	1.24804	1.06782	1.21359	1.29343	1.03932	13.6634	0.63522	0.588282	0.765767	0.913944
154	15.3233	10194.3	12372.3	15.3637	15320.4	23799.9	15.3233	8141.6	7787.01	14.6366	13190.2	12446.1	14.6366	8736.34	7185.57	14.637	6972.16	7541.64	14.677	9710.22	8122.09	14.7174	12996.6	12834.3	14.637	8607.28	8349.72	14.7178	9410.11	7377.23	14.637	8078.64	6923.55	0.823958	0.643717	1.04554	1.05979	1.21582	0.924488	1.19553	1.01264	1.03085	1.27556	1.16683	13.7551	0.621613	0.553497	0.762639	0.898986
155	15.415	10433.6	12120.8	15.4554	16014.5	25093.1	15.415	7918.1	8123.45	14.7283	12063.4	12558.6	14.7283	8521.18	6650.54	14.7287	7028.45	6960.61	14.7687	9277.94	8224.19	14.8091	12346.1	12460.3	14.7287	9201.99	7839.1	14.8095	9470.14	7787.01	14.7287	7432.63	7625.99	0.860797	0.638202	0.974722	0.960571	1.28128	1.00975	1.12813	0.990835	1.17386	1.21615	0.974644	13.8468	0.666608	0.545896	0.688258	0.779285
156	15.5067	10097.2	12607.9	15.5471	16193.6	24454.9	15.5067	7918.94	8198.13	14.82	13135.7	12697.2	14.82	8303.41	7288.76	14.8204	7088.4	7199.2	14.8604	9988.7	8071.01	14.9008	12704.6	12325.3	14.8204	8482.91	8336.6	14.9012	10265.1	6878.27	14.8204	7976.31	7158.87	0.800864	0.662184	0.965945	1.03454	1.13921	0.98461	1.2376	1.03077	1.01755	1.49239	1.11418	13.9385	0.593406	0.578952	0.679039	0.868521
157	15.5984	10205.1	12537.3	15.6388	15978.1	24195.6	15.5984	7802.81	7638.03	14.9117	12556.6	12652.4	14.9117	9168.57	7389.08	14.9121	6737.31	7303.45	14.9521	9752.46	8045.03	14.9925	12186.7	12616.4	14.9121	8469.2	8144.02	14.9929	9475.17	7566.29	14.9121	7939.42	7383.22	0.813983	0.660373	1.02157	0.992433	1.24083	0.922484	1.21223	0.96594	1.03993	1.25229	1.07533	14.0302	0.60943	0.576456	0.737469	0.817724
158	15.6901	9982.2	12055.5	15.7305	15891.7	24251.8	15.6901	8149.14	7788.73	15.0034	13620.2	11746.8	15.0034	8597.78	6695.5	15.0038	6687.93	7324.23	15.0438	9005.74	7641.23	15.0842	12545.8	12277.7	15.0038	8883.79	7846.71	15.0846	9238.5	6804.58	15.0038	7662.69	7205.06	0.828024	0.655282	1.04627	1.15948	1.28411	0.913124	1.17857	1.02184	1.13217	1.35769	1.06352	14.1219	0.626579	0.569439	0.763413	1.01926
159	15.7818	10290.8	12479.4	15.8222	16305.8	24236.8	15.7818	8244.11	7873.82	15.0951	12796.3	12117.3	15.0951	8294.58	7567.35	15.0955	6868.43	7111.25	15.1355	9814.66	7916.19	15.1759	12189.2	12208.9	15.0955	9007.81	8647.51	15.1763	9471.01	7452.26	15.0955	7934.25	7306.49	0.824624	0.672769	1.04703	1.05603	1.0961	0.965854	1.23982	0.998386	1.04167	1.27089	1.08592	14.2136	0.622426	0.593543	0.764206	0.894452
160	15.8735	10388.4	11491.9	15.9139	15689.8	23943.2	15.8735	7762.22	7623.57	15.1868	12754.5	12589.9	15.1868	8742.12	7036.75	15.1872	6402.52	7207.9	15.2272	9615.24	7455.12	15.2676	12773.6	12916	15.1872	8342.82	7610.42	15.268	9738.58	7731.44	15.1872	7918.06	6922.44	0.90398	0.655293	1.01819	1.01308	1.24235	0.888264	1.28975	0.988978	1.09624	1.25961	1.14383	14.3053	0.719352	0.569455	0.733912	0.842627
161	15.9652	10201.2	11923.1	16.0056	16156.4	24498.7	15.9652	7873.18	7966.3	15.2785	12611.6	12306.7	15.2785	8758.33	7279.69	15.2789	7178.28	7328.31	15.3189	10156.8	7939.32	15.3593	13011.8	11977.7	15.2789	8769.98	8199.3	15.3597	9998.53	7423.25	15.2789	8123.44	7599.89	0.855579	0.659479	0.988311	1.02477	1.20312	0.979527	1.2793	1.08634	1.0696	1.34692	1.06889	14.397	0.660234	0.575224	0.702532	0.856741
162	16.0569	10260.1	11982.9	16.0973	16101.1	23767.2	16.0569	8005.41	7880.2	15.3702	13272.8	11513	15.3702	8614.3	7566.88	15.3706	6588.68	6808.53	15.4106	9639.81	7987.38	15.451	12276.8	12193.6	15.3706	8200.76	8649.61	15.4514	9339.09	7167.02	15.3706	8583.32	7328.88	0.856234	0.677452	1.01589	1.15285	1.13842	0.967709	1.20688	1.00682	0.948107	1.30307	1.17116	14.4887	0.661035	0.599999	0.731498	1.01126
163	16.1486	10278.7	11935.1	16.189	15570.9	23908.2	16.1486	7666.56	7847.73	15.4619	12850.2	12378.9	15.4619	8252.14	7552.17	15.4623	6940.58	7476.18	15.5023	9924.5	8077.18	15.5427	12269.9	12031.4	15.4623	7976.5	8096.7	15.5431	9956.95	7024.8	15.4623	7575.84	7318.81	0.861217	0.651278	0.976915	1.03807	1.09268	0.928358	1.22871	1.01982	0.985154	1.4174	1.03512	14.5804	0.66712	0.563919	0.690561	0.872782
164	16.2403	10095.5	12306.6	16.2807	15675.2	24282.1	16.2403	8082.2	7848.2	15.5536	12473.9	12534.2	15.5536	9311.59	6815.45	15.554	7204.1	7321.35	15.594	9091.22	7414.46	15.6344	12023	13133.1	15.554	8250.55	8185.48	15.6348	8608.61	6828.21	15.554	8154.24	7367.2	0.820332	0.645543	1.02982	0.995191	1.36625	0.983985	1.22615	0.915473	1.00795	1.26074	1.10683	14.6721	0.617183	0.556014	0.746126	0.821052
165	16.332	10423.1	12366.9	16.3724	15962.1	24303.9	16.332	7880.36	7921.26	15.6453	13051.7	11637.5	15.6453	8297.43	7172.87	15.6457	6411.8	7606.98	15.6857	9005.14	7648.65	15.7261	12440.4	12169.1	15.6457	8649.82	8191.63	15.7265	9183.33	7820.45	15.6457	7833.53	8040.82	0.842824	0.65677	0.994836	1.12153	1.15678	0.842884	1.17735	1.0223	1.05593	1.17427	0.97422	14.7638	0.644655	0.57149	0.709385	0.973465
166	16.4237	10512.9	12426.8	16.4641	15730.2	24114	16.4237	8044.93	8062.99	15.737	13512.2	12371.9	15.737	8225.19	7566.6	15.7374	7032.24	7409.33	15.7774	9341.47	7533.88	15.8178	12388.5	11854.2	15.7374	8508.87	8192.7	15.8182	9225.98	7001.27	15.7374	7859.42	7080.18	0.845986	0.652329	0.99776	1.09216	1.08704	0.949106	1.23993	1.04507	1.03859	1.31776	1.11006	14.8555	0.648517	0.565368	0.712456	0.938042
167	16.5154	10118.1	12204.6	16.5558	15966.9	23842.1	16.5154	8159.11	7873.87	15.8287	12653	11834.3	15.8287	8922.09	7893.76	15.8291	7332.18	7636.53	15.8691	9480.27	7667.91	15.9095	11977.6	12743.6	15.8291	8850.02	7479.35	15.9099	9194.11	7061.46	15.8291	8016.43	7700.94	0.829034	0.669694	1.03623	1.06917	1.13027	0.960145	1.23636	0.939891	1.18326	1.30201	1.04097	14.9472	0.627812	0.589304	0.75286	0.910305
168	16.6071	10294.1	12016.5	16.6475	16118.2	23956.7	16.6071	8021.43	8036.35	15.9204	13365.1	12399	15.9204	8571.51	7392.41	15.9208	7404.95	7868.14	15.9608	9031.77	7700.64	16.0012	12574.2	12533.1	15.9208	8040.61	7925.6	16.0016	9493.51	7466.56	15.9208	7682.01	7495.47	0.856664	0.672804	0.998144	1.07791	1.1595	0.941132	1.17286	1.00328	1.01451	1.27147	1.02489	15.0389	0.66156	0.593591	0.71286	0.920846
169	16.6988	10188.1	12451.1	16.7392	16057.1	23959.8	16.6988	8289.99	8255.28	16.0121	13331.3	12351.9	16.0121	8441.28	7944.02	16.0125	7353.08	7539.98	16.0525	9074.24	7710.73	16.0929	12856.7	12520.9	16.0125	8182.15	8300.41	16.0933	9339.83	7144.37	16.0125	7637.44	6968.27	0.818247	0.670169	1.0042	1.07929	1.0626	0.975213	1.17683	1.02682	0.985752	1.3073	1.09603	15.1306	0.614638	0.589959	0.719225	0.922508
170	16.7905	10353.9	12543.2	16.8309	15415.8	23849.3	16.7905	8150.52	8187.61	16.1038	13638.7	12134.2	16.1038	7909.77	7672.18	16.1042	6408.24	7487.32	16.1442	9336.02	7977.99	16.1846	12384.3	11905.2	16.1042	8522.59	8405.49	16.185	9250.81	7293.04	16.1042	7708.68	7531.63	0.825455	0.646385	0.99547	1.12399	1.03097	0.855879	1.17022	1.04025	1.01393	1.26844	1.02351	15.2223	0.623441	0.557176	0.710051	0.976435
171	16.8822	10370.8	12282.1	16.9226	15887.4	23844.8	16.8822	8116.37	7843.52	16.1955	12792.8	12266.5	16.1955	8420.97	7445.59	16.1959	7150.55	7245.2	16.2359	8695.98	7436.03	16.2763	11157	12807.6	16.1959	8592.38	8159.6	16.2767	9696.84	7439.05	16.1959	7478.93	6655.56	0.844385	0.666282	1.03479	1.04291	1.131	0.986937	1.16944	0.87112	1.05304	1.3035	1.12371	15.314	0.646562	0.584601	0.751347	0.878616
172	16.9739	10196.7	12495.7	17.0143	16308.5	23153.4	16.9739	8422.13	8317.65	16.2872	12232.7	12806.1	16.2872	8633.48	7568.4	16.2876	6737.51	7658.44	16.3276	9311.67	8250.56	16.368	12439.9	12381.1	16.2876	8482.94	7978.4	16.3684	10038.3	7392.43	16.2876	8117.82	7392.58	0.816017	0.704366	1.01256	0.955229	1.14073	0.87975	1.12861	1.00475	1.06324	1.35791	1.0981	15.4057	0.611913	0.637097	0.728002	0.772841
173	17.0656	10280.7	12442.2	17.106	15912.7	24153.4	17.0656	8191.17	8252.93	16.3789	12891.1	12645.9	16.3789	8142.88	6813.82	16.3793	6521.63	7601.58	16.4193	9416.09	7722.23	16.4597	12769.8	11956.8	16.3793	8812.64	7700.53	16.4601	9750.67	6774.94	16.3793	8173.89	7219.16	0.826275	0.65882	0.992517	1.01939	1.19505	0.857932	1.21935	1.06799	1.14442	1.43923	1.13225	15.4974	0.624442	0.574316	0.706949	0.850241
174	17.1573	10703.5	12584.4	17.1977	15967.2	24359.3	17.1573	8579.78	7948.18	16.4706	13034.5	11952.4	16.4706	8666.1	7206.94	16.471	6547.07	7659.49	16.511	9116.42	7635.04	16.5514	12650.1	12064.4	16.471	8345.27	8513.84	16.5518	9454.2	7067.47	16.471	7018.71	7162.3	0.850537	0.655487	1.07947	1.09053	1.20247	0.854765	1.19402	1.04855	0.9802	1.33771	0.979952	15.5891	0.654076	0.569721	0.798276	0.936075
175	17.249	10309.6	12496.2	17.2894	16053.3	23799.8	17.249	8341.01	7965.24	16.5623	12768.6	12519.1	16.5623	8531.88	7378.57	16.5627	6577.34	7343.78	16.6027	9186.66	7432.84	16.6431	12317.7	11437.7	16.5627	8279.28	8258.16	16.6435	8799.91	6745.81	16.5627	7841.55	7077.23	0.825019	0.674516	1.04718	1.01993	1.15631	0.895635	1.23595	1.07693	1.00256	1.3045	1.108	15.6808	0.622908	0.595952	0.764361	0.850895
176	17.3407	10170.8	12383.7	17.3811	16281.4	23978.4	17.3407	8274.58	8004.63	16.654	12695.2	12529.7	16.654	8812.97	7833.51	16.6544	6817.59	7238.79	16.6944	9616.4	7954.29	16.7348	13020.3	14027.7	16.6544	8373.64	8492.07	16.7352	9923.62	6677.25	16.6544	6893.69	6834.21	0.821308	0.679001	1.03372	1.01321	1.12503	0.941813	1.20896	0.928184	0.986053	1.48618	1.0087	15.7725	0.618376	0.602134	0.750232	0.842791
177	17.4324	10225.7	12170	17.4728	16314	23743.1	17.4324	7984.24	8034.28	16.7457	12203.8	12837.1	16.7457	8600.52	6819.79	16.7461	7181.25	7673.81	16.7861	9416.87	7293.42	16.8265	11543.3	12710.3	16.7461	9218.27	8719.86	16.8269	9467.27	7172.86	16.7461	7714	7010.25	0.840241	0.687103	0.993771	0.950659	1.26111	0.935812	1.29114	0.908186	1.05716	1.31987	1.10039	15.8642	0.641501	0.613301	0.708267	0.767328
178	17.5241	10099.6	12470.5	17.5645	16618	23871.6	17.5241	8345.82	7938.78	16.8374	13310.7	12114.1	16.8374	8811.86	7327.81	16.8378	7116.66	7263.32	16.8778	9376.08	8147.97	16.9182	12767.9	12586.4	16.8378	8062.17	7889.74	16.9186	9079.57	6960.37	16.8378	7042.36	7722.2	0.809877	0.696143	1.05127	1.09878	1.20252	0.979808	1.15073	1.01443	1.02185	1.30447	0.911964	15.9559	0.604414	0.625762	0.768664	0.946022
179	17.6158	10343.7	12416.6	17.6562	16121.8	23891.2	17.6158	8157.85	7940.7	16.9291	12889.5	12370.7	16.9291	7984.27	7227.76	16.9295	7027.72	7702.38	16.9695	9509.73	7816.45	17.0099	12190	12093.9	16.9295	8930.83	7423.48	17.0103	9185.36	6696.53	16.9295	7298.34	7051.6	0.833054	0.674799	1.02735	1.04194	1.10467	0.912409	1.21663	1.00794	1.20305	1.37166	1.03499	16.0476	0.632723	0.596342	0.743532	0.877449
180	17.7075	10619.1	12087.5	17.7479	16400.1	23529.7	17.7075	8173.51	7890.91	17.0208	12841.9	12319.4	17.0208	9156.03	7385.66	17.0212	6635.52	7513.95	17.0612	9693.33	7418.78	17.1016	12712.9	13214.5	17.0212	8260.8	7369.27	17.102	9822.82	6845.92	17.0212	7794.97	7690.14	0.878521	0.696995	1.03581	1.04241	1.2397	0.883094	1.30659	0.962041	1.12098	1.43484	1.01363	16.1393	0.688255	0.626937	0.752426	0.878014
181	17.7992	10207.4	12359.3	17.8396	16526.3	24109.9	17.7992	8009.07	7933.98	17.1125	12501.7	12613.7	17.1125	8192.42	6892.27	17.1129	6995.57	7680.76	17.1529	9523.39	8105.51	17.1933	12381.7	12492	17.1129	8978.5	8421.25	17.1937	8901.02	7346.93	17.1129	7486.51	7658.69	0.825894	0.68546	1.00946	0.991118	1.18864	0.910792	1.17493	0.991176	1.06617	1.21153	0.977517	16.231	0.623977	0.611037	0.72475	0.816138
182	17.8909	10442.4	12181.7	17.9313	16474.7	24298.3	17.8909	8409.03	8235.25	17.2042	13179.1	11875.9	17.2042	8852.44	7689.71	17.2046	6861.12	6959.44	17.2446	9626.82	8364.92	17.285	12173.7	11785.4	17.2046	8632.17	8339.07	17.2854	9082.36	7212.69	17.2046	8243.76	7265.94	0.85722	0.678017	1.0211	1.10974	1.15121	0.985873	1.15086	1.03295	1.03515	1.25922	1.13458	16.3227	0.662239	0.600777	0.736974	0.959239
183	17.9826	10531.4	11987.5	18.023	16477.4	23470.7	17.9826	8252.42	8116.06	17.2959	12378.2	12017.9	17.2959	8816.09	7333.47	17.2963	6490.35	7051.02	17.3363	9511.25	7685.44	17.3767	11612.4	11604.3	17.2963	9089.64	8866.88	17.3771	9304.17	6632.46	17.2963	7800.36	7234.45	0.878531	0.702039	1.0168	1.02997	1.20217	0.920484	1.23757	1.0007	1.02512	1.40282	1.07822	16.4144	0.688268	0.63389	0.732456	0.863013
184	18.0743	10183	12271.2	18.1147	16220.3	23541.9	18.0743	8051.73	7883.33	17.3876	12726.3	13032.1	17.3876	8916.86	6696.97	17.388	6911.19	7019.39	17.428	9399.61	7919.4	17.4684	11992.1	12675.4	17.388	8284.64	8117.93	17.4688	8831.44	6559.43	17.388	8210.3	7009.39	0.829828	0.688999	1.02136	0.976535	1.33148	0.984586	1.18691	0.94609	1.02054	1.34637	1.17133	16.5061	0.628782	0.615915	0.737246	0.798544
185	18.166	10489.5	11891.3	18.2064	16663.9	23520.9	18.166	8582.48	8191.05	17.4793	12655.3	12547.2	17.4793	8968.46	6868.04	17.4797	6766.02	7255.49	17.5197	8946.55	7891.03	17.5601	12624	12516.8	17.4797	8124.67	8329.13	17.5605	9000.96	6941.59	17.4797	8270.43	7268.73	0.882121	0.708469	1.04779	1.00862	1.30582	0.932538	1.13376	1.00857	0.975453	1.29667	1.13781	16.5978	0.692652	0.642753	0.765003	0.837253
186	18.2577	10064.3	12183.4	18.2981	16674.1	23489.9	18.2577	8391.14	7926.98	17.571	12165.6	12608.1	17.571	8621.26	6957.29	17.5714	6989.52	7195.59	17.6114	9518.36	7981.36	17.6518	12331.3	12247.4	17.5714	8583.75	7904.18	17.6522	8726.14	7094.37	17.5714	8314.47	7350.81	0.826067	0.70984	1.05855	0.964907	1.23917	0.971362	1.19257	1.00685	1.08598	1.23001	1.1311	16.6895	0.624188	0.644643	0.776312	0.784517
187	18.3494	10227.4	11988.2	18.3898	16563.5	24002.6	18.3494	8239.18	8081.6	17.6627	13119	12683.4	17.6627	8454.52	7077.48	17.6631	6407.77	7331.58	17.7031	9697.23	8234.82	17.7435	12027.6	12454.8	17.6631	8966.31	8843.62	17.7439	9545.58	6837.03	17.6631	7604.32	6850.84	0.853121	0.690072	1.0195	1.03434	1.19457	0.873996	1.17759	0.965701	1.01387	1.39616	1.10998	16.7812	0.657232	0.617394	0.73529	0.868286
188	18.4411	10396.4	12121.8	18.4815	16409.2	23985.1	18.4411	8301.32	8133.97	17.7544	13688.6	12567.2	17.7544	8718.25	7062.45	17.7548	6691.05	7043.05	17.7948	9479.44	7995.92	17.8352	12505	12861.9	17.7548	8086.15	8821.8	17.8356	8978.99	7419.6	17.7548	7885.82	7415.9	0.857662	0.684142	1.02057	1.08923	1.23445	0.950022	1.18553	0.972253	0.91661	1.21017	1.06337	16.8729	0.662779	0.609221	0.736419	0.934501
189	18.5328	10606.7	12352.9	18.5732	16644.3	24482.5	18.5328	8265.57	8033.64	17.8461	12273.4	12513.7	17.8461	8799.77	6775.57	17.8465	7027.78	7312.76	17.8865	9584.2	7981.29	17.9269	11482.1	12987.7	17.8465	8687.51	8248.1	17.9273	8889.79	7474.9	17.8465	8140.07	7005.35	0.858639	0.679847	1.02887	0.980792	1.29875	0.96103	1.20083	0.884071	1.05327	1.18929	1.16198	16.9646	0.663972	0.603299	0.745133	0.80368
190	18.6245	10492.7	12119.1	18.6649	16677.9	23835.7	18.6245	8192.84	7871.52	17.9378	11956	12388.7	17.9378	8749.57	7243.98	17.9382	6860.58	7232.83	17.9782	8944.35	8209.91	18.0186	11792.8	12619.5	17.9382	8219.3	8106.76	18.019	8985.89	7316.23	17.9382	8028.55	6999.31	0.865802	0.699704	1.04082	0.965079	1.20784	0.948533	1.08946	0.934484	1.01388	1.22821	1.14705	17.0563	0.672721	0.630671	0.757685	0.784724
191	18.7162	10298.8	11912.2	18.7566	16940.9	23767.2	18.7162	8476.93	7916.93	18.0295	12676.6	12101.2	18.0295	8289.5	7358.1	18.0299	6626.44	7424.28	18.0699	9051.27	7681.23	18.1103	12211	12399.7	18.0299	8699.38	8437.7	18.1107	9431.18	7269.47	18.0299	7309.64	7611.99	0.864559	0.712783	1.07073	1.04755	1.12658	0.892537	1.17836	0.984789	1.03101	1.29737	0.96028	17.148	0.671202	0.648699	0.789106	0.884212
192	18.8079	10764.3	12310.6	18.8483	16644.9	23850.4	18.8079	8330.19	8214.36	18.1212	13394.3	12763.5	18.1212	8611.35	6701.18	18.1216	7457.2	7214.98	18.1616	9705.28	8288.58	18.202	12560.4	12231	18.1216	9049.75	8442.37	18.2024	8985.94	7277.82	18.1216	7586.47	7049.35	0.874397	0.69789	1.0141	1.04942	1.28505	1.03357	1.17092	1.02694	1.07194	1.2347	1.07619	17.2397	0.683218	0.62817	0.72962	0.886475
193	18.8996	10428	12092.9	18.94	16500.1	24148.9	18.8996	8204.92	7911.72	18.2129	12746	12695.8	18.2129	8304.19	6983.43	18.2133	7199.87	6967.86	18.2533	9418.53	8118.73	18.2937	12115.2	12232.3	18.2133	8717.24	8117.11	18.2941	9761.35	7070.73	18.2133	7574.61	7133.84	0.862328	0.683264	1.03706	1.00396	1.18913	1.0333	1.1601	0.990426	1.07393	1.38053	1.06179	17.3314	0.668478	0.608011	0.753734	0.831626
194	18.9913	10484.4	11859	19.0317	16556.7	23739.2	18.9913	8398.23	8083.74	18.3046	12894.1	12835.6	18.3046	8184.23	6866.4	18.305	7185.78	7138.15	18.345	8966.18	7971.06	18.3854	12820.7	12380.8	18.305	7952.24	8260.14	18.3858	10153.2	7228.54	18.305	7732.62	6336.93	0.884086	0.697443	1.0389	1.00455	1.19192	1.00667	1.12484	1.03552	0.962725	1.40459	1.22025	17.4231	0.695052	0.627555	0.755672	0.832347
195	19.083	10466.1	12218.9	19.1234	16861.9	24247.3	19.083	8455.58	7873.37	18.3963	12485.2	13163.5	18.3963	8011.47	7487.13	18.3967	6844.79	7401.02	18.4367	9517.16	7324.13	18.4771	13117.6	11921.3	18.3967	8254.38	8488.18	18.4775	9596.43	7088.79	18.3967	7248.98	7157.04	0.856545	0.695417	1.07395	0.94847	1.07003	0.924843	1.29943	1.10035	0.972455	1.35375	1.01285	17.5148	0.661415	0.624761	0.79248	0.764687
196	19.1747	10208.5	12146.2	19.2151	16556.3	23796.9	19.1747	8258.71	8158.24	18.488	13410.1	12699.3	18.488	8191.95	7174.93	18.4884	6442.41	7272.28	18.5284	9102.25	7879.85	18.5688	11982.6	12588.5	18.4884	8417.87	8299.71	18.5692	8773.7	6980.19	18.4884	8377.81	6674.11	0.84047	0.695733	1.01231	1.05597	1.14175	0.885886	1.15513	0.951869	1.01424	1.25694	1.25527	17.6065	0.64178	0.625197	0.727744	0.894378
197	19.2664	10460.1	11754.8	19.3068	16602.9	23745.6	19.2664	8289.09	7917.1	18.5797	12828	12514.6	18.5797	8269.88	7062.05	18.5801	6707.82	7384.59	18.6201	8848.47	8036.5	18.6605	11744	12320	18.5801	9265.29	7918.65	18.6609	9793.27	6971.06	18.5801	8384.9	7116.11	0.889853	0.699199	1.04699	1.02504	1.17103	0.908354	1.10103	0.953246	1.17006	1.40485	1.1783	17.6982	0.702097	0.629976	0.764162	0.857065
198	19.3581	10631.5	12278.5	19.3985	16522.7	24377.3	19.3581	8440.38	7542.16	18.6714	13045.8	12226.6	18.6714	8960.31	7492.96	18.6718	6736.71	7284.97	18.7118	9911.85	7548.18	18.7522	12861.4	12537.2	18.6718	8637.2	8336.26	18.7526	9404.14	6929.18	18.6718	8098.76	7124.69	0.865863	0.67779	1.11909	1.067	1.19583	0.924741	1.31314	1.02586	1.0361	1.35718	1.13672	17.7899	0.672795	0.600464	0.8399	0.907685
199	19.4499	10356.7	11949.6	19.4902	16455.8	23543	19.4499	8190.28	7766.95	18.7631	13172.7	12887.2	18.7631	9376.87	7639.64	18.7635	6606.56	7296.06	18.8035	9439.23	7129.91	18.8439	12198.2	12817.5	18.7635	8523	8901.84	18.8443	9440.66	7848.82	18.7635	8419.76	7340.67	0.866699	0.698968	1.0545	1.02215	1.2274	0.905498	1.32389	0.951684	0.957443	1.20281	1.147	17.8817	0.673816	0.629656	0.772058	0.853579
200	19.5416	10501.7	12116.5	19.5819	16649.7	24190.3	19.5416	8029.64	7917.85	18.8548	12255.6	12991.7	18.8548	9027.2	7184.34	18.8552	6290.01	7076.29	18.8952	9410.36	8608.75	18.9356	12193.7	12825	18.8552	8048.71	8104.15	18.936	9717.65	7037.2	18.8552	8037.31	7387.65	0.866721	0.68828	1.01412	0.94334	1.25651	0.888885	1.09312	0.950774	0.993158	1.3809	1.08794	17.9733	0.673843	0.614924	0.729639	0.758498
201	19.6333	10721.4	11964.5	19.6736	16825.1	23585.3	19.6333	7945.11	7917.15	18.9465	12175.8	12464.9	18.9465	8438.88	7341.66	18.9469	6522.51	7249.55	18.9869	9313.36	7883.62	19.0273	12590	12175.3	18.9469	8696.73	8678.42	19.0277	9492.71	6678.27	18.9469	7541.14	7466.26	0.896097	0.713375	1.00353	0.976804	1.14945	0.899712	1.18135	1.03406	1.00211	1.42143	1.01003	18.065	0.709723	0.649516	0.718518	0.798869
202	19.7249	10222.7	12422.8	19.7654	16751.1	24025.5	19.7249	7898	7865.32	19.0382	12127	11954.3	19.0382	7860.05	7344.32	19.0386	7006.54	7672.37	19.0786	9491.3	8116.76	19.119	12649.9	11478.1	19.0386	8746.48	7720.35	19.1194	9645.45	6489.46	19.0386	7825.48	6784.4	0.822893	0.697219	1.00415	1.01445	1.07022	0.913216	1.16935	1.10209	1.13291	1.48633	1.15345	18.1567	0.620312	0.627246	0.719173	0.844282
203	19.8166	10242.1	12330.4	19.8571	16487.6	23584.1	19.8166	8130.34	7987.24	19.1299	12454.7	12344.3	19.1299	8297.77	7620.13	19.1303	6218.84	7364.39	19.1703	9177.16	7781.42	19.2107	12772.9	12453.5	19.1303	8422.24	8005.43	19.2111	9000.91	7806.64	19.1303	7740.03	7412.43	0.830638	0.699099	1.01792	1.00894	1.08893	0.844447	1.17937	1.02565	1.05207	1.15298	1.0442	18.2484	0.629771	0.629837	0.733627	0.837644
204	19.9083	10301.4	12035.9	19.9488	16543.1	24011.3	19.9083	8550.16	8082.3	19.2216	12352.3	12548.8	19.2216	8464.97	6778.99	19.222	6963.77	7534.93	19.262	9197.95	7745.71	19.3024	12617.3	12509.3	19.222	9899.2	8320.91	19.3028	9457.38	7303.48	19.222	7565.41	6891.01	0.855892	0.688969	1.05789	0.984337	1.24871	0.924199	1.18749	1.00863	1.18968	1.29491	1.09787	18.3401	0.660617	0.615873	0.775611	0.807957
205	20.0001	10326.4	12135.9	20.0404	16962.7	23991.5	20.0001	8563.05	7957.54	19.3133	11740	12794.2	19.3133	8931.3	7139.03	19.3137	6516.43	7484.69	19.3537	8954.11	7421.02	19.3941	12955.7	12873.4	19.3137	8504.55	8762.86	19.3945	8677.65	6778.66	19.3137	7820.25	6689.28	0.850895	0.707026	1.07609	0.917606	1.25105	0.870635	1.20659	1.0064	0.970521	1.28014	1.16907	18.4319	0.654513	0.640764	0.794733	0.727452
206	20.0918	10176.2	12108.6	20.1321	16535.5	24280.2	20.0918	8334.42	7954.04	19.405	12710.8	12534.6	19.405	8518.61	7053.21	19.4054	7179.28	7420.71	19.4454	8952.08	7690.99	19.4858	12232	12701.4	19.4054	8904.67	7936.78	19.4862	9447.42	6978.99	19.4054	8111.62	7808.23	0.840413	0.681027	1.04782	1.01406	1.20776	0.967465	1.16397	0.963038	1.12195	1.35369	1.03886	18.5236	0.641711	0.604927	0.765039	0.843816
207	20.1835	10759.1	12045.3	20.2238	17309.9	23781.3	20.1835	8220.14	8012.92	19.4967	12620.4	11128.2	19.4967	8899.94	6972.16	19.4971	6756.66	7085.87	19.5371	9546.64	8438.21	19.5775	11829.7	12371.2	19.4971	8274.69	8407.51	19.5779	9924.11	6781.5	19.4971	7700.82	7091.15	0.893225	0.727877	1.02586	1.1341	1.2765	0.95354	1.13136	0.95623	0.984203	1.46341	1.08598	18.6152	0.706215	0.669505	0.741971	0.988631
208	20.2752	10428.8	12282	20.3156	16852.1	24247.5	20.2752	8124.09	7865.78	19.5884	13107.1	12546.3	19.5884	8524.84	7572.94	19.5888	6862.63	7500.46	19.6288	9555.51	7610.37	19.6692	11751.8	12432.3	19.5888	8608.68	8275.54	19.6696	9210.02	7055.8	19.5888	7776.75	7150.38	0.849112	0.695001	1.03284	1.0447	1.1257	0.914961	1.25559	0.94526	1.04026	1.30531	1.0876	18.7069	0.652336	0.624189	0.749302	0.88078
209	20.3668	10358.6	12320	20.4073	17079.1	24423.8	20.3668	8433.23	7806.82	19.6801	13099.2	12929.5	19.6801	8988.52	6677.37	19.6805	6451.61	6883.93	19.7205	9236.32	7627.38	19.7609	12620.7	13170.3	19.6805	8751.35	8165.86	19.7613	9047.32	6886.95	19.6805	7836.5	6695.74	0.840798	0.699281	1.08024	1.01313	1.34612	0.9372	1.21094	0.958271	1.0717	1.31369	1.17037	18.7986	0.64218	0.630088	0.799088	0.842692
210	20.4586	10370.4	12412.3	20.499	17058.9	23766.1	20.4586	8262.81	7875.78	19.7718	12866.1	11932.4	19.7718	8834.84	7055.49	19.7722	6919.69	7762.15	19.8122	9282.22	7351.23	19.8526	11520.1	12142	19.7722	8714.98	8057.67	19.853	9529.04	6938.31	19.7722	7367.23	7090.41	0.835491	0.717784	1.04914	1.07825	1.25219	0.891466	1.26268	0.948784	1.08158	1.37339	1.03904	18.8904	0.635699	0.655593	0.766425	0.921254
211	20.5503	10145.5	11886.9	20.5907	17036.6	23856.5	20.5503	8240.93	7972.69	19.8635	13503	11626.3	19.8635	8965.45	6842.57	19.8639	6659.83	6959.37	19.9039	9381.79	7631.28	19.9443	12240.8	12760.1	19.8639	7830.06	8892.48	19.9447	9516.2	7111.02	19.8639	7413.42	7085.43	0.853503	0.714128	1.03364	1.16142	1.31025	0.956959	1.22939	0.959307	0.880526	1.33823	1.04629	18.9821	0.657698	0.650554	0.750147	1.02159
212	20.642	9990.35	11751.6	20.6823	16943	24145.5	20.642	8187.76	7906.98	19.9552	13210.8	12023.6	19.9552	8982.07	7343.57	19.9556	6669.64	8075.43	19.9956	9250.32	8002.45	20.036	12696.5	13019	19.9556	8777.6	8066.93	20.0364	9657.73	6888.72	19.9556	7711.45	7035.5	0.850124	0.701706	1.03551	1.09873	1.22312	0.825918	1.15594	0.97523	1.0881	1.40196	1.09608	19.0738	0.653571	0.633431	0.752108	0.945964
213	20.7337	10201.3	11966.6	20.774	16646	23952.1	20.7337	8508.17	7875.85	20.0469	12720.8	11591.8	20.0469	8514.61	7253.57	20.0473	6763.31	7150.68	20.0873	9617.89	7977.22	20.1277	11921.9	12900.2	20.0473	8385.2	7928.18	20.1281	9267.71	7301.02	20.0473	7686.99	7532.33	0.852483	0.694968	1.08029	1.0974	1.17385	0.945829	1.20567	0.924165	1.05765	1.26937	1.02053	19.1655	0.656452	0.624143	0.799138	0.944361
214	20.8254	10060.9	11700	20.8658	16958.8	24026.2	20.8254	8340.92	7907.82	20.1386	13246.7	12451.5	20.1386	8517.39	7161.36	20.139	6461.47	7312.24	20.179	9299.82	7536.02	20.2194	11740.9	12514.3	20.139	9118.87	8049.22	20.2198	9014.99	7184.08	20.139	7259.81	7203.74	0.859908	0.705847	1.05477	1.06386	1.18935	0.883651	1.23405	0.938201	1.13289	1.25486	1.00778	19.2572	0.665522	0.639139	0.772335	0.903893
215	20.9171	10316.6	11895.6	20.9575	16827.1	23845.6	20.9171	8078.12	7969.39	20.2303	12863	11440.7	20.2303	9154	7126.94	20.2307	7300.69	7339.06	20.2707	9796.82	7782.57	20.3111	12184.3	11368.3	20.2307	8943.69	8342.16	20.3115	9370.36	7178.47	20.2307	7806.03	7997.25	0.867261	0.705668	1.01364	1.12432	1.28442	0.994771	1.25882	1.07178	1.07211	1.30534	0.97609	19.3489	0.674502	0.638893	0.729141	0.976832
216	21.0088	10344.6	12151.5	21.0492	16898.9	23910.5	21.0088	8283.82	7670.34	20.322	12717.6	11684.6	20.322	8769.38	7042.58	20.3224	6853.85	7067.23	20.3624	8702.98	8323.48	20.4028	12463.3	11612.6	20.3224	8418.5	7316.24	20.4032	9785.64	6761.1	20.3224	8426.94	7379.46	0.8513	0.706757	1.07998	1.08841	1.24519	0.969808	1.04559	1.07326	1.15066	1.44734	1.14195	19.4406	0.655008	0.640393	0.798817	0.933509
217	21.1005	10529	11944.7	21.1409	17344.3	23664.3	21.1005	8165.66	7735.52	20.4137	13475.2	12002.6	20.4137	9715.92	6889.12	20.4141	7229.24	6926.71	20.4541	8891.98	7943.03	20.4945	12279.2	13178.3	20.4141	8002	7994.58	20.4949	9464.51	7064.19	20.4141	7843.31	7201.18	0.881479	0.73293	1.05561	1.12269	1.41033	1.04368	1.11947	0.931781	1.00093	1.33979	1.08917	19.5323	0.691868	0.67647	0.773216	0.974866
218	21.1922	10204.6	12191.9	21.2326	17067.9	23764.8	21.1922	8076.18	7538.55	20.5054	13196.8	12191	20.5054	8864.09	6982.2	20.5058	6678.51	6771.27	20.5458	9145.93	7679.48	20.5862	12110.9	12732.6	20.5058	8811.5	8745.98	20.5866	9717.14	7002.28	20.5058	8410.47	7395.18	0.837001	0.718201	1.07132	1.0825	1.26953	0.986301	1.19096	0.951173	1.00749	1.38771	1.13729	19.624	0.637543	0.656168	0.789718	0.926387
219	21.2839	10420	12295.7	21.3243	17251.1	23386.9	21.2839	8080.32	7892.84	20.5971	13080.3	11971.3	20.5971	8827.48	6391.37	20.5975	7444.44	6909.14	20.6375	9176.18	7997.91	20.6779	11915	12582.2	20.5975	8978.09	7815.36	20.6783	9815.88	7012.2	20.5975	7609.21	7452.99	0.847453	0.73764	1.02375	1.09263	1.38116	1.07748	1.14732	0.946975	1.14877	1.39983	1.02096	19.7157	0.65031	0.682963	0.739758	0.938605
220	21.3756	10292.1	11687.6	21.416	17199.4	24218.8	21.3756	8202.15	7872.2	20.6888	12843.2	12524.5	20.6888	8732.67	6885.12	20.6892	6942.22	7473.62	20.7292	8966.01	7308.56	20.7696	11593.6	12966.6	20.6892	7760.85	8015.13	20.77	9553.34	6821.03	20.6892	8147.14	7947.3	0.880602	0.710168	1.04191	1.02545	1.26834	0.928896	1.22678	0.894112	0.968275	1.40057	1.02515	19.8074	0.690797	0.645096	0.758833	0.857551
221	21.4673	10605.8	12023	21.5077	17090.4	23802.6	21.4673	8231.09	7748.61	20.7805	12966.8	12397.6	20.7805	7832.5	7025.82	20.7809	6878.78	6926.61	20.8209	9391.18	7763.06	20.8613	12766.2	12700.8	20.7809	8515.2	8125.72	20.8617	9402.92	7323.08	20.7809	7530.4	7868.81	0.882124	0.718008	1.06227	1.04591	1.11482	0.993094	1.20973	1.00515	1.04793	1.28401	0.956994	19.8991	0.692656	0.655902	0.780211	0.882241
222	21.559	10704.8	12295.2	21.5994	16860.3	23999.2	21.559	7951.57	7939.31	20.8722	12444.7	12581.9	20.8722	8015.15	7168.07	20.8726	6666.99	6623.44	20.9126	9021.55	7534.85	20.953	11841.5	12839.3	20.8726	8173.66	8003.13	20.9534	9358.16	6900.98	20.8726	7971.99	7670.65	0.870647	0.702536	1.00154	0.989091	1.11818	1.00658	1.19731	0.922285	1.02131	1.35606	1.03929	19.9908	0.678638	0.634575	0.716431	0.813692
223	21.6507	10215.3	11970.3	21.6911	16813.8	24316.2	21.6507	8135.27	7699.7	20.9639	12520.4	11604.9	20.9639	8682.09	7194.98	20.9643	7168.95	7230.68	21.0043	9159.68	7031.11	21.0447	11979.5	12306.9	20.9643	7918.41	8688.91	21.0451	9878.94	7018.56	20.9643	8507.89	7584.8	0.853384	0.691463	1.05657	1.07889	1.20669	0.991464	1.30274	0.973395	0.911323	1.40755	1.1217	20.0825	0.657553	0.619312	0.774227	0.922031
224	21.7424	10070	12119.4	21.7828	16942.1	23594.2	21.7424	7845.18	7891.91	21.0556	12800.5	11950.3	21.0556	8299.42	7290	21.056	6933.91	7011.55	21.096	9440.85	8232.09	21.1364	12562.4	12241.8	21.056	8807.4	8245.41	21.1368	9508.13	6995.52	21.056	8273.99	7310.87	0.830896	0.718059	0.994079	1.07115	1.13847	0.988927	1.14683	1.02619	1.06816	1.35917	1.13174	20.1742	0.630086	0.655973	0.70859	0.912692
225	21.8341	10238.8	12109.5	21.8745	17181.7	23386.1	21.8341	8350.93	7965.34	21.1473	12887.1	11524.2	21.1473	9656.46	7415.31	21.1477	6915.33	6825.9	21.1877	9776.44	7674.68	21.2281	11995.6	12420.2	21.1477	8098.74	7836.9	21.2285	9619.9	7244.7	21.1477	7722.4	6555.07	0.845521	0.734699	1.04841	1.11826	1.30223	1.0131	1.27386	0.965812	1.03341	1.32785	1.17808	20.2659	0.64795	0.678909	0.765655	0.969528
226	21.9258	10261.7	12200.1	21.9662	16757.1	23899.9	21.9258	8174.96	8132.21	21.239	12980.7	11563.7	21.239	8413.33	7295.13	21.2394	7219.25	6969.73	21.2794	9031.98	7553.69	21.3198	13077.2	12994.1	21.2394	8833.71	8003.33	21.3202	9315.83	7050.51	21.2394	8627.95	6891.74	0.841118	0.701138	1.00526	1.12254	1.15328	1.0358	1.1957	1.0064	1.10375	1.3213	1.25193	20.3576	0.642572	0.632648	0.72033	0.974683
227	22.0175	10377.7	12164.6	22.0579	16997.9	23659.8	22.0175	8090.68	8035.26	21.3307	12387	13001.5	21.3307	8054.95	7328.21	21.3311	6769.58	6526.42	21.3711	9360.59	8287.57	21.4115	11946.7	12497.3	21.3311	8164.26	7705.68	21.4119	9462.09	6465.05	21.3311	8039.03	7801.23	0.853109	0.718431	1.0069	0.952734	1.09917	1.03726	1.12947	0.955945	1.05951	1.46358	1.03048	20.4493	0.657217	0.656485	0.722053	0.769831
228	22.1092	10121.4	12079.8	22.1496	17251.6	23942	22.1092	8155.04	7877.59	21.4224	12360.2	12364.7	21.4224	9012.58	7332.41	21.4228	7228.96	7108.07	21.4628	8997.45	8190.41	21.5032	12431.8	12340.7	21.4228	7863.7	7815.57	21.5036	9553.64	7118.34	21.4228	7731.41	7469.72	0.837875	0.720559	1.03522	0.999634	1.22914	1.01701	1.09854	1.00738	1.00616	1.34212	1.03503	20.541	0.638611	0.659418	0.751803	0.826412
229	22.2009	10179.5	12082.2	22.2413	16969	23488	22.2009	8056.29	8112.97	21.5141	12514.1	12489.4	21.5141	8663.15	7181.1	21.5145	6449.45	7044.79	21.5545	9238.82	7715.56	21.5949	11665.5	12428.3	21.5145	8762.69	7218.39	21.5953	10287.7	6654.16	21.5145	7724.13	7551.82	0.84252	0.722453	0.993014	1.00197	1.20638	0.915491	1.19743	0.938625	1.21394	1.54605	1.02282	20.6327	0.644285	0.662029	0.707471	0.829234
230	22.2926	10409.4	11919.8	22.333	17012.1	24175.8	22.2926	7912.19	8083.5	21.6058	13075.1	12764.1	21.6058	8400.37	6923.4	21.6062	6783.49	6837.85	21.6462	8604.35	8043.69	21.6866	11948.4	12465	21.6062	8138.11	8184.09	21.687	9708.06	6958.32	21.6062	8008.78	7274.01	0.873289	0.703682	0.978807	1.02437	1.21333	0.992051	1.0697	0.958556	0.994382	1.39517	1.10101	20.7244	0.681866	0.636155	0.692549	0.85625
231	22.3843	10321	11739.3	22.4247	17168.3	24311.8	22.3843	8228.93	8133.54	21.6975	12953.5	12326.8	21.6975	8865.55	7180.9	21.6979	6723.76	6988.23	21.7379	8906.93	7569.2	21.7783	12423.8	11848.5	21.6979	8025.57	8222.07	21.7787	9668.98	7175.07	21.6979	7487.61	6890.86	0.879179	0.706174	1.01173	1.05084	1.2346	0.962155	1.17673	1.04856	0.9761	1.34758	1.0866	20.8161	0.689059	0.639589	0.727129	0.888188
232	22.476	10035	12188.3	22.5164	17113.1	24211.6	22.476	8337.72	7888.16	21.7892	12907.2	12611.4	21.7892	8421.63	7197.04	21.7896	6752.62	6487.86	21.8296	9178.33	7441.16	21.87	12511	11662	21.7896	8703.98	8246.18	21.8704	8759.2	7367.93	21.7896	7684.81	7358.21	0.823334	0.706816	1.05699	1.02345	1.17015	1.04081	1.23345	1.07281	1.05552	1.18883	1.04438	20.9078	0.62085	0.640475	0.774671	0.855141
233	22.5677	10132.4	11885.4	22.6081	17018.3	23904.5	22.5677	8169.92	7859.6	21.8809	13169.1	12280.4	21.8809	8084.16	7403.42	21.8813	6619.08	7135.6	21.9213	9650.38	7662.39	21.9617	11636.1	12530.8	21.8813	8693.18	7919.4	21.9621	9587.64	6596.88	21.8813	7967.94	7420.89	0.852506	0.711929	1.03948	1.07237	1.09195	0.927613	1.25945	0.928597	1.09771	1.45336	1.07372	20.9995	0.65648	0.647523	0.75628	0.914155
234	22.6594	10127.1	11959.3	22.6998	16915.6	23564.8	22.6594	8169.65	8070.34	21.9726	12854.3	12030.2	21.9726	9113.49	7047.97	21.973	6675.2	6395.17	22.013	9086.24	7864.64	22.0534	12583.6	12321.3	21.973	8885.05	7899.56	22.0538	9141.97	7357.7	21.973	8395.92	7007.34	0.846795	0.717835	1.01231	1.0685	1.29307	1.04379	1.15533	1.02129	1.12475	1.2425	1.19816	21.0912	0.649506	0.655663	0.727735	0.909491
235	22.7511	10166.5	12099.6	22.7915	17317.1	23637	22.7511	8099.76	7788.78	22.0643	13456.4	11576.3	22.0643	8330.26	7198.68	22.0647	7127.22	7335.24	22.1047	9047.32	7396.78	22.1451	13143	12776.3	22.0647	8562.85	7731.71	22.1455	9458.73	6951.81	22.0647	8030.34	7089.48	0.840236	0.732626	1.03993	1.16241	1.15719	0.971642	1.22314	1.0287	1.1075	1.36061	1.13271	21.1829	0.641495	0.676052	0.756747	1.02278
236	22.8428	10168.3	11856.4	22.8832	16674	24346.7	22.8428	8086.62	7835.56	22.156	13285.5	11958.1	22.156	8758.39	6726.96	22.1564	7122.77	6909.47	22.1964	9656.67	8026.4	22.2368	11108.5	12562.6	22.1564	8562.01	7316.39	22.2372	9295.16	7540.15	22.1564	8337.49	7505.21	0.857622	0.684856	1.03204	1.111	1.30198	1.03087	1.20311	0.884252	1.17025	1.23276	1.11089	21.2746	0.662729	0.610204	0.748464	0.960768
237	22.9345	10258.1	12068.7	22.9749	17106.4	24514.7	22.9345	8139	7711.48	22.2477	13639.9	12129.2	22.2477	8452.61	7580.59	22.2481	6813.63	7057.15	22.2881	9425.68	7644.01	22.3285	11841.7	13018.2	22.2481	8323.34	8102.3	22.3289	9436.69	7021.48	22.2481	8199.62	7544.14	0.849978	0.697801	1.05544	1.12455	1.11503	0.965493	1.23308	0.909628	1.02728	1.34397	1.08689	21.3663	0.653393	0.628047	0.773041	0.977113
238	23.0262	10417.8	11988.4	23.0666	17257.9	23962	23.0262	8327.13	7832.1	22.3394	13927.9	11441	22.3394	8407.25	6962.12	22.3398	6941.03	7291.59	22.3798	9127.7	7773.61	22.4202	12228.3	13114.9	22.3398	8187.43	8169.28	22.4206	9181.04	7197.61	22.3398	7996.99	7187.3	0.868989	0.720218	1.06321	1.21737	1.20757	0.951923	1.17419	0.932396	1.00222	1.27557	1.11266	21.458	0.676613	0.658949	0.781197	1.08909
239	23.1179	10202.9	11838.9	23.1583	17293	24004.4	23.1179	8322.88	7718.36	22.4311	13323.7	11975.2	22.4311	8681.6	7484.28	22.4315	6346.31	6858.21	22.4715	8495.51	7968.72	22.5119	11298.1	12417.6	22.4315	8108.65	8388.18	22.5123	9581.93	7029.12	22.4315	8168.75	7445.89	0.86181	0.720409	1.07832	1.11261	1.15998	0.925359	1.06611	0.909844	0.966676	1.36318	1.09708	21.5497	0.667845	0.659211	0.797075	0.962705
240	23.2096	10114.7	11840.1	23.25	17419	23981.4	23.2096	8433.62	7809.7	22.5228	12824.4	12759.5	22.5228	8153.41	7067.78	22.5232	7029.9	7163.02	22.5632	9294.49	7086.65	22.6036	12824.4	12293.6	22.5232	8677.01	7959.36	22.604	9254.22	7084.19	22.5232	7452.94	7183.09	0.854275	0.726357	1.07989	1.00509	1.1536	0.981416	1.31155	1.04317	1.09016	1.30632	1.03757	21.6414	0.658641	0.66741	0.798723	0.832992
241	23.3013	10396.1	12214.5	23.3417	17444.7	23881	23.3013	8426.71	8016.62	22.6145	13431.3	11876.4	22.6145	8578.92	6550.57	22.6149	7063.42	6938.04	22.6549	9319.47	7432.32	22.6953	11677	12361.6	22.6149	8288.82	7873.15	22.6957	9216.83	7428.96	22.6149	7203.53	7587.6	0.851128	0.730486	1.05115	1.13092	1.30964	1.01807	1.25391	0.944619	1.0528	1.24066	0.949383	21.7331	0.654797	0.673102	0.76854	0.9848
242	23.393	10346	12127.1	23.4334	17220.7	24259.8	23.393	8399.77	7968	22.7062	12850.8	12878.4	22.7062	8906.32	6596.93	22.7066	6676.98	6888.76	22.7466	9670.24	7003.93	22.787	11997.7	11604.2	22.7066	8485.87	8329.1	22.7874	9709	7018.44	22.7066	7964.94	6840.01	0.853132	0.709844	1.05419	0.997857	1.35007	0.969256	1.38069	1.03391	1.01882	1.38336	1.16446	21.8248	0.657246	0.644648	0.771727	0.824267
243	23.4847	10402.7	11955.7	23.5251	17017	23928.8	23.4847	8198.02	7937.58	22.7979	12423.3	11733.4	22.7979	8845.63	6702.69	22.7983	6989.69	6867.77	22.8383	9693.16	7899.06	22.8787	12752.7	12706.7	22.7983	8989.63	8036.3	22.8791	8886.51	6442.31	22.7983	7672.95	6853.38	0.870108	0.711152	1.03281	1.05881	1.31971	1.01775	1.22713	1.00362	1.11863	1.3794	1.11959	21.9165	0.67798	0.646451	0.749272	0.897796
244	23.5764	10409.4	11871.2	23.6168	17098.4	24343.4	23.5764	8241.78	8168.93	22.8896	12633.3	12068.7	22.8896	8571.89	7382.91	22.89	7212.84	7044.73	22.93	9529.62	7385.46	22.9704	12876	12061.8	22.89	8455.31	7736.32	22.9708	8831.73	6909.61	22.89	8068.46	7581.91	0.87686	0.702385	1.00892	1.04679	1.16105	1.02386	1.29032	1.0675	1.09294	1.27818	1.06417	22.0082	0.686227	0.634367	0.724177	0.883296
245	23.6681	10567.5	12067.7	23.7085	17371.3	24054.5	23.6681	8231.58	7665.46	22.9813	12620.1	11583.7	22.9813	8760.2	6498.36	22.9817	6793.36	7044.12	23.0217	9018.27	7514.67	23.0621	12609.8	12674.3	22.9817	8446.5	7589.61	23.0625	8816.85	6937.83	22.9817	8219.73	7640.09	0.875686	0.722161	1.07385	1.08947	1.34806	0.964402	1.20009	0.994916	1.1129	1.27084	1.07587	22.0999	0.684793	0.661627	0.792381	0.934784
246	23.7598	10383.2	12455.5	23.8002	16778	23785.5	23.7598	7979.72	7851.77	23.073	12758.5	11866.6	23.073	8291.9	6891.1	23.0734	6796.73	7349.8	23.1134	9731.47	7717.49	23.1538	12135.7	12871.5	23.0734	8942.93	8882.57	23.1542	9847.18	6689.67	23.0734	8211.01	7296.74	0.833622	0.705391	1.0163	1.07516	1.20328	0.92475	1.26096	0.942835	1.0068	1.472	1.1253	22.1916	0.633416	0.63851	0.731925	0.917528
247	23.8515	10430.7	12350.7	23.8919	16894.8	23834.6	23.8515	8274.88	7868.79	23.1647	12225.4	13073.4	23.1647	8858.14	6789.38	23.1651	7165.16	7149.58	23.2051	9526.9	7508.35	23.2455	12091.6	12868.5	23.1651	8206.07	7861.75	23.2459	9049.56	7076.81	23.1651	7348.31	7421.33	0.84455	0.708835	1.05161	0.935131	1.3047	1.00218	1.26884	0.939627	1.0438	1.27876	0.990162	22.2833	0.646763	0.643258	0.769014	0.748594
248	23.9432	10259.2	12507.3	23.9836	17310.8	23695.6	23.9432	8167.22	7815.19	23.2564	12696.8	12143.7	23.2564	8320.63	6553.01	23.2568	6880.53	7266.4	23.2968	9313.72	7315.84	23.3372	12957.1	12862.7	23.2568	8718.43	7993.74	23.3376	9140.6	6979.2	23.2568	7736.14	6752.06	0.820252	0.730548	1.04504	1.04555	1.26974	0.946897	1.27309	1.00734	1.09066	1.30969	1.14574	22.375	0.617087	0.673187	0.762122	0.881802
249	24.0349	10479.2	12046.6	24.0753	17003.6	23910.9	24.0349	8312.56	7713.96	23.3481	13506.9	11665.9	23.3481	8324.42	6683.14	23.3485	6830.05	7127.83	23.3885	9330.39	7052.49	23.4289	11559.2	12207.1	23.3485	8313.39	8493.14	23.4293	9174.19	6743.12	23.3485	7262.75	6932.84	0.86989	0.711122	1.0776	1.15781	1.24559	0.958222	1.32299	0.946928	0.978836	1.36053	1.04759	22.4667	0.677714	0.64641	0.796315	1.01723
250	24.1266	10583.3	12142	24.167	17149.3	24161.3	24.1266	8385.46	7615	23.4398	13311.7	12279.9	23.4398	7807.63	7178.37	23.4402	7033.28	7363.54	23.4802	9480.7	7331.24	23.5206	11624.2	12395.5	23.4402	7756.9	8053.79	23.521	9550.63	6698.07	23.4402	7553.37	6856.47	0.871629	0.709786	1.10118	1.08403	1.08766	0.95515	1.29319	0.937778	0.963136	1.42588	1.10164	22.5584	0.679838	0.644569	0.821081	0.928222
251	24.2183	10181	12047.7	24.2587	16878.9	24008.5	24.2183	8223.18	7743.79	23.5315	13879	12036.6	23.5315	8481.24	7321.85	23.5319	6737.19	6860.58	23.5719	8713.14	7568.64	23.6123	12059	12256.1	23.5319	8417.07	8501.12	23.6127	9335.18	6609.77	23.5319	7021.78	7804.69	0.845052	0.703039	1.06191	1.15307	1.15835	0.982015	1.15122	0.983915	0.990113	1.41233	0.899687	22.6501	0.647376	0.635269	0.779834	1.01152
252	24.31	10549.1	12356	24.3504	16961.2	23585.5	24.31	8326.7	7639.18	23.6232	12726.6	11785.3	23.6232	8009.17	6667.14	23.6236	6823.2	7027.77	23.6636	9405.41	7230.31	23.704	12100.8	12684.7	23.6236	8175.59	8571.2	23.7044	9389.57	6918.23	23.6236	7423.27	7590.79	0.853765	0.719135	1.09	1.07987	1.20129	0.970891	1.30083	0.953969	0.953844	1.35722	0.97793	22.7418	0.658018	0.657456	0.809341	0.923215
253	24.4017	10328.5	12310	24.4421	17037.2	24406.7	24.4017	8251.31	7596.35	23.7149	13132.1	12082.5	23.7149	7883.4	6282.1	23.7154	6646.03	6786.86	23.7553	9052.43	8033.36	23.7957	11509.3	12338.2	23.7154	8335.56	8575.33	23.7961	9362.04	6904.41	23.7154	7213.36	7196.43	0.839031	0.698054	1.08622	1.08686	1.2549	0.97925	1.12685	0.932817	0.97204	1.35595	1.00235	22.8335	0.640022	0.628397	0.805371	0.931644
254	24.4934	10303.8	11681.3	24.5338	17498.4	23659.4	24.4934	8132.81	7881.6	23.8066	12368.3	12872.9	23.8066	8455.26	6992.75	23.8071	7041.87	7072.33	23.847	9532.49	7529.47	23.8874	12106.4	11422.7	23.8071	8817.86	8294.86	23.8878	9327.52	7315.69	23.8071	6960.65	7112.16	0.882077	0.739596	1.03187	0.9608	1.20915	0.995693	1.26602	1.05986	1.06305	1.275	0.978697	22.9252	0.692599	0.685659	0.748288	0.779561
255	24.5851	10247.2	12263.5	24.6255	17148.2	24191.2	24.5851	8110.96	7411.8	23.8983	12902.8	12169.9	23.8983	8397.88	6090.49	23.8987	6974.95	6789.06	23.9387	10137.4	7435.14	23.9791	12462.8	11468.2	23.8987	7993.51	7877.76	23.9795	9420.23	6467.9	23.8987	7266.85	7151.6	0.835586	0.708863	1.09433	1.06023	1.37885	1.02738	1.36344	1.08673	1.01469	1.45646	1.01611	23.0169	0.635814	0.643297	0.813891	0.899514
256	24.6768	10555.1	12365.7	24.7172	17313	24075.2	24.6768	8225.02	7575.01	23.99	13132.4	12353.2	23.99	8262.1	7061.19	23.9904	6284.18	6903.12	24.0304	9722.94	7618.95	24.0708	11989.4	12340.2	23.9904	8417.63	8656.88	24.0712	9201.74	6804.76	23.9904	7467.45	7186.97	0.853579	0.71912	1.08581	1.06308	1.17007	0.910339	1.27615	0.971573	0.972363	1.35225	1.03903	23.1086	0.657792	0.657434	0.804939	0.902957
257	24.7685	10127.7	12031.8	24.8089	17305.4	23672.7	24.7685	8234.26	7767.23	24.0817	12571.2	11900.9	24.0817	7989.97	6900.14	24.0821	6672.54	7377.61	24.1221	9339.78	7521.6	24.1625	12009.1	11527	24.0821	8523.59	8385.68	24.1629	9213.92	6734.45	24.0821	7685.07	7190.2	0.841747	0.731029	1.06013	1.05632	1.15794	0.904431	1.24173	1.04183	1.01645	1.36818	1.06883	23.2003	0.64334	0.67385	0.777965	0.894804
258	24.8602	10528.4	12094.2	24.9006	16776.8	23458.5	24.8602	8599.21	7924.88	24.1734	12803	11534.3	24.1734	8347.9	6585.59	24.1739	6576.9	7102.24	24.2138	8955.38	7455.68	24.2542	11707.6	11974.7	24.1739	8451.99	7731.95	24.2546	9559.63	6618.4	24.1739	8103.8	7403.67	0.870531	0.715169	1.08509	1.10999	1.2676	0.926032	1.20115	0.977695	1.09313	1.4444	1.09457	23.292	0.678496	0.651988	0.804184	0.959548
259	24.9519	10126.5	12432.9	24.9923	17247.9	23557.4	24.9519	8060.03	7979.18	24.2651	12279.7	12044.2	24.2651	8713.75	6999.96	24.2656	6764.21	7205.17	24.3055	9187.24	7824.23	24.3459	12145	12298.7	24.2656	7968.17	7885.74	24.3463	9114.51	6782.17	24.2656	7527.25	7198.51	0.814494	0.732165	1.01013	1.01956	1.24483	0.938799	1.1742	0.987502	1.01045	1.34389	1.04567	23.3837	0.610053	0.675415	0.725453	0.850449
260	25.0436	10238	12211.4	25.084	16831.8	23639.4	25.0436	8300.87	7589.41	24.3569	12257.4	11562.1	24.3569	8188	7106.61	24.3573	6768.31	7234.98	24.3972	8819.21	7325.2	24.4376	12047	11933.9	24.3573	7836.02	8036.55	24.438	9658.93	6796.94	24.3573	7998.05	7367.43	0.838397	0.712025	1.09374	1.06013	1.15217	0.935498	1.20395	1.00948	0.975048	1.42107	1.08559	23.4754	0.639248	0.647654	0.813273	0.899399
261	25.1353	9986.1	12070.4	25.1757	17006.8	23889.6	25.1353	7964.97	7718.16	24.4486	13406.8	12261.4	24.4486	8457.47	6573.12	24.4489	6942.19	6902.11	24.4889	9011.41	7337.89	24.5293	12442.8	12638.8	24.4489	7680.99	8436.71	24.5297	9308.79	6430.36	24.4489	7545.32	7113.03	0.827318	0.711893	1.03198	1.09342	1.28668	1.00581	1.22807	0.984499	0.910425	1.44763	1.06077	23.5671	0.625717	0.647473	0.748397	0.939551
262	25.227	10001.6	11759.5	25.2674	17553.3	24024.9	25.227	8261.27	7797.39	24.5403	12528.6	12000.1	24.5403	8427.96	7199.03	24.5406	6483.85	7355.17	24.5806	9142.42	7198.42	24.621	12173.2	12482.4	24.5406	8835.27	8069.26	24.6214	9101.18	6909.77	24.5406	7804.77	7120.74	0.85051	0.730629	1.05949	1.04404	1.17071	0.881536	1.27006	0.97523	1.09493	1.31715	1.09606	23.6588	0.654043	0.673299	0.777298	0.879983
263	25.3187	10355	12405.2	25.3591	17112.2	23879.1	25.3187	8169.37	7698.13	24.6319	12915.9	11265.3	24.6319	8607.67	6884.22	24.6323	6580.3	6578.55	24.6724	9213.83	7381.11	24.7127	12224.1	12260	24.6323	8694.78	7988.77	24.7131	9284.79	6686.27	24.6323	7777.44	7119.51	0.834737	0.71662	1.06121	1.14652	1.25035	1.00027	1.2483	0.997071	1.08838	1.38864	1.09241	23.7505	0.634778	0.653989	0.779107	1.00362
264	25.4104	10541.4	12356.7	25.4508	17307.4	24056.8	25.4104	8340.12	7619.05	24.7236	12650.9	11459.6	24.7236	8094.29	6922.32	24.724	6350.2	7364.34	24.7641	9117.05	7478.44	24.8044	12308.6	11559.9	24.724	8211.43	7945.95	24.8048	9215.8	6643.73	24.724	7813.31	6592.28	0.853094	0.719438	1.09464	1.10395	1.1693	0.86229	1.21911	1.06477	1.03341	1.38714	1.18522	23.8422	0.657199	0.657873	0.814215	0.952264
265	25.5021	10687.7	12403.1	25.5425	17261.6	24115.2	25.5021	8232.65	7713.41	24.8153	12996.4	12036.7	24.8153	8176.76	6646.37	24.8158	6447.82	6593.45	24.8558	9329.54	7584.1	24.8961	11947.1	11722.6	24.8158	7777.64	7859.73	24.8966	9052.94	7531.28	24.8158	7414.4	7206.3	0.861693	0.715797	1.06732	1.07973	1.23026	0.977914	1.23014	1.01915	0.989555	1.20204	1.02888	23.9339	0.667702	0.652854	0.785516	0.923038
266	25.5938	10443.2	12747	25.6342	16805.9	24265.9	25.5938	8148.65	7768.65	24.9071	12633.4	11615.3	24.9071	8256.27	6959.34	24.9075	6978.29	7637.88	24.9474	9516.64	7570.89	24.9878	11791.2	12384.5	24.9075	8241.38	7598.7	24.9883	9669.55	6462.47	24.9075	7416.4	7631.09	0.819261	0.692572	1.04891	1.08765	1.18636	0.913642	1.257	0.952092	1.08458	1.49626	0.971867	24.0256	0.615875	0.62084	0.766187	0.932594
267	25.6855	10015.6	12268.6	25.7259	16992.4	23764.9	25.6855	8235.42	7694.19	24.9988	12471.4	11213.7	24.9988	8580.43	6802.87	24.9992	6653.15	7594.44	25.0391	9359.38	7551.09	25.0796	12554.1	11894.5	24.9992	7844.81	8190.86	25.08	8830.2	7000.47	24.9992	8081.56	6542.87	0.816358	0.71502	1.07034	1.11216	1.2613	0.876054	1.23947	1.05546	0.957753	1.26137	1.23517	24.1173	0.61233	0.651782	0.788694	0.962163
268	25.7772	10134.5	12395.6	25.8176	17464	24349.1	25.7772	8185.33	7355.25	25.0905	12431.8	11859.5	25.0905	8472.57	7170.71	25.0909	6432.59	6767.43	25.1308	8956.74	6848.7	25.1713	12564	12284.8	25.0909	8955.99	8084.34	25.1716	8806.82	6865.83	25.0909	7666.22	6683.18	0.817595	0.717233	1.11285	1.04826	1.18155	0.950522	1.3078	1.02272	1.10782	1.2827	1.14709	24.209	0.613841	0.654833	0.833346	0.885077
269	25.8689	10474.5	11739.9	25.9093	17668.7	23741	25.8689	8344.71	7466.3	25.1822	12646.7	11847.6	25.1822	8970.35	7057.5	25.1826	6704.16	7229.32	25.2225	10189.6	7372.05	25.263	11608	12132.2	25.1826	8701.8	8396.06	25.2633	8833.71	6900.91	25.1826	8165.46	6951.17	0.892209	0.744226	1.11765	1.06745	1.27104	0.927357	1.3822	0.956794	1.03641	1.28008	1.17469	24.3007	0.704974	0.692041	0.838383	0.908224
270	25.9606	10377.1	12377.9	26.001	16910.5	24329.2	25.9606	8214.8	7720.27	25.2738	12696.9	11400.9	25.2738	8709.57	7003.4	25.2743	7030.27	6936.07	25.3143	8965.09	7465.29	25.3546	11571.5	11213.9	25.2743	8494.27	8163.55	25.355	9886.6	6858.77	25.2743	7464.88	6888.39	0.838357	0.695069	1.06406	1.11368	1.24362	1.01358	1.2009	1.03189	1.04051	1.44145	1.08369	24.3924	0.6392	0.624282	0.782091	0.963992
271	26.0523	10375.1	12520.6	26.0927	17560.5	23791	26.0523	8264.94	7841.36	25.3655	12506.8	11732	25.3655	8219.05	7121.43	25.366	6612.27	7606.41	25.406	8786.14	7219.29	25.4463	11801	12116.1	25.366	8734.36	7563.96	25.4468	8882.96	7062.28	25.366	7396.85	7171.5	0.828647	0.738113	1.05402	1.06604	1.15413	0.869302	1.21704	0.974	1.15473	1.2578	1.03142	24.4841	0.627339	0.683616	0.771549	0.906523
272	26.144	9913.11	12278.8	26.1844	17865.4	24337.8	26.144	8243.68	7720.53	25.4573	12159.7	11561	25.4573	8324.97	7140.49	25.4577	7222.01	6925.8	25.4977	8928.22	7331.84	25.538	12348.9	11714.6	25.4577	8170.73	7727.03	25.5385	9573.45	6539.59	25.4577	6357.26	7681.14	0.807335	0.734062	1.06776	1.05179	1.16588	1.04277	1.21773	1.05414	1.05742	1.46392	0.827645	24.5758	0.601309	0.678031	0.785982	0.889338
273	26.2357	10181.9	12079	26.2761	17468.8	23510.5	26.2357	8494.15	7864.45	25.549	12724.2	11767.1	25.549	8752.99	6993.88	25.5494	6879.93	7777.92	25.5893	9170.31	6795.22	25.6298	12257.6	10880.7	25.5494	8098.63	7908.15	25.6302	9510.51	7295.42	25.5494	7805.47	7267.07	0.842941	0.74302	1.08007	1.08133	1.25152	0.884547	1.34952	1.12655	1.02409	1.30363	1.07409	24.6675	0.644798	0.690379	0.798909	0.924969
274	26.3274	9920.76	12256.2	26.3678	17770.3	24187.6	26.3274	8098.11	7837.45	25.6407	13255.3	11604.9	25.6407	8628.08	7352.42	25.6411	6065.63	7310.18	25.681	8822.5	7350.41	25.7215	11959.2	11554.7	25.6411	8782.64	7803.86	25.7218	9618.49	7204.34	25.6411	7110.32	7326.83	0.80945	0.734689	1.03326	1.14221	1.1735	0.82975	1.20027	1.035	1.12542	1.3351	0.970449	24.7592	0.603892	0.678895	0.749743	0.998421
275	26.4191	10136.6	12116	26.4595	17206.3	23577.5	26.4191	8395.71	7949.36	25.7324	11681.5	12357.1	25.7324	8520.92	7357.51	25.7328	6787.07	7513.82	25.7727	8765.44	7228.38	25.8132	12580.3	11940.8	25.7328	8304.44	7526.72	25.8136	9367.25	7188.95	25.7328	7380.73	7359.11	0.836631	0.729776	1.05615	0.945323	1.15813	0.903278	1.21264	1.05356	1.10333	1.30301	1.00294	24.8509	0.637092	0.672123	0.773785	0.76089
276	26.5108	9971.97	11963.5	26.5512	17919.5	23927.8	26.5108	8212.67	7878.66	25.8241	12960.2	12263.2	25.8241	8778.16	6548.6	25.8245	6957.88	7519.87	25.8645	9381.86	7867.28	25.9048	12403.8	11620.9	25.8245	8134.57	7697.64	25.9053	9386.25	6385.1	25.8245	8047.44	7046.44	0.83353	0.7489	1.04239	1.05683	1.34046	0.925266	1.19252	1.06737	1.05676	1.47002	1.14206	24.9426	0.633303	0.698484	0.759339	0.895417
277	26.6025	10402.6	11951.3	26.6429	17555.3	23721.2	26.6025	8173.89	7935.26	25.9158	12547	11972.6	25.9158	8453.89	6839.07	25.9162	6344.94	6803.2	25.9562	8441.96	8096.83	25.9965	11833.3	11712.2	25.9162	7956.18	7503.92	25.997	9022.57	7146.67	25.9162	7574.22	7175.49	0.87042	0.740067	1.03007	1.04797	1.23612	0.93264	1.04263	1.01034	1.06027	1.26249	1.05557	25.0343	0.678361	0.686308	0.746395	0.884728
278	26.6942	10535.5	11983.6	26.7346	17500.9	23581.8	26.6942	8411.17	7783.84	26.0075	12598	11758.2	26.0075	8082.03	7167.34	26.0079	6440.54	7081.69	26.0479	8821.27	7256.11	26.0882	11987.6	11277.2	26.0079	8470.95	8214.51	26.0887	9791.78	6873.41	26.0079	7460.66	7270.12	0.879156	0.742137	1.08059	1.07143	1.12762	0.909464	1.2157	1.06299	1.03122	1.42459	1.02621	25.126	0.689032	0.689162	0.799462	0.913021
279	26.7859	10476.8	12050.7	26.8263	17619.5	23644	26.7859	8524.13	7214.1	26.0992	12930	11607.7	26.0992	8694.44	6941.46	26.0996	6477.21	8058.96	26.1396	9206.3	7316.88	26.18	12062.3	11673.1	26.0996	8421.83	8084.69	26.1804	9010.16	6514.5	26.0996	7641.77	8079.09	0.8694	0.745197	1.18159	1.11392	1.25254	0.803728	1.25823	1.03334	1.0417	1.38309	0.94587	25.2177	0.677115	0.69338	0.905546	0.964282
280	26.8776	10028.8	12234.5	26.918	17763.9	24408.5	26.8776	8339.56	7571.79	26.1909	13032.2	11713.4	26.1909	8519.63	7110.76	26.1913	6228.78	6852.77	26.2313	8457.83	7203.62	26.2717	12112.2	11767.8	26.1913	7906.2	7694.47	26.2721	9325	6677.92	26.1913	8030.76	7441.94	0.819717	0.727776	1.1014	1.11258	1.19813	0.908943	1.17411	1.02926	1.02752	1.39639	1.07912	25.3094	0.616432	0.669366	0.821313	0.962676
281	26.9693	10282.3	11715	27.0097	17309.9	23519.8	26.9693	8471.49	7439.1	26.2826	12638.8	12337.9	26.2826	8519.39	6796.63	26.283	6309.82	7293.88	26.323	9265.94	7740.64	26.3634	12017.7	12005.9	26.283	8893.33	8502.5	26.3638	9229.58	6947.76	26.283	7949.88	7887.72	0.877696	0.735972	1.13878	1.02439	1.25347	0.865084	1.19705	1.00099	1.04597	1.32843	1.00788	25.4011	0.687249	0.680664	0.860576	0.856273
282	27.061	10312	11606.2	27.1014	17486.4	24271.5	27.061	8134.25	7510.22	26.3743	12694.4	12112.3	26.3743	9053.56	6743.38	26.3747	6114.26	7173.03	26.4147	8345.09	7699.87	26.4551	12024.9	11655.8	26.3747	8545.77	8128.73	26.4555	8737.7	7396.83	26.3747	6955.06	7455.52	0.888491	0.720451	1.08309	1.04806	1.34259	0.852395	1.0838	1.03167	1.0513	1.18128	0.932874	25.4928	0.700433	0.659269	0.802085	0.884831
283	27.1527	10366.2	12194.3	27.1931	17692.6	23857.1	27.1527	7978.97	7961.95	26.466	11702.2	11133.2	26.466	8431.18	7379.04	26.4664	6666.69	7058.55	26.5064	8470.83	7432.92	26.5468	12557.2	11377	26.4664	7543.96	8219.3	26.5472	8739.47	7402.47	26.4664	7385.18	7211.81	0.850087	0.741611	1.00214	1.05111	1.14259	0.944484	1.13964	1.10374	0.917835	1.18061	1.02404	25.5845	0.653526	0.688436	0.717055	0.888513
284	27.2444	10291.1	11925.3	27.2848	17644.6	23591	27.2444	8113.85	7464.41	26.5577	13150	12476.6	26.5577	9081.43	6813.74	26.5581	6604.29	6918.15	26.5981	8850.49	7197.5	26.6385	12210.5	11768.2	26.5581	8332.04	7848.79	26.6389	8700.95	6635.91	26.5581	7104.08	7269.57	0.862964	0.74794	1.08701	1.05397	1.33281	0.954633	1.22966	1.03759	1.06157	1.31119	0.977235	25.6762	0.669254	0.697161	0.806196	0.891961
285	27.3361	9789.19	12141.6	27.3765	17701.6	24071.7	27.3361	8062.9	7631.05	26.6494	13307.5	11608.1	26.6494	8661.94	6926.73	26.6498	6392.14	7542.68	26.6898	8463.82	7817.68	26.7302	11758.9	11515.7	26.6498	8593.53	7994.76	26.7306	9438.69	7380.85	26.6498	7788.28	7317.55	0.806252	0.735371	1.05659	1.14639	1.25051	0.847462	1.08265	1.02112	1.0749	1.27881	1.06433	25.7679	0.599987	0.679835	0.77425	1.00346
286	27.4278	10174.2	11866.4	27.4682	17017.9	24393	27.4278	8158.2	7562.9	26.7411	12504.9	12191.3	26.7411	8634.03	6103.67	26.7415	6446.73	7157.55	26.7815	8501.82	7353.56	26.8219	12682.9	11478	26.7415	8023.73	8224.99	26.8223	9213.04	6656.02	26.7415	7024.01	7382.79	0.857398	0.697653	1.07871	1.02572	1.41456	0.900691	1.15615	1.10497	0.975531	1.38417	0.951404	25.8596	0.662456	0.627844	0.797486	0.857886
287	27.5195	10233.5	11830.6	27.5599	17343.7	24003.8	27.5195	8279.23	7657.82	26.8328	13391.4	12266	26.8328	8983.41	6810.77	26.8332	7334.95	7600.82	26.8732	8402.79	6943.46	26.9136	12531.9	12067	26.8332	7792.38	7567.39	26.914	9418.82	7546.41	26.8332	7245.62	7371.5	0.865005	0.72254	1.08115	1.09175	1.319	0.96502	1.21017	1.03853	1.02973	1.24812	0.982924	25.9513	0.671747	0.662149	0.800042	0.937539
288	27.6112	9927.84	11829.1	27.6516	17689.4	23673.3	27.6112	8241.54	7790.62	26.9245	12368.8	12627.4	26.9245	8190.53	6767.77	26.9249	6620.97	7226.37	26.9649	8658.24	6882.78	27.0053	12096.9	11228	26.9249	7765.47	7512.42	27.0057	9719.08	7215.38	26.9249	8100.53	7627.35	0.839274	0.74723	1.05788	0.979517	1.21023	0.916223	1.25796	1.07739	1.03368	1.347	1.06204	26.043	0.640319	0.696183	0.775604	0.802142
289	27.7029	10482.3	12063.6	27.7433	17747.3	23528.3	27.7029	8479.7	7623.96	27.0162	12040.6	12299	27.0162	8133.46	6727.97	27.0166	6771.13	7388.84	27.0566	9303.65	7368.12	27.097	12092.7	12100	27.0166	8279.83	8388.03	27.0974	8734.64	7502.18	27.0166	7065.21	7101.72	0.86892	0.754296	1.11224	0.978989	1.2089	0.9164	1.26269	0.999397	0.987101	1.16428	0.994858	26.1347	0.676529	0.705923	0.832705	0.801506
290	27.7946	10330.1	11882.1	27.835	17972.9	23725	27.7946	8196	7601.49	27.1079	12641.1	11590.4	27.1079	8849.05	7249.12	27.1083	6697.69	6713.93	27.1483	8935.94	7738.77	27.1887	11810.2	11961.9	27.1083	7763.59	8101.49	27.1891	9538.98	6946.03	27.1083	7651.56	6819.31	0.869378	0.757551	1.07821	1.09065	1.22071	0.99758	1.1547	0.987316	0.958291	1.3733	1.12204	26.2264	0.677088	0.710409	0.796957	0.936219
291	27.8863	10163.4	11930.9	27.9267	17985.3	24788.3	27.8863	8289.31	7738.77	27.1996	12680.2	12603.2	27.1996	8955.82	6894.49	27.2	6652.68	7232.51	27.24	8714.24	6966.83	27.2804	11875	11515	27.2	8213.49	8619.06	27.2808	9202.86	7335.71	27.2	8179.52	7547.02	0.851854	0.725557	1.07114	1.0061	1.29898	0.91983	1.25082	1.03126	0.952945	1.25453	1.08381	26.3181	0.655685	0.666308	0.789533	0.834217
292	27.978	10386.4	12412.1	28.0184	17466.5	24349	27.978	8042.32	7546.11	27.2913	12863.8	12229.1	27.2913	9060.89	7330.69	27.2917	7291.1	6759.64	27.3317	8827.89	7355.99	27.3721	12316.3	11109.7	27.2917	8900.15	7538.29	27.3725	9024.09	6858.91	27.2917	7461.03	7077.63	0.836794	0.717339	1.06576	1.0519	1.23602	1.07862	1.20009	1.10862	1.18066	1.31567	1.05417	26.4098	0.63729	0.654979	0.783878	0.889468
293	28.0697	10551.2	12049.7	28.1101	17362.2	23834.1	28.0697	8429.97	7602.76	27.383	13248.5	11635.9	27.383	8643.41	6602.07	27.3834	6489.43	7137.78	27.4234	8890.51	6907.61	27.4638	12510.4	11549.4	27.3834	8015.76	8202.9	27.4642	9442.53	6962.2	27.3834	7576.72	7225.23	0.875636	0.728459	1.1088	1.13859	1.3092	0.909166	1.28706	1.08321	0.977186	1.35626	1.04865	26.5015	0.684732	0.670308	0.829092	0.994047
294	28.1614	10391.9	12317.4	28.2018	17450.9	23860.1	28.1614	8261.62	7844.47	27.4747	13049.9	11393.1	27.4747	8024.35	7121.66	27.4751	6582.73	7067.13	27.5151	9151.65	7596.99	27.5555	12003.5	11974.3	27.4751	8536.71	7345.67	27.5559	9550.27	7194.25	27.4751	7824.05	7262.89	0.843678	0.731386	1.05318	1.14543	1.12675	0.931458	1.20464	1.00244	1.16214	1.32749	1.07726	26.5932	0.645699	0.674342	0.770665	1.0023
295	28.2531	10302.8	11954.3	28.2935	17635.1	23801.3	28.2531	8486.91	7819.01	27.5664	12728.2	11803.8	27.5664	8270.19	7430.96	27.5668	6855.39	6663.58	27.6068	8481.03	8110.46	27.6472	11936	12246.6	27.5668	8470.28	7329.6	27.6476	9247.5	6654.72	27.5668	7211.69	7123.67	0.861846	0.74093	1.08542	1.07831	1.11294	1.02878	1.04569	0.974635	1.15563	1.38962	1.01236	26.6849	0.667889	0.687498	0.80453	0.921327
296	28.3448	10469.2	12228.4	28.3852	17627.8	23903.9	28.3448	8541.45	7868.2	27.6581	12564.8	11303.2	27.6581	8919.03	6916.56	27.6585	7354.48	7072.02	27.6985	8909.77	6863.59	27.7389	12041.9	11502.8	27.6585	8563.67	7703.14	27.7393	9028.06	7445.56	27.6585	7178.45	7449.42	0.856138	0.737447	1.08557	1.11162	1.28952	1.03994	1.29812	1.04687	1.11171	1.21254	0.963625	26.7766	0.660916	0.682696	0.804684	0.961512
297	28.4365	10550.4	11679.2	28.4769	17912.9	23649.6	28.4365	8021.8	7854.61	27.7498	12553.2	11891.8	27.7498	8836.56	6543	27.7502	6453.54	7083.79	27.7902	8633.41	7449.99	27.8306	11939.6	12214.4	27.7502	8627.9	8569.91	27.831	9502.69	7187.3	27.7502	7406.61	7495.38	0.903347	0.757428	1.02129	1.05562	1.35054	0.911029	1.15885	0.977503	1.00677	1.32215	0.988157	26.8683	0.718578	0.710239	0.737167	0.893954
298	28.5282	10145	11851.1	28.5686	17786.5	24411.1	28.5282	8604.24	7830.43	27.8415	12188.1	11438.4	27.8415	8218.7	6533.54	27.8419	6961.55	7071.88	27.8819	9303.12	7416.81	27.9223	12219.1	11257.5	27.8419	8115.47	7893.93	27.9227	9780.03	6873.85	27.8419	7360.34	7520.31	0.856038	0.728622	1.09882	1.06555	1.25792	0.984399	1.25433	1.08542	1.02806	1.42279	0.978729	26.96	0.660795	0.670532	0.818606	0.905931
299	28.6199	10357.1	11713.5	28.6603	17514.7	23330.3	28.6199	8583.24	7997.16	27.9332	12141.7	11253	27.9332	7742.76	6270.1	27.9336	6563.54	6822.24	27.9736	8390.49	7758.43	28.014	11775	12128.9	27.9336	8602.78	7932.09	28.0144	9239.57	7237.02	27.9336	7485.03	7051.37	0.884197	0.750727	1.07329	1.07898	1.23487	0.962079	1.08147	0.970825	1.08455	1.27671	1.0615	27.0517	0.695188	0.701002	0.791786	0.92213
300	28.7116	10281.7	11545.4	28.752	17663.1	24308.2	28.7116	8563.77	7556.88	28.0249	12804.5	11574.2	28.0249	8295.35	7134.66	28.0253	6537.19	7233.97	28.0653	9317.15	7377.39	28.1057	12605.1	11858.2	28.0253	8623.73	7709.47	28.1061	8543.12	7266.47	28.0253	7381.56	6920.97	0.89054	0.726629	1.13324	1.1063	1.16268	0.903679	1.26293	1.06299	1.11859	1.17569	1.06655	27.1434	0.702936	0.667785	0.854761	0.95509
[truncated: 73 more columns]

## Sheet: Fig. 3i
	No. of Events
No. of Monomer Brightness	WT-eGFP	W8A-eGFP
1	1881	3164
2	998
3	103
4	12
5	5
6	1
