# Supplementary material for: NANOG prion-like assembly mediates DNA bridging to facilitate chromatin reorganization and activation of pluripotency
Source: Nat Cell Biol. 2022 Apr 28;24(5):737–47. doi: 10.1038/s41556-022-00896-x (PMC9106587; doi:10.1038/s41556-022-00896-x)
Supplement: Source Data Fig. 4 — Statistical source data. [file 41556_2022_896_MOESM8_ESM.xlsx]

## Sheet: Fig. 4b
Raw data						Fitted lines
	WT		W8A				WT		W8A
[NANOG]nM	% Oligomer	Error	% Oligomer	Error		[NANOG]nM	% Oligomer	[NANOG]nM	% Oligomer
0	0.0072	0.00225	0.00105	0.00181		0	0.00597	0	0.000691507
7.8125	0.00597	0.00236	0.0013	0.00111		0.25025	0.00597	0.25025	0.000691786
15.625	0.0217	0.00467	0.000691507	0.000309999		0.5005	0.00597	0.5005	0.000692622
31.25	0.04056	0.02331	0.00231	0.00126		0.75075	0.00597	0.75075	0.000694014
62.5	0.12564	0.08334	0.00287	0.00148		1.001	0.00597	1.001	0.000695961
125	0.57886	0.06154	0.00096487	0.00141		1.25125	0.00597	1.25125	0.000698459
250	1	0	0.00334	0.0011		1.5015	0.00597	1.5015	0.000701507
						1.75175	0.00597	1.75175	0.0007051
						2.002	0.00597	2.002	0.000709233
						2.25225	0.00597	2.25225	0.000713902
						2.5025	0.00597	2.5025	0.0007191
						2.75275	0.00597	2.75275	0.000724822
						3.003	0.00597	3.003	0.00073106
						3.25325	0.00597	3.25325	0.000737807
						3.5035	0.00597	3.5035	0.000745055
						3.75375	0.00598	3.75375	0.000752794
						4.004	0.00598	4.004	0.000761017
						4.25425	0.00598	4.25425	0.000769713
						4.5045	0.00598	4.5045	0.000778872
						4.75475	0.00598	4.75475	0.000788484
						5.00501	0.00599	5.00501	0.000798538
						5.25526	0.00599	5.25526	0.000809023
						5.50551	0.00599	5.50551	0.000819926
						5.75576	0.006	5.75576	0.000831237
						6.00601	0.006	6.00601	0.000842942
						6.25626	0.00601	6.25626	0.00085503
						6.50651	0.00601	6.50651	0.000867488
						6.75676	0.00602	6.75676	0.000880303
						7.00701	0.00603	7.00701	0.000893462
						7.25726	0.00603	7.25726	0.000906952
						7.50751	0.00604	7.50751	0.000920759
						7.75776	0.00605	7.75776	0.000934872
						8.00801	0.00606	8.00801	0.000949275
						8.25826	0.00607	8.25826	0.000963956
						8.50851	0.00608	8.50851	0.000978901
						8.75876	0.00609	8.75876	0.000994097
						9.00901	0.0061	9.00901	0.00101
						9.25926	0.00612	9.25926	0.00103
						9.50951	0.00613	9.50951	0.00104
						9.75976	0.00615	9.75976	0.00106
						10.01	0.00617	10.01	0.00107
						10.2603	0.00618	10.2603	0.00109
						10.5105	0.0062	10.5105	0.00111
						10.7608	0.00622	10.7608	0.00112
						11.011	0.00624	11.011	0.00114
						11.2613	0.00627	11.2613	0.00116
						11.5115	0.00629	11.5115	0.00117
						11.7618	0.00631	11.7618	0.00119
						12.012	0.00634	12.012	0.00121
						12.2623	0.00637	12.2623	0.00123
						12.5125	0.0064	12.5125	0.00124
						12.7628	0.00643	12.7628	0.00126
						13.013	0.00646	13.013	0.00128
						13.2633	0.00649	13.2633	0.0013
						13.5135	0.00653	13.5135	0.00131
						13.7638	0.00657	13.7638	0.00133
						14.014	0.00661	14.014	0.00135
						14.2643	0.00665	14.2643	0.00137
						14.5145	0.00669	14.5145	0.00138
						14.7648	0.00673	14.7648	0.0014
						15.015	0.00678	15.015	0.00142
						15.2653	0.00683	15.2653	0.00144
						15.5155	0.00688	15.5155	0.00145
						15.7658	0.00693	15.7658	0.00147
						16.016	0.00698	16.016	0.00149
						16.2663	0.00704	16.2663	0.00151
						16.5165	0.0071	16.5165	0.00152
						16.7668	0.00716	16.7668	0.00154
						17.017	0.00722	17.017	0.00156
						17.2673	0.00729	17.2673	0.00158
						17.5175	0.00736	17.5175	0.00159
						17.7678	0.00743	17.7678	0.00161
						18.018	0.0075	18.018	0.00163
						18.2683	0.00758	18.2683	0.00164
						18.5185	0.00766	18.5185	0.00166
						18.7688	0.00774	18.7688	0.00168
						19.019	0.00782	19.019	0.00169
						19.2693	0.00791	19.2693	0.00171
						19.5195	0.008	19.5195	0.00173
						19.7698	0.00809	19.7698	0.00174
						20.02	0.00818	20.02	0.00176
						20.2703	0.00828	20.2703	0.00177
						20.5205	0.00838	20.5205	0.00179
						20.7708	0.00849	20.7708	0.00181
						21.021	0.00859	21.021	0.00182
						21.2713	0.00871	21.2713	0.00184
						21.5215	0.00882	21.5215	0.00185
						21.7718	0.00894	21.7718	0.00187
						22.022	0.00906	22.022	0.00188
						22.2723	0.00918	22.2723	0.0019
						22.5225	0.00931	22.5225	0.00191
						22.7728	0.00944	22.7728	0.00193
						23.023	0.00958	23.023	0.00194
						23.2733	0.00971	23.2733	0.00195
						23.5235	0.00986	23.5235	0.00197
						23.7738	0.01	23.7738	0.00198
						24.024	0.01015	24.024	0.002
						24.2743	0.01031	24.2743	0.00201
						24.5245	0.01046	24.5245	0.00202
						24.7748	0.01063	24.7748	0.00204
						25.025	0.01079	25.025	0.00205
						25.2753	0.01096	25.2753	0.00206
						25.5255	0.01114	25.5255	0.00208
						25.7758	0.01131	25.7758	0.00209
						26.026	0.0115	26.026	0.0021
						26.2763	0.01168	26.2763	0.00212
						26.5265	0.01188	26.5265	0.00213
						26.7768	0.01207	26.7768	0.00214
						27.027	0.01227	27.027	0.00215
						27.2773	0.01248	27.2773	0.00216
						27.5275	0.01269	27.5275	0.00218
						27.7778	0.0129	27.7778	0.00219
						28.028	0.01312	28.028	0.0022
						28.2783	0.01335	28.2783	0.00221
						28.5285	0.01358	28.5285	0.00222
						28.7788	0.01381	28.7788	0.00223
						29.029	0.01405	29.029	0.00225
						29.2793	0.01429	29.2793	0.00226
						29.5295	0.01454	29.5295	0.00227
						29.7798	0.0148	29.7798	0.00228
						30.03	0.01506	30.03	0.00229
						30.2803	0.01532	30.2803	0.0023
						30.5305	0.0156	30.5305	0.00231
						30.7808	0.01587	30.7808	0.00232
						31.031	0.01615	31.031	0.00233
						31.2813	0.01644	31.2813	0.00234
						31.5315	0.01673	31.5315	0.00235
						31.7818	0.01703	31.7818	0.00236
						32.032	0.01734	32.032	0.00237
						32.2823	0.01765	32.2823	0.00238
						32.5325	0.01796	32.5325	0.00239
						32.7828	0.01828	32.7828	0.0024
						33.033	0.01861	33.033	0.00241
						33.2833	0.01895	33.2833	0.00242
						33.5335	0.01929	33.5335	0.00242
						33.7838	0.01963	33.7838	0.00243
						34.034	0.01999	34.034	0.00244
						34.2843	0.02034	34.2843	0.00245
						34.5345	0.02071	34.5345	0.00246
						34.7848	0.02108	34.7848	0.00247
						35.035	0.02146	35.035	0.00248
						35.2853	0.02184	35.2853	0.00249
						35.5355	0.02223	35.5355	0.00249
						35.7858	0.02263	35.7858	0.0025
						36.036	0.02304	36.036	0.00251
						36.2863	0.02345	36.2863	0.00252
						36.5365	0.02387	36.5365	0.00252
						36.7868	0.02429	36.7868	0.00253
						37.037	0.02472	37.037	0.00254
						37.2873	0.02516	37.2873	0.00255
						37.5375	0.02561	37.5375	0.00256
						37.7878	0.02606	37.7878	0.00256
						38.038	0.02652	38.038	0.00257
						38.2883	0.02699	38.2883	0.00258
						38.5385	0.02746	38.5385	0.00258
						38.7888	0.02794	38.7888	0.00259
						39.039	0.02843	39.039	0.0026
						39.2893	0.02893	39.2893	0.0026
						39.5395	0.02943	39.5395	0.00261
						39.7898	0.02994	39.7898	0.00262
						40.04	0.03046	40.04	0.00262
						40.2903	0.03099	40.2903	0.00263
						40.5405	0.03152	40.5405	0.00264
						40.7908	0.03206	40.7908	0.00264
						41.041	0.03261	41.041	0.00265
						41.2913	0.03317	41.2913	0.00266
						41.5415	0.03373	41.5415	0.00266
						41.7918	0.03431	41.7918	0.00267
						42.042	0.03489	42.042	0.00267
						42.2923	0.03548	42.2923	0.00268
						42.5425	0.03607	42.5425	0.00269
						42.7928	0.03668	42.7928	0.00269
						43.043	0.03729	43.043	0.0027
						43.2933	0.03791	43.2933	0.0027
						43.5435	0.03854	43.5435	0.00271
						43.7938	0.03918	43.7938	0.00271
						44.044	0.03983	44.044	0.00272
						44.2943	0.04048	44.2943	0.00273
						44.5445	0.04114	44.5445	0.00273
						44.7948	0.04182	44.7948	0.00274
						45.0451	0.0425	45.0451	0.00274
						45.2953	0.04318	45.2953	0.00275
						45.5455	0.04388	45.5455	0.00275
						45.7958	0.04459	45.7958	0.00276
						46.0461	0.0453	46.0461	0.00276
						46.2963	0.04602	46.2963	0.00277
						46.5466	0.04675	46.5466	0.00277
						46.7968	0.0475	46.7968	0.00278
						47.047	0.04824	47.047	0.00278
						47.2973	0.049	47.2973	0.00279
						47.5476	0.04977	47.5476	0.00279
						47.7978	0.05055	47.7978	0.00279
						48.0481	0.05133	48.0481	0.0028
						48.2983	0.05212	48.2983	0.0028
						48.5485	0.05293	48.5485	0.00281
						48.7988	0.05374	48.7988	0.00281
						49.0491	0.05456	49.0491	0.00282
						49.2993	0.05539	49.2993	0.00282
						49.5496	0.05623	49.5496	0.00283
						49.7998	0.05708	49.7998	0.00283
						50.05	0.05793	50.05	0.00283
						50.3003	0.0588	50.3003	0.00284
						50.5506	0.05967	50.5506	0.00284
						50.8008	0.06056	50.8008	0.00285
						51.051	0.06145	51.051	0.00285
						51.3013	0.06236	51.3013	0.00285
						51.5515	0.06327	51.5515	0.00286
						51.8018	0.06419	51.8018	0.00286
						52.0521	0.06512	52.0521	0.00287
						52.3023	0.06606	52.3023	0.00287
						52.5525	0.06701	52.5525	0.00287
						52.8028	0.06797	52.8028	0.00288
						53.053	0.06894	53.053	0.00288
						53.3033	0.06992	53.3033	0.00288
						53.5536	0.07091	53.5536	0.00289
						53.8038	0.07191	53.8038	0.00289
						54.054	0.07291	54.054	0.00289
						54.3043	0.07393	54.3043	0.0029
						54.5545	0.07496	54.5545	0.0029
						54.8048	0.07599	54.8048	0.0029
						55.0551	0.07704	55.0551	0.00291
						55.3053	0.07809	55.3053	0.00291
						55.5556	0.07916	55.5556	0.00291
						55.8058	0.08023	55.8058	0.00292
						56.0561	0.08131	56.0561	0.00292
						56.3063	0.08241	56.3063	0.00292
						56.5566	0.08351	56.5566	0.00293
						56.8068	0.08462	56.8068	0.00293
						57.0571	0.08574	57.0571	0.00293
						57.3073	0.08687	57.3073	0.00294
						57.5576	0.08801	57.5576	0.00294
						57.8078	0.08916	57.8078	0.00294
						58.0581	0.09032	58.0581	0.00294
						58.3083	0.09149	58.3083	0.00295
						58.5586	0.09267	58.5586	0.00295
						58.8088	0.09386	58.8088	0.00295
						59.0591	0.09506	59.0591	0.00296
						59.3093	0.09627	59.3093	0.00296
						59.5596	0.09748	59.5596	0.00296
						59.8098	0.09871	59.8098	0.00296
						60.0601	0.09995	60.0601	0.00297
						60.3103	0.10119	60.3103	0.00297
						60.5606	0.10245	60.5606	0.00297
						60.8108	0.10371	60.8108	0.00298
						61.0611	0.10498	61.0611	0.00298
						61.3113	0.10627	61.3113	0.00298
						61.5616	0.10756	61.5616	0.00298
						61.8118	0.10886	61.8118	0.00299
						62.0621	0.11018	62.0621	0.00299
						62.3123	0.1115	62.3123	0.00299
						62.5626	0.11283	62.5626	0.00299
						62.8128	0.11417	62.8128	0.003
						63.0631	0.11552	63.0631	0.003
						63.3133	0.11687	63.3133	0.003
						63.5636	0.11824	63.5636	0.003
						63.8138	0.11962	63.8138	0.003
						64.0641	0.12101	64.0641	0.00301
						64.3143	0.1224	64.3143	0.00301
						64.5646	0.12381	64.5646	0.00301
						64.8148	0.12522	64.8148	0.00301
						65.0651	0.12664	65.0651	0.00302
						65.3153	0.12807	65.3153	0.00302
						65.5656	0.12951	65.5656	0.00302
						65.8158	0.13096	65.8158	0.00302
						66.0661	0.13242	66.0661	0.00302
						66.3163	0.13389	66.3163	0.00303
						66.5666	0.13537	66.5666	0.00303
						66.8168	0.13685	66.8168	0.00303
						67.0671	0.13835	67.0671	0.00303
						67.3173	0.13985	67.3173	0.00303
						67.5676	0.14136	67.5676	0.00304
						67.8178	0.14288	67.8178	0.00304
						68.0681	0.14441	68.0681	0.00304
						68.3183	0.14595	68.3183	0.00304
						68.5686	0.14749	68.5686	0.00304
						68.8188	0.14905	68.8188	0.00305
						69.0691	0.15061	69.0691	0.00305
						69.3193	0.15218	69.3193	0.00305
						69.5696	0.15376	69.5696	0.00305
						69.8198	0.15535	69.8198	0.00305
						70.0701	0.15695	70.0701	0.00306
						70.3203	0.15855	70.3203	0.00306
						70.5706	0.16017	70.5706	0.00306
						70.8208	0.16179	70.8208	0.00306
						71.0711	0.16342	71.0711	0.00306
						71.3213	0.16505	71.3213	0.00307
						71.5716	0.1667	71.5716	0.00307
						71.8218	0.16835	71.8218	0.00307
						72.0721	0.17001	72.0721	0.00307
						72.3223	0.17168	72.3223	0.00307
						72.5726	0.17336	72.5726	0.00307
						72.8228	0.17504	72.8228	0.00308
						73.0731	0.17673	73.0731	0.00308
						73.3233	0.17843	73.3233	0.00308
						73.5736	0.18014	73.5736	0.00308
						73.8238	0.18185	73.8238	0.00308
						74.0741	0.18357	74.0741	0.00308
						74.3243	0.1853	74.3243	0.00308
						74.5746	0.18704	74.5746	0.00309
						74.8248	0.18878	74.8248	0.00309
						75.0751	0.19053	75.0751	0.00309
						75.3253	0.19228	75.3253	0.00309
						75.5756	0.19405	75.5756	0.00309
						75.8258	0.19582	75.8258	0.00309
						76.0761	0.1976	76.0761	0.0031
						76.3263	0.19938	76.3263	0.0031
						76.5766	0.20117	76.5766	0.0031
						76.8268	0.20297	76.8268	0.0031
						77.0771	0.20477	77.0771	0.0031
						77.3273	0.20658	77.3273	0.0031
						77.5776	0.2084	77.5776	0.0031
						77.8278	0.21022	77.8278	0.00311
						78.0781	0.21205	78.0781	0.00311
						78.3283	0.21389	78.3283	0.00311
						78.5786	0.21573	78.5786	0.00311
						78.8288	0.21758	78.8288	0.00311
						79.0791	0.21943	79.0791	0.00311
						79.3293	0.22129	79.3293	0.00311
						79.5796	0.22316	79.5796	0.00312
						79.8298	0.22503	79.8298	0.00312
						80.0801	0.22691	80.0801	0.00312
						80.3303	0.22879	80.3303	0.00312
						80.5806	0.23067	80.5806	0.00312
						80.8308	0.23257	80.8308	0.00312
						81.0811	0.23447	81.0811	0.00312
						81.3313	0.23637	81.3313	0.00312
						81.5816	0.23828	81.5816	0.00313
						81.8318	0.24019	81.8318	0.00313
						82.0821	0.24211	82.0821	0.00313
						82.3323	0.24403	82.3323	0.00313
						82.5826	0.24596	82.5826	0.00313
						82.8328	0.2479	82.8328	0.00313
						83.0831	0.24983	83.0831	0.00313
						83.3333	0.25178	83.3333	0.00313
						83.5836	0.25372	83.5836	0.00313
						83.8338	0.25567	83.8338	0.00314
						84.0841	0.25763	84.0841	0.00314
						84.3343	0.25959	84.3343	0.00314
						84.5846	0.26155	84.5846	0.00314
						84.8348	0.26352	84.8348	0.00314
						85.0851	0.26549	85.0851	0.00314
						85.3353	0.26747	85.3353	0.00314
						85.5856	0.26945	85.5856	0.00314
						85.8358	0.27143	85.8358	0.00314
						86.0861	0.27342	86.0861	0.00315
						86.3363	0.27541	86.3363	0.00315
						86.5866	0.27741	86.5866	0.00315
						86.8368	0.2794	86.8368	0.00315
						87.0871	0.2814	87.0871	0.00315
						87.3373	0.28341	87.3373	0.00315
						87.5876	0.28542	87.5876	0.00315
						87.8378	0.28743	87.8378	0.00315
						88.0881	0.28944	88.0881	0.00315
						88.3383	0.29146	88.3383	0.00315
						88.5886	0.29348	88.5886	0.00316
						88.8388	0.2955	88.8388	0.00316
						89.0891	0.29752	89.0891	0.00316
						89.3393	0.29955	89.3393	0.00316
						89.5896	0.30158	89.5896	0.00316
						89.8398	0.30361	89.8398	0.00316
						90.0901	0.30564	90.0901	0.00316
						90.3403	0.30768	90.3403	0.00316
						90.5906	0.30972	90.5906	0.00316
						90.8408	0.31176	90.8408	0.00316
						91.0911	0.3138	91.0911	0.00317
						91.3413	0.31585	91.3413	0.00317
						91.5916	0.31789	91.5916	0.00317
						91.8418	0.31994	91.8418	0.00317
						92.0921	0.32199	92.0921	0.00317
						92.3423	0.32404	92.3423	0.00317
						92.5926	0.32609	92.5926	0.00317
						92.8428	0.32814	92.8428	0.00317
						93.0931	0.3302	93.0931	0.00317
						93.3433	0.33226	93.3433	0.00317
						93.5936	0.33431	93.5936	0.00317
						93.8438	0.33637	93.8438	0.00317
						94.0941	0.33843	94.0941	0.00318
						94.3443	0.34049	94.3443	0.00318
						94.5946	0.34255	94.5946	0.00318
						94.8448	0.34461	94.8448	0.00318
						95.0951	0.34668	95.0951	0.00318
						95.3453	0.34874	95.3453	0.00318
						95.5956	0.3508	95.5956	0.00318
						95.8458	0.35286	95.8458	0.00318
						96.0961	0.35493	96.0961	0.00318
						96.3464	0.35699	96.3464	0.00318
						96.5966	0.35906	96.5966	0.00318
						96.8469	0.36112	96.8469	0.00318
						97.0971	0.36319	97.0971	0.00319
						97.3474	0.36525	97.3474	0.00319
						97.5976	0.36731	97.5976	0.00319
						97.8478	0.36938	97.8478	0.00319
						98.0981	0.37144	98.0981	0.00319
						98.3483	0.37351	98.3483	0.00319
						98.5986	0.37557	98.5986	0.00319
						98.8488	0.37763	98.8488	0.00319
						99.0991	0.37969	99.0991	0.00319
						99.3494	0.38175	99.3494	0.00319
						99.5996	0.38381	99.5996	0.00319
						99.8499	0.38587	99.8499	0.00319
						100.1	0.38793	100.1	0.00319
						100.35	0.38999	100.35	0.00319
						100.601	0.39204	100.601	0.0032
						100.851	0.3941	100.851	0.0032
						101.101	0.39615	101.101	0.0032
						101.351	0.39821	101.351	0.0032
						101.602	0.40026	101.602	0.0032
						101.852	0.40231	101.852	0.0032
						102.102	0.40436	102.102	0.0032
						102.352	0.4064	102.352	0.0032
						102.603	0.40845	102.603	0.0032
						102.853	0.41049	102.853	0.0032
						103.103	0.41253	103.103	0.0032
						103.353	0.41458	103.353	0.0032
						103.604	0.41661	103.604	0.0032
						103.854	0.41865	103.854	0.0032
						104.104	0.42068	104.104	0.0032
						104.354	0.42272	104.354	0.00321
						104.605	0.42475	104.605	0.00321
						104.855	0.42678	104.855	0.00321
						105.105	0.4288	105.105	0.00321
						105.355	0.43082	105.355	0.00321
						105.606	0.43285	105.606	0.00321
						105.856	0.43486	105.856	0.00321
						106.106	0.43688	106.106	0.00321
						106.356	0.4389	106.356	0.00321
						106.607	0.44091	106.607	0.00321
						106.857	0.44291	106.857	0.00321
						107.107	0.44492	107.107	0.00321
						107.357	0.44692	107.357	0.00321
						107.608	0.44892	107.608	0.00321
						107.858	0.45092	107.858	0.00321
						108.108	0.45292	108.108	0.00321
						108.358	0.45491	108.358	0.00321
						108.609	0.4569	108.609	0.00322
						108.859	0.45888	108.859	0.00322
						109.109	0.46086	109.109	0.00322
						109.359	0.46284	109.359	0.00322
						109.61	0.46482	109.61	0.00322
						109.86	0.46679	109.86	0.00322
						110.11	0.46876	110.11	0.00322
						110.36	0.47072	110.36	0.00322
						110.611	0.47269	110.611	0.00322
						110.861	0.47465	110.861	0.00322
						111.111	0.4766	111.111	0.00322
						111.361	0.47855	111.361	0.00322
						111.612	0.4805	111.612	0.00322
						111.862	0.48245	111.862	0.00322
						112.112	0.48439	112.112	0.00322
						112.362	0.48632	112.362	0.00322
						112.613	0.48826	112.613	0.00322
						112.863	0.49018	112.863	0.00322
						113.113	0.49211	113.113	0.00322
						113.363	0.49403	113.363	0.00323
						113.614	0.49595	113.614	0.00323
						113.864	0.49786	113.864	0.00323
						114.114	0.49977	114.114	0.00323
						114.364	0.50168	114.364	0.00323
						114.615	0.50358	114.615	0.00323
						114.865	0.50548	114.865	0.00323
						115.115	0.50737	115.115	0.00323
						115.365	0.50926	115.365	0.00323
						115.616	0.51114	115.616	0.00323
						115.866	0.51302	115.866	0.00323
						116.116	0.5149	116.116	0.00323
						116.366	0.51677	116.366	0.00323
						116.617	0.51863	116.617	0.00323
						116.867	0.5205	116.867	0.00323
						117.117	0.52235	117.117	0.00323
						117.367	0.52421	117.367	0.00323
						117.618	0.52606	117.618	0.00323
						117.868	0.5279	117.868	0.00323
						118.118	0.52974	118.118	0.00323
						118.368	0.53158	118.368	0.00323
						118.619	0.53341	118.619	0.00324
						118.869	0.53523	118.869	0.00324
						119.119	0.53705	119.119	0.00324
						119.369	0.53887	119.369	0.00324
						119.62	0.54068	119.62	0.00324
						119.87	0.54249	119.87	0.00324
						120.12	0.54429	120.12	0.00324
						120.37	0.54609	120.37	0.00324
						120.621	0.54788	120.621	0.00324
						120.871	0.54967	120.871	0.00324
						121.121	0.55145	121.121	0.00324
						121.371	0.55323	121.371	0.00324
						121.622	0.555	121.622	0.00324
						121.872	0.55677	121.872	0.00324
						122.122	0.55853	122.122	0.00324
						122.372	0.56029	122.372	0.00324
						122.623	0.56204	122.623	0.00324
						122.873	0.56379	122.873	0.00324
						123.123	0.56553	123.123	0.00324
						123.373	0.56727	123.373	0.00324
						123.624	0.569	123.624	0.00324
						123.874	0.57073	123.874	0.00324
						124.124	0.57245	124.124	0.00324
						124.374	0.57416	124.374	0.00324
						124.625	0.57588	124.625	0.00324
						124.875	0.57758	124.875	0.00325
						125.125	0.57928	125.125	0.00325
						125.375	0.58098	125.375	0.00325
						125.626	0.58267	125.626	0.00325
						125.876	0.58436	125.876	0.00325
						126.126	0.58604	126.126	0.00325
						126.376	0.58771	126.376	0.00325
						126.627	0.58938	126.627	0.00325
						126.877	0.59104	126.877	0.00325
						127.127	0.5927	127.127	0.00325
						127.377	0.59436	127.377	0.00325
						127.628	0.59601	127.628	0.00325
						127.878	0.59765	127.878	0.00325
						128.128	0.59929	128.128	0.00325
						128.378	0.60092	128.378	0.00325
						128.629	0.60255	128.629	0.00325
						128.879	0.60417	128.879	0.00325
						129.129	0.60578	129.129	0.00325
						129.379	0.60739	129.379	0.00325
						129.63	0.609	129.63	0.00325
						129.88	0.6106	129.88	0.00325
						130.13	0.61219	130.13	0.00325
						130.38	0.61378	130.38	0.00325
						130.631	0.61537	130.631	0.00325
						130.881	0.61695	130.881	0.00325
						131.131	0.61852	131.131	0.00325
						131.381	0.62009	131.381	0.00325
						131.632	0.62165	131.632	0.00325
						131.882	0.6232	131.882	0.00326
						132.132	0.62476	132.132	0.00326
						132.382	0.6263	132.382	0.00326
						132.633	0.62784	132.633	0.00326
						132.883	0.62938	132.883	0.00326
						133.133	0.63091	133.133	0.00326
						133.383	0.63243	133.383	0.00326
						133.634	0.63395	133.634	0.00326
						133.884	0.63546	133.884	0.00326
						134.134	0.63697	134.134	0.00326
						134.384	0.63847	134.384	0.00326
						134.635	0.63997	134.635	0.00326
						134.885	0.64146	134.885	0.00326
						135.135	0.64294	135.135	0.00326
						135.385	0.64442	135.385	0.00326
						135.636	0.6459	135.636	0.00326
						135.886	0.64737	135.886	0.00326
						136.136	0.64883	136.136	0.00326
						136.386	0.65029	136.386	0.00326
						136.637	0.65174	136.637	0.00326
						136.887	0.65319	136.887	0.00326
						137.137	0.65463	137.137	0.00326
						137.387	0.65607	137.387	0.00326
						137.638	0.6575	137.638	0.00326
						137.888	0.65893	137.888	0.00326
						138.138	0.66035	138.138	0.00326
						138.388	0.66176	138.388	0.00326
						138.639	0.66317	138.639	0.00326
						138.889	0.66458	138.889	0.00326
						139.139	0.66598	139.139	0.00326
						139.389	0.66737	139.389	0.00326
						139.64	0.66876	139.64	0.00326
						139.89	0.67014	139.89	0.00326
						140.14	0.67152	140.14	0.00326
						140.39	0.67289	140.39	0.00327
						140.641	0.67426	140.641	0.00327
						140.891	0.67562	140.891	0.00327
						141.141	0.67697	141.141	0.00327
						141.391	0.67832	141.391	0.00327
						141.642	0.67967	141.642	0.00327
						141.892	0.68101	141.892	0.00327
						142.142	0.68234	142.142	0.00327
						142.392	0.68367	142.392	0.00327
						142.643	0.685	142.643	0.00327
						142.893	0.68631	142.893	0.00327
						143.143	0.68763	143.143	0.00327
						143.393	0.68894	143.393	0.00327
						143.644	0.69024	143.644	0.00327
						143.894	0.69154	143.894	0.00327
						144.144	0.69283	144.144	0.00327
						144.394	0.69412	144.394	0.00327
						144.645	0.6954	144.645	0.00327
						144.895	0.69667	144.895	0.00327
						145.145	0.69795	145.145	0.00327
						145.395	0.69921	145.395	0.00327
						145.646	0.70047	145.646	0.00327
						145.896	0.70173	145.896	0.00327
						146.146	0.70298	146.146	0.00327
						146.396	0.70423	146.396	0.00327
						146.647	0.70547	146.647	0.00327
						146.897	0.7067	146.897	0.00327
						147.147	0.70793	147.147	0.00327
						147.397	0.70916	147.397	0.00327
						147.648	0.71038	147.648	0.00327
						147.898	0.71159	147.898	0.00327
						148.148	0.7128	148.148	0.00327
						148.398	0.71401	148.398	0.00327
						148.649	0.71521	148.649	0.00327
						148.899	0.7164	148.899	0.00327
						149.149	0.71759	149.149	0.00327
						149.399	0.71878	149.399	0.00327
						149.65	0.71996	149.65	0.00327
						149.9	0.72113	149.9	0.00327
						150.15	0.7223	150.15	0.00327
						150.4	0.72346	150.4	0.00327
						150.651	0.72462	150.651	0.00328
						150.901	0.72578	150.901	0.00328
						151.151	0.72693	151.151	0.00328
						151.401	0.72808	151.401	0.00328
						151.652	0.72922	151.652	0.00328
						151.902	0.73035	151.902	0.00328
						152.152	0.73148	152.152	0.00328
						152.402	0.73261	152.402	0.00328
						152.653	0.73373	152.653	0.00328
						152.903	0.73484	152.903	0.00328
						153.153	0.73596	153.153	0.00328
						153.403	0.73706	153.403	0.00328
						153.654	0.73816	153.654	0.00328
						153.904	0.73926	153.904	0.00328
						154.154	0.74035	154.154	0.00328
						154.404	0.74144	154.404	0.00328
						154.655	0.74252	154.655	0.00328
						154.905	0.7436	154.905	0.00328
						155.155	0.74468	155.155	0.00328
						155.405	0.74574	155.405	0.00328
						155.656	0.74681	155.656	0.00328
						155.906	0.74787	155.906	0.00328
						156.156	0.74892	156.156	0.00328
						156.406	0.74997	156.406	0.00328
						156.657	0.75102	156.657	0.00328
						156.907	0.75206	156.907	0.00328
						157.157	0.7531	157.157	0.00328
						157.407	0.75413	157.407	0.00328
						157.658	0.75516	157.658	0.00328
						157.908	0.75618	157.908	0.00328
						158.158	0.7572	158.158	0.00328
						158.408	0.75821	158.408	0.00328
						158.659	0.75922	158.659	0.00328
						158.909	0.76023	158.909	0.00328
						159.159	0.76123	159.159	0.00328
						159.409	0.76222	159.409	0.00328
						159.66	0.76321	159.66	0.00328
						159.91	0.7642	159.91	0.00328
						160.16	0.76518	160.16	0.00328
						160.41	0.76616	160.41	0.00328
						160.661	0.76714	160.661	0.00328
						160.911	0.76811	160.911	0.00328
						161.161	0.76907	161.161	0.00328
						161.411	0.77003	161.411	0.00328
						161.662	0.77099	161.662	0.00328
						161.912	0.77194	161.912	0.00328
						162.162	0.77289	162.162	0.00328
						162.412	0.77384	162.412	0.00328
						162.663	0.77478	162.663	0.00328
						162.913	0.77571	162.913	0.00328
						163.163	0.77664	163.163	0.00328
						163.413	0.77757	163.413	0.00329
						163.664	0.7785	163.664	0.00329
						163.914	0.77941	163.914	0.00329
						164.164	0.78033	164.164	0.00329
						164.414	0.78124	164.414	0.00329
						164.665	0.78215	164.665	0.00329
						164.915	0.78305	164.915	0.00329
						165.165	0.78395	165.165	0.00329
						165.415	0.78484	165.415	0.00329
						165.666	0.78573	165.666	0.00329
						165.916	0.78662	165.916	0.00329
						166.166	0.7875	166.166	0.00329
						166.416	0.78838	166.416	0.00329
						166.667	0.78926	166.667	0.00329
						166.917	0.79013	166.917	0.00329
						167.167	0.79099	167.167	0.00329
						167.417	0.79186	167.417	0.00329
						167.668	0.79272	167.668	0.00329
						167.918	0.79357	167.918	0.00329
						168.168	0.79442	168.168	0.00329
						168.418	0.79527	168.418	0.00329
						168.669	0.79611	168.669	0.00329
						168.919	0.79695	168.919	0.00329
						169.169	0.79779	169.169	0.00329
						169.419	0.79862	169.419	0.00329
						169.67	0.79945	169.67	0.00329
						169.92	0.80027	169.92	0.00329
						170.17	0.80109	170.17	0.00329
						170.42	0.80191	170.42	0.00329
						170.671	0.80273	170.671	0.00329
						170.921	0.80353	170.921	0.00329
						171.171	0.80434	171.171	0.00329
						171.421	0.80514	171.421	0.00329
						171.672	0.80594	171.672	0.00329
						171.922	0.80674	171.922	0.00329
						172.172	0.80753	172.172	0.00329
						172.422	0.80832	172.422	0.00329
						172.673	0.8091	172.673	0.00329
						172.923	0.80988	172.923	0.00329
						173.173	0.81066	173.173	0.00329
						173.423	0.81143	173.423	0.00329
						173.674	0.8122	173.674	0.00329
						173.924	0.81297	173.924	0.00329
						174.174	0.81373	174.174	0.00329
						174.424	0.81449	174.424	0.00329
						174.675	0.81525	174.675	0.00329
						174.925	0.816	174.925	0.00329
						175.175	0.81675	175.175	0.00329
						175.425	0.81749	175.425	0.00329
						175.676	0.81824	175.676	0.00329
						175.926	0.81897	175.926	0.00329
						176.176	0.81971	176.176	0.00329
						176.426	0.82044	176.426	0.00329
						176.677	0.82117	176.677	0.00329
						176.927	0.8219	176.927	0.00329
						177.177	0.82262	177.177	0.00329
						177.427	0.82334	177.427	0.00329
						177.678	0.82405	177.678	0.00329
						177.928	0.82476	177.928	0.00329
						178.178	0.82547	178.178	0.00329
						178.428	0.82618	178.428	0.00329
						178.679	0.82688	178.679	0.00329
						178.929	0.82758	178.929	0.00329
						179.179	0.82828	179.179	0.00329
						179.429	0.82897	179.429	0.00329
						179.68	0.82966	179.68	0.00329
						179.93	0.83035	179.93	0.0033
						180.18	0.83103	180.18	0.0033
						180.43	0.83171	180.43	0.0033
						180.681	0.83239	180.681	0.0033
						180.931	0.83306	180.931	0.0033
						181.181	0.83373	181.181	0.0033
						181.431	0.8344	181.431	0.0033
						181.682	0.83506	181.682	0.0033
						181.932	0.83572	181.932	0.0033
						182.182	0.83638	182.182	0.0033
						182.432	0.83704	182.432	0.0033
						182.683	0.83769	182.683	0.0033
						182.933	0.83834	182.933	0.0033
						183.183	0.83899	183.183	0.0033
						183.433	0.83963	183.433	0.0033
						183.684	0.84027	183.684	0.0033
						183.934	0.84091	183.934	0.0033
						184.184	0.84155	184.184	0.0033
						184.434	0.84218	184.434	0.0033
						184.685	0.84281	184.685	0.0033
						184.935	0.84343	184.935	0.0033
						185.185	0.84406	185.185	0.0033
						185.435	0.84468	185.435	0.0033
						185.686	0.84529	185.686	0.0033
						185.936	0.84591	185.936	0.0033
						186.186	0.84652	186.186	0.0033
						186.436	0.84713	186.436	0.0033
						186.687	0.84774	186.687	0.0033
						186.937	0.84834	186.937	0.0033
						187.187	0.84894	187.187	0.0033
						187.437	0.84954	187.437	0.0033
						187.688	0.85013	187.688	0.0033
						187.938	0.85073	187.938	0.0033
						188.188	0.85132	188.188	0.0033
						188.438	0.8519	188.438	0.0033
						188.689	0.85249	188.689	0.0033
						188.939	0.85307	188.939	0.0033
						189.189	0.85365	189.189	0.0033
						189.439	0.85423	189.439	0.0033
						189.69	0.8548	189.69	0.0033
						189.94	0.85537	189.94	0.0033
						190.19	0.85594	190.19	0.0033
						190.44	0.8565	190.44	0.0033
						190.691	0.85707	190.691	0.0033
						190.941	0.85763	190.941	0.0033
						191.191	0.85819	191.191	0.0033
						191.441	0.85874	191.441	0.0033
						191.692	0.8593	191.692	0.0033
						191.942	0.85985	191.942	0.0033
						192.192	0.86039	192.192	0.0033
						192.442	0.86094	192.442	0.0033
						192.693	0.86148	192.693	0.0033
						192.943	0.86202	192.943	0.0033
						193.193	0.86256	193.193	0.0033
						193.443	0.8631	193.443	0.0033
						193.694	0.86363	193.694	0.0033
						193.944	0.86416	193.944	0.0033
						194.194	0.86469	194.194	0.0033
						194.444	0.86522	194.444	0.0033
						194.695	0.86574	194.695	0.0033
						194.945	0.86626	194.945	0.0033
						195.195	0.86678	195.195	0.0033
						195.445	0.8673	195.445	0.0033
						195.696	0.86781	195.696	0.0033
						195.946	0.86832	195.946	0.0033
						196.196	0.86883	196.196	0.0033
						196.446	0.86934	196.446	0.0033
						196.697	0.86984	196.697	0.0033
						196.947	0.87035	196.947	0.0033
						197.197	0.87085	197.197	0.0033
						197.447	0.87134	197.447	0.0033
						197.698	0.87184	197.698	0.0033
						197.948	0.87233	197.948	0.0033
						198.198	0.87283	198.198	0.0033
						198.448	0.87331	198.448	0.0033
						198.699	0.8738	198.699	0.0033
						198.949	0.87429	198.949	0.0033
						199.199	0.87477	199.199	0.0033
						199.449	0.87525	199.449	0.0033
						199.7	0.87573	199.7	0.0033
						199.95	0.8762	199.95	0.0033
						200.2	0.87668	200.2	0.0033
						200.45	0.87715	200.45	0.0033
						200.701	0.87762	200.701	0.0033
						200.951	0.87808	200.951	0.0033
						201.201	0.87855	201.201	0.0033
						201.451	0.87901	201.451	0.0033
						201.702	0.87947	201.702	0.0033
						201.952	0.87993	201.952	0.0033
						202.202	0.88039	202.202	0.0033
						202.452	0.88084	202.452	0.0033
						202.703	0.8813	202.703	0.00331
						202.953	0.88175	202.953	0.00331
						203.203	0.8822	203.203	0.00331
						203.453	0.88264	203.453	0.00331
						203.704	0.88309	203.704	0.00331
						203.954	0.88353	203.954	0.00331
						204.204	0.88397	204.204	0.00331
						204.454	0.88441	204.454	0.00331
						204.705	0.88485	204.705	0.00331
						204.955	0.88528	204.955	0.00331
						205.205	0.88571	205.205	0.00331
						205.455	0.88614	205.455	0.00331
						205.706	0.88657	205.706	0.00331
						205.956	0.887	205.956	0.00331
						206.206	0.88742	206.206	0.00331
						206.456	0.88785	206.456	0.00331
						206.707	0.88827	206.707	0.00331
						206.957	0.88869	206.957	0.00331
						207.207	0.8891	207.207	0.00331
						207.457	0.88952	207.457	0.00331
						207.708	0.88993	207.708	0.00331
						207.958	0.89035	207.958	0.00331
						208.208	0.89076	208.208	0.00331
						208.458	0.89116	208.458	0.00331
						208.709	0.89157	208.709	0.00331
						208.959	0.89197	208.959	0.00331
						209.209	0.89238	209.209	0.00331
						209.459	0.89278	209.459	0.00331
						209.71	0.89318	209.71	0.00331
						209.96	0.89357	209.96	0.00331
						210.21	0.89397	210.21	0.00331
						210.46	0.89436	210.46	0.00331
						210.711	0.89476	210.711	0.00331
						210.961	0.89515	210.961	0.00331
						211.211	0.89553	211.211	0.00331
						211.461	0.89592	211.461	0.00331
						211.712	0.89631	211.712	0.00331
						211.962	0.89669	211.962	0.00331
						212.212	0.89707	212.212	0.00331
						212.462	0.89745	212.462	0.00331
						212.713	0.89783	212.713	0.00331
						212.963	0.89821	212.963	0.00331
						213.213	0.89858	213.213	0.00331
						213.463	0.89896	213.463	0.00331
						213.714	0.89933	213.714	0.00331
						213.964	0.8997	213.964	0.00331
						214.214	0.90006	214.214	0.00331
						214.464	0.90043	214.464	0.00331
						214.715	0.9008	214.715	0.00331
						214.965	0.90116	214.965	0.00331
						215.215	0.90152	215.215	0.00331
						215.465	0.90188	215.465	0.00331
						215.716	0.90224	215.716	0.00331
						215.966	0.9026	215.966	0.00331
						216.216	0.90295	216.216	0.00331
						216.466	0.90331	216.466	0.00331
						216.717	0.90366	216.717	0.00331
						216.967	0.90401	216.967	0.00331
						217.217	0.90436	217.217	0.00331
						217.467	0.90471	217.467	0.00331
						217.718	0.90505	217.718	0.00331
						217.968	0.9054	217.968	0.00331
						218.218	0.90574	218.218	0.00331
						218.468	0.90608	218.468	0.00331
						218.719	0.90642	218.719	0.00331
						218.969	0.90676	218.969	0.00331
						219.219	0.9071	219.219	0.00331
						219.469	0.90744	219.469	0.00331
						219.72	0.90777	219.72	0.00331
						219.97	0.9081	219.97	0.00331
						220.22	0.90843	220.22	0.00331
						220.47	0.90876	220.47	0.00331
						220.721	0.90909	220.721	0.00331
						220.971	0.90942	220.971	0.00331
						221.221	0.90975	221.221	0.00331
						221.471	0.91007	221.471	0.00331
						221.722	0.91039	221.722	0.00331
						221.972	0.91071	221.972	0.00331
						222.222	0.91103	222.222	0.00331
						222.472	0.91135	222.472	0.00331
						222.723	0.91167	222.723	0.00331
						222.973	0.91199	222.973	0.00331
						223.223	0.9123	223.223	0.00331
						223.473	0.91261	223.473	0.00331
						223.724	0.91292	223.724	0.00331
						223.974	0.91323	223.974	0.00331
						224.224	0.91354	224.224	0.00331
						224.474	0.91385	224.474	0.00331
						224.725	0.91416	224.725	0.00331
						224.975	0.91446	224.975	0.00331
						225.225	0.91477	225.225	0.00331
						225.475	0.91507	225.475	0.00331
						225.726	0.91537	225.726	0.00331
						225.976	0.91567	225.976	0.00331
						226.226	0.91597	226.226	0.00331
						226.476	0.91627	226.476	0.00331
						226.727	0.91656	226.727	0.00331
						226.977	0.91686	226.977	0.00331
						227.227	0.91715	227.227	0.00331
						227.477	0.91744	227.477	0.00331
						227.728	0.91773	227.728	0.00331
						227.978	0.91802	227.978	0.00331
						228.228	0.91831	228.228	0.00331
						228.478	0.9186	228.478	0.00331
						228.729	0.91888	228.729	0.00331
						228.979	0.91917	228.979	0.00331
						229.229	0.91945	229.229	0.00331
						229.479	0.91973	229.479	0.00331
						229.73	0.92001	229.73	0.00331
						229.98	0.92029	229.98	0.00331
						230.23	0.92057	230.23	0.00331
						230.48	0.92085	230.48	0.00331
						230.731	0.92113	230.731	0.00331
						230.981	0.9214	230.981	0.00331
						231.231	0.92168	231.231	0.00331
						231.481	0.92195	231.481	0.00331
						231.732	0.92222	231.732	0.00331
						231.982	0.92249	231.982	0.00331
						232.232	0.92276	232.232	0.00331
						232.482	0.92303	232.482	0.00331
						232.733	0.92329	232.733	0.00331
						232.983	0.92356	232.983	0.00331
						233.233	0.92383	233.233	0.00331
						233.483	0.92409	233.483	0.00331
						233.734	0.92435	233.734	0.00331
						233.984	0.92461	233.984	0.00331
						234.234	0.92487	234.234	0.00331
						234.484	0.92513	234.484	0.00331
						234.735	0.92539	234.735	0.00331
						234.985	0.92565	234.985	0.00331
						235.235	0.9259	235.235	0.00331
						235.485	0.92616	235.485	0.00331
						235.736	0.92641	235.736	0.00331
						235.986	0.92666	235.986	0.00331
						236.236	0.92692	236.236	0.00331
						236.486	0.92717	236.486	0.00331
						236.737	0.92742	236.737	0.00332
						236.987	0.92766	236.987	0.00332
						237.237	0.92791	237.237	0.00332
						237.487	0.92816	237.487	0.00332
						237.738	0.9284	237.738	0.00332
						237.988	0.92865	237.988	0.00332
						238.238	0.92889	238.238	0.00332
						238.488	0.92913	238.488	0.00332
						238.739	0.92937	238.739	0.00332
						238.989	0.92961	238.989	0.00332
						239.239	0.92985	239.239	0.00332
						239.489	0.93009	239.489	0.00332
						239.74	0.93033	239.74	0.00332
						239.99	0.93056	239.99	0.00332
						240.24	0.9308	240.24	0.00332
						240.49	0.93103	240.49	0.00332
						240.741	0.93127	240.741	0.00332
						240.991	0.9315	240.991	0.00332
						241.241	0.93173	241.241	0.00332
						241.491	0.93196	241.491	0.00332
						241.742	0.93219	241.742	0.00332
						241.992	0.93242	241.992	0.00332
						242.242	0.93265	242.242	0.00332
						242.492	0.93287	242.492	0.00332
						242.743	0.9331	242.743	0.00332
						242.993	0.93332	242.993	0.00332
						243.243	0.93355	243.243	0.00332
						243.493	0.93377	243.493	0.00332
						243.744	0.93399	243.744	0.00332
						243.994	0.93421	243.994	0.00332
						244.244	0.93443	244.244	0.00332
						244.494	0.93465	244.494	0.00332
						244.745	0.93487	244.745	0.00332
						244.995	0.93509	244.995	0.00332
						245.245	0.9353	245.245	0.00332
						245.495	0.93552	245.495	0.00332
						245.746	0.93573	245.746	0.00332
						245.996	0.93595	245.996	0.00332
						246.246	0.93616	246.246	0.00332
						246.496	0.93637	246.496	0.00332
						246.747	0.93658	246.747	0.00332
						246.997	0.9368	246.997	0.00332
						247.247	0.937	247.247	0.00332
						247.498	0.93721	247.498	0.00332
						247.748	0.93742	247.748	0.00332
						247.998	0.93763	247.998	0.00332
						248.248	0.93783	248.248	0.00332
						248.499	0.93804	248.499	0.00332
						248.749	0.93824	248.749	0.00332
						248.999	0.93845	248.999	0.00332
						249.249	0.93865	249.249	0.00332
						249.5	0.93885	249.5	0.00332
						249.75	0.93905	249.75	0.00332
						250	0.93925	250	0.00332

## Sheet: Fig.4d
Fig.4d (i)			Fig.4d (ii)			Fig.4d (iii)
FRET Efficiency	% Total Events		FRET Efficiency	% Total Events		FRET Efficiency	% Total Events
-0.119	0.00274		-0.119	0.00934		-0.095	0.000510117
-0.095	0.01888		-0.095	0.03115		-0.071	0.00723
-0.071	0.06565		-0.071	0.07068		-0.047	0.03171
-0.047	0.1257		-0.047	0.11712		-0.023	0.14105
-0.023	0.22791		-0.023	0.20953		0	0.38148
0	0.39851		0	0.34031		0.023	0.14283
0.023	0.07849		0.023	0.07644		0.047	0.07227
0.047	0.03557		0.047	0.03997		0.071	0.0414
0.071	0.01636		0.071	0.02149		0.095	0.03061
0.095	0.00944		0.095	0.01716		0.119	0.02236
0.119	0.00768		0.119	0.01371		0.142	0.02347
0.142	0.00417		0.142	0.01112		0.166	0.02117
0.166	0.0034		0.166	0.00898		0.19	0.02006
0.19	0.00121		0.19	0.00826		0.214	0.01683
0.214	0.000988034		0.214	0.00763		0.238	0.01471
0.238	0.00132		0.238	0.00489		0.261	0.01199
0.261	0.000329345		0.261	0.00373		0.285	0.00723
0.285	0.000548908		0.285	0.00298		0.309	0.00536
0.333	0.000109782		0.309	0.00155		0.333	0.00289
0.357	0.000109782		0.333	0.00103		0.357	0.00128
0.38	0.000329345		0.357	0.000556196		0.38	0.000850196
0.404	0.000109782		0.38	0.000317826		0.404	0.000680156
0.952	0.000109782		0.404	0.000158913		0.428	0.000340078
0.976	0.000109782		0.428	0.000158913		0.452	8.50196e-05
1.023	0.000219563		0.452	0.000278098		0.476	8.50196e-05
			0.476	0.000119185		0.571	0.000170039
			0.5	3.97283e-05		0.595	8.50196e-05
			0.523	7.94565e-05		0.619	8.50196e-05
			0.547	7.94565e-05		0.642	0.000170039
			0.571	3.97283e-05		0.761	8.50196e-05
			0.595	0.000119185		0.809	8.50196e-05
			0.619	7.94565e-05		0.857	8.50196e-05
			0.642	3.97283e-05		0.88	8.50196e-05
			0.69	7.94565e-05		0.904	8.50196e-05
			0.714	7.94565e-05		0.952	0.000255059
			0.809	3.97283e-05		0.976	8.50196e-05
			0.88	3.97283e-05		1	8.50196e-05
			0.928	0.000119185		1.023	0.000170039
			0.952	7.94565e-05
			0.976	7.94565e-05
			1	0.000119185
			1.023	0.00023837

## Sheet: Fig. 4e
Fig. 4e(i)	DNA only											Fig. 4e(ii)	W8A		875nM								Fig. 4e(iii)	WT		63nM								Fig. 4e(iv)	WT		875nM
residuals	x (t)	G(t) data AF647	fit AF647	residuals	G(t) data AF488	fit AF488	residuals	G(t) data Cross	fit Cross	residuals		x (t)	G(t) data AF647	fit AF647	residuals	G(t) data AF488	fit AF488	residuals	G(t) data Cross	fit Cross	residuals		x (t)	G(t) data AF647	fit AF647	residuals	G(t) data AF488	fit AF488	residuals	G(t) data Cross	fit Cross	residuals		x (t)	G(t) data AF647	fit AF647	residuals	G(t) data AF488	fit AF488	residuals	G(t) data Cross	fit Cross	residuals
-0.6922	0.0001	0.14295	0.14244	0.37996	0.18757	0.18623	0.66319	0.000505596	0.00118	-0.55664		0.0001	0.17797	0.17731	0.2902	0.24889	0.24143	1.4999	0.00189	0.00377	-0.69226		0.0001	0.24002	0.23855	0.2551	0.24631	0.22651	4.68984	0.0813	0.07945	0.52567		0.0001	0.17773	0.17676	0.49424	0.24491	0.23594	3.6109	0.000787076	0.00207	-0.78491
-0.90166	0.00012	0.13605	0.13676	-0.53725	0.1796	0.17869	0.47249	0.000778576	0.00115	-0.29232		0.00012	0.17288	0.17256	0.12625	0.24198	0.23562	1.29112	0.00279	0.0037	-0.34132		0.00012	0.23722	0.23487	0.41881	0.24004	0.22274	4.04875	0.08058	0.07893	0.47661		0.00012	0.17131	0.17191	-0.30897	0.23684	0.22987	2.82525	0.00119	0.00203	-0.52556
-0.3925	0.00014	0.13171	0.13152	0.14551	0.17251	0.17179	0.37711	0.00104	0.00111	-0.05731		0.00014	0.16817	0.1681	0.02951	0.23534	0.23012	1.11349	0.00254	0.00363	-0.40304		0.00014	0.23227	0.23134	0.1655	0.23461	0.21914	3.57539	0.08024	0.07842	0.51757		0.00014	0.16682	0.16736	-0.26883	0.23	0.22417	2.4645	0.00096719	0.00199	-0.60384
-0.54016	0.00016	0.12706	0.12668	0.27625	0.16598	0.16544	0.28274	0.000993741	0.00108	-0.0654		0.00016	0.16331	0.16388	-0.24993	0.22907	0.22492	0.85415	0.00274	0.00356	-0.30128		0.00016	0.22856	0.22797	0.10438	0.22938	0.2157	3.13682	0.07924	0.07791	0.38995		0.00016	0.16322	0.16308	0.07644	0.22346	0.21881	2.04935	0.00116	0.00195	-0.50758
-0.63176	0.00018	0.12251	0.12219	0.26103	0.15959	0.15959	-0.00136	0.000337334	0.00105	-0.62944		0.00018	0.15927	0.1599	-0.26348	0.22433	0.21999	0.86819	0.00309	0.00349	-0.15517		0.00018	0.22457	0.22475	-0.03216	0.22381	0.21242	2.66677	0.07888	0.0774	0.42932		0.00018	0.15889	0.15904	-0.08079	0.21648	0.21376	1.29221	0.00153	0.00191	-0.21451
-0.29272	0.0002	0.11755	0.11801	-0.34941	0.15419	0.15416	0.02055	0.000832627	0.00102	-0.15458		0.0002	0.15628	0.15613	0.06639	0.21815	0.21529	0.58293	0.00253	0.00343	-0.33621		0.0002	0.22081	0.22165	-0.15062	0.21957	0.20927	2.44738	0.07814	0.07691	0.36548		0.0002	0.15405	0.15522	-0.63185	0.2107	0.20897	0.7726	0.00141	0.00187	-0.28699
-0.24214	0.00022	0.11389	0.11411	-0.17016	0.14983	0.14911	0.41154	0.00129	0.000990389	0.26006		0.00022	0.15258	0.15255	0.01051	0.21183	0.21082	0.2031	0.00276	0.00337	-0.22241		0.00022	0.21859	0.21867	-0.01474	0.21483	0.20625	2.03424	0.07762	0.07642	0.35209		0.00022	0.15129	0.1516	-0.1734	0.20518	0.20443	0.34335	0.00166	0.00183	-0.10902
-0.31424	0.00024	0.11024	0.11047	-0.17713	0.14493	0.14439	0.29594	0.00111	0.000964486	0.12603		0.00024	0.14851	0.14915	-0.26626	0.20679	0.20655	0.04629	0.00244	0.0033	-0.32773		0.00024	0.21535	0.21581	-0.08498	0.21015	0.20335	1.65574	0.07684	0.07593	0.26104		0.00024	0.14809	0.14817	-0.04466	0.20162	0.20012	0.68378	0.00112	0.00179	-0.43805
-0.73127	0.00026	0.10667	0.10705	-0.29652	0.13966	0.13998	-0.17622	0.001	0.000939962	0.05381		0.00026	0.14506	0.14591	-0.35475	0.20169	0.20247	-0.15724	0.00252	0.00325	-0.26651		0.00026	0.21258	0.21306	-0.08479	0.20671	0.20057	1.49604	0.07599	0.07546	0.15954		0.00026	0.14513	0.14491	0.11499	0.1975	0.19601	0.66496	0.00137	0.00176	-0.25171
-0.41273	0.00028	0.1036	0.10385	-0.19236	0.13591	0.13584	0.03905	0.00103	0.000916709	0.09849		0.00028	0.14295	0.14282	0.05165	0.19744	0.19857	-0.23075	0.00233	0.00319	-0.3206		0.00028	0.20915	0.2104	-0.22592	0.20275	0.19788	1.20277	0.07627	0.07498	0.38275		0.00028	0.14213	0.14181	0.17107	0.19299	0.19209	0.42922	0.000750684	0.00173	-0.62896
-0.66793	0.0003	0.10064	0.10083	-0.13587	0.132	0.13194	0.03073	0.001	0.000894631	0.09414		0.0003	0.13964	0.13987	-0.09949	0.19373	0.19482	-0.21689	0.00304	0.00314	-0.03276		0.0003	0.20696	0.20784	-0.16553	0.1987	0.1953	0.84627	0.07465	0.07451	0.04108		0.0003	0.14	0.13885	0.64297	0.18757	0.18835	-0.35256	0.0019	0.00169	0.13997
-0.56328	0.00032	0.09798	0.09798	0.00643	0.12827	0.12828	-0.000201769	0.000881531	0.000873641	0.0071		0.00032	0.13674	0.13705	-0.13803	0.18977	0.19123	-0.29631	0.00246	0.00308	-0.22747		0.00032	0.20429	0.20536	-0.19853	0.19562	0.1928	0.70265	0.07432	0.07405	0.08145		0.00032	0.13675	0.13602	0.43627	0.18474	0.18476	-0.00986	0.00156	0.00166	-0.0683
-1.01411	0.0004	0.08827	0.08803	0.217	0.11524	0.11547	-0.13428	0.000962414	0.000799096	0.14296		0.0004	0.12718	0.12689	0.121	0.17535	0.17817	-0.56504	0.00251	0.00289	-0.13808		0.0004	0.19513	0.19623	-0.20623	0.1844	0.18363	0.19575	0.07232	0.07226	0.01749		0.0004	0.12577	0.12588	-0.06154	0.17117	0.17182	-0.30828	0.00119	0.00154	-0.23324
-1.02344	0.00048	0.0799	0.07992	-0.02499	0.10436	0.10503	-0.3842	0.000718687	0.000736826	-0.01711		0.00048	0.118	0.11821	-0.09455	0.16333	0.16686	-0.71973	0.00278	0.00271	0.02369		0.00048	0.18712	0.18816	-0.19701	0.17424	0.17554	-0.3361	0.0707	0.07054	0.04879		0.00048	0.11752	0.11724	0.14805	0.15843	0.16071	-1.04908	0.00104	0.00143	-0.26747
-1.03682	0.00056	0.07324	0.07318	0.05217	0.09561	0.09633	-0.4235	0.000941991	0.00068403	0.24263		0.00056	0.11165	0.1107	0.42511	0.15281	0.15695	-0.85144	0.00257	0.00256	0.00344		0.00056	0.17998	0.18093	-0.18189	0.16499	0.16832	-0.88382	0.06881	0.0689	-0.02918		0.00056	0.11	0.10979	0.11449	0.14821	0.15103	-1.28208	0.000946402	0.00134	-0.26571
-0.58092	0.00064	0.06776	0.06747	0.25743	0.08839	0.08896	-0.32346	0.00123	0.000638698	0.54951		0.00064	0.10493	0.10412	0.34705	0.14459	0.14818	-0.73387	0.00273	0.00242	0.11782		0.00064	0.1739	0.1744	-0.09709	0.15669	0.16182	-1.35901	0.06674	0.06733	-0.19161		0.00064	0.10263	0.10328	-0.35974	0.13977	0.1425	-1.3244	0.00127	0.00125	0.01443
-0.16346	0.00072	0.06234	0.06259	-0.20403	0.08211	0.08264	-0.29908	0.000918334	0.000599352	0.30103		0.00072	0.09857	0.09831	0.11885	0.13696	0.14036	-0.70472	0.00221	0.00229	-0.03042		0.00072	0.16821	0.16846	-0.04916	0.15005	0.15591	-1.56269	0.06516	0.06583	-0.22175		0.00072	0.09733	0.09753	-0.11188	0.13197	0.13491	-1.4268	0.000978474	0.00117	-0.13534
-0.41288	0.0008	0.05844	0.05835	0.06859	0.07699	0.07715	-0.09082	0.000614365	0.000564881	0.04642		0.0008	0.09327	0.09313	0.06645	0.13014	0.13332	-0.64656	0.00222	0.00218	0.0172		0.0008	0.16262	0.16301	-0.07808	0.14465	0.15051	-1.56548	0.0635	0.06439	-0.28817		0.0008	0.09237	0.09241	-0.01866	0.12454	0.1281	-1.76286	0.000719779	0.0011	-0.26275
-0.14478	0.00088	0.05502	0.05464	0.30587	0.07174	0.07234	-0.34557	0.000597024	0.00053443	0.06304		0.00088	0.08901	0.08847	0.25813	0.12361	0.12696	-0.68074	0.0025	0.00207	0.16696		0.00088	0.15767	0.15799	-0.06449	0.13918	0.14553	-1.74989	0.06237	0.063	-0.21164		0.00088	0.08707	0.08782	-0.43202	0.11838	0.12196	-1.74307	0.000688974	0.00103	-0.23624
0.02914	0.00096	0.05223	0.05137	0.67139	0.06779	0.06808	-0.17915	0.000635365	0.000507336	0.12184		0.00096	0.08489	0.08427	0.28872	0.11743	0.12117	-0.7593	0.00221	0.00197	0.09028		0.00096	0.15314	0.15334	-0.04224	0.13402	0.14093	-1.91508	0.06055	0.06167	-0.37416		0.00096	0.08365	0.08367	-0.01338	0.11252	0.11638	-1.91296	0.000587445	0.00097189	-0.27153
0.20281	0.00104	0.0492	0.04846	0.60507	0.06381	0.06429	-0.29801	0.000778123	0.000483071	0.28776		0.00104	0.08121	0.08046	0.36798	0.11258	0.11589	-0.65943	0.00244	0.00189	0.21587		0.00104	0.14883	0.14902	-0.03823	0.13	0.13665	-1.87255	0.05971	0.0604	-0.23301		0.00104	0.0802	0.07991	0.1708	0.10637	0.11128	-2.50617	0.000667851	0.000915414	-0.17925
0.14632	0.00112	0.04689	0.04586	0.86467	0.06012	0.0609	-0.48214	0.000546381	0.000461216	0.09145		0.00112	0.07726	0.07698	0.13354	0.10723	0.11104	-0.75429	0.003	0.0018	0.48143		0.00112	0.14509	0.14498	0.02362	0.126	0.13265	-1.91174	0.05823	0.05917	-0.31965		0.00112	0.07658	0.07648	0.0601	0.10235	0.10661	-2.14175	0.000966413	0.000863091	0.07334
0.07129	0.0012	0.04385	0.04351	0.28211	0.05764	0.05783	-0.11531	0.000236215	0.000441428	-0.22456		0.0012	0.07395	0.07379	0.07785	0.10369	0.10658	-0.57639	0.0028	0.00173	0.43165		0.0012	0.14143	0.14119	0.04888	0.1221	0.12891	-2.00441	0.05694	0.05798	-0.35019		0.0012	0.07276	0.07334	-0.33731	0.09866	0.10231	-1.80433	0.001	0.000814479	0.14101
-0.10083	0.00128	0.04205	0.04139	0.60035	0.05512	0.05506	0.03839	9.55809e-05	0.000423427	-0.37492		0.00128	0.07124	0.07086	0.1915	0.09995	0.10245	-0.49931	0.00305	0.00166	0.56697		0.00128	0.13823	0.13763	0.12468	0.11858	0.1254	-1.99309	0.05584	0.05684	-0.34777		0.00128	0.07014	0.07044	-0.19132	0.0949	0.09834	-1.76803	0.00118	0.000769197	0.30543
0.21469	0.0016	0.0349	0.03459	0.31066	0.04553	0.04614	-0.39339	-1.10261e-05	0.000365194	-0.43418		0.0016	0.06088	0.06114	-0.13124	0.08663	0.08866	-0.41183	0.00345	0.00142	0.82076		0.0016	0.1265	0.12524	0.27474	0.10515	0.11318	-2.40187	0.05173	0.05267	-0.34114		0.0016	0.0612	0.06086	0.19997	0.08266	0.08505	-1.18977	0.00136	0.000615348	0.5638
0.14831	0.00192	0.02963	0.02966	-0.03082	0.03827	0.03964	-0.89455	0.0004022	0.000322415	0.09491		0.00192	0.05311	0.05376	-0.33858	0.0761	0.07806	-0.4	0.00331	0.00124	0.84836		0.00192	0.11636	0.11512	0.28177	0.09508	0.10321	-2.55142	0.04825	0.04903	-0.28141		0.00192	0.05362	0.05357	0.02732	0.07274	0.07483	-1.05177	0.000816292	0.000494586	0.26431
-0.23462	0.00224	0.02504	0.02592	-0.78257	0.03321	0.0347	-1.00303	-0.000152269	0.00028966	-0.48276		0.00224	0.04748	0.04796	-0.26173	0.06808	0.06966	-0.33336	0.00315	0.00109	0.87932		0.00224	0.10798	0.10664	0.30996	0.08679	0.09486	-2.57524	0.04516	0.04582	-0.23951		0.00224	0.04787	0.04784	0.01925	0.06497	0.06671	-0.88742	0.000213464	0.000397274	-0.15503
-0.43783	0.00256	0.0222	0.02298	-0.65179	0.02934	0.03081	-0.99103	7.78526e-05	0.000263775	-0.19888		0.00256	0.04247	0.04328	-0.43571	0.06248	0.06282	-0.07316	0.00255	0.000969684	0.67544		0.00256	0.1009	0.09939	0.36391	0.08023	0.08773	-2.44523	0.04222	0.04298	-0.28063		0.00256	0.04335	0.0432	0.08567	0.05842	0.0601	-0.8505	0.000137208	0.000317187	-0.15516
-0.04065	0.00288	0.01972	0.02061	-0.78955	0.02632	0.02767	-0.88948	-8.24808e-05	0.000242804	-0.36898		0.00288	0.03836	0.03942	-0.54294	0.05689	0.05715	-0.05793	0.00216	0.000869321	0.55877		0.00288	0.09464	0.09311	0.38737	0.07458	0.08155	-2.3005	0.03965	0.04045	-0.30916		0.00288	0.03908	0.03937	-0.17559	0.05254	0.0546	-1.13929	0.000735707	0.000250123	0.39408
-0.39005	0.0032	0.01734	0.01866	-1.2813	0.02435	0.02508	-0.44276	0.000179617	0.00022547	-0.05336		0.0032	0.03581	0.03618	-0.18661	0.05261	0.05237	0.05171	0.00201	0.000784418	0.53827		0.0032	0.08858	0.08761	0.25092	0.06948	0.07614	-2.25799	0.03714	0.03817	-0.40523		0.0032	0.03578	0.03616	-0.23186	0.04734	0.04997	-1.49661	0.000878323	0.000193144	0.56881
0.0342	0.00352	0.01555	0.01703	-1.45941	0.02271	0.02291	-0.11813	0.000557686	0.000210901	0.40271		0.00352	0.03341	0.03342	-0.00521	0.04927	0.04829	0.20985	0.00249	0.000711659	0.77508		0.00352	0.08293	0.08273	0.05063	0.06557	0.07134	-1.99085	0.03515	0.03611	-0.37828		0.00352	0.03314	0.03342	-0.17074	0.0434	0.046	-1.40455	0.00136	0.000144135	1.0142
0.33831	0.00384	0.01461	0.01564	-1.02349	0.02101	0.02107	-0.03606	0.000921576	0.000198486	0.79182		0.00384	0.03075	0.03105	-0.16256	0.04516	0.04476	0.09077	0.00207	0.000648612	0.65015		0.00384	0.07803	0.07838	-0.0933	0.06148	0.06706	-2.0094	0.03323	0.03424	-0.40348		0.00384	0.03113	0.03106	0.04789	0.04007	0.04257	-1.3741	0.0014	0.000101533	1.17829
0.1925	0.00416	0.01344	0.01445	-0.93436	0.02036	0.01948	0.50922	0.00103	0.000187779	0.89899		0.00416	0.0293	0.02898	0.18102	0.04221	0.04168	0.11939	0.00178	0.000593454	0.55203		0.00416	0.07412	0.07447	-0.09543	0.05784	0.06321	-2.07155	0.03175	0.03253	-0.31756		0.00416	0.02982	0.029	0.52007	0.03738	0.03957	-1.24206	0.000790172	6.4159e-05	0.68526
0.50583	0.00448	0.01255	0.01341	-0.77487	0.01901	0.0181	0.54926	0.000913296	0.000178451	0.80971		0.00448	0.02748	0.02716	0.18562	0.03847	0.03897	-0.11553	0.00161	0.000544792	0.49814		0.00448	0.07088	0.07093	-0.01614	0.05454	0.05973	-2.10483	0.03026	0.03097	-0.30282		0.00448	0.02728	0.02718	0.05674	0.03493	0.03692	-1.10526	0.000809173	3.1106e-05	0.71519
0.58427	0.0048	0.01218	0.0125	-0.29269	0.01838	0.01688	0.87133	0.000384379	0.000170251	0.22881		0.0048	0.02564	0.02555	0.05017	0.03505	0.03656	-0.35292	0.00141	0.000501542	0.43132		0.0048	0.06728	0.06772	-0.12139	0.05132	0.05657	-2.15274	0.02894	0.02954	-0.2582		0.0048	0.02564	0.02558	0.03875	0.03314	0.03458	-0.78645	0.000961539	1.66578e-06	0.87976
0.69285	0.00512	0.01184	0.0117	0.12713	0.01832	0.01581	1.43471	0.000304847	0.000162987	0.16369		0.00512	0.02394	0.02412	-0.10292	0.03322	0.03441	-0.29503	0.00132	0.000462849	0.41446		0.00512	0.0645	0.06478	-0.08125	0.04971	0.05368	-1.67768	0.02742	0.02822	-0.36738		0.00512	0.02501	0.02415	0.5588	0.03189	0.03247	-0.31043	0.00107	-2.47232e-05	1.03681
0.22666	0.0064	0.00952	0.00924	0.24249	0.01482	0.01252	1.27306	0.000627664	0.000140681	0.58921		0.0064	0.01917	0.01965	-0.25468	0.02709	0.02769	-0.18215	0.0013	0.000341753	0.49019		0.0064	0.05439	0.05518	-0.26036	0.04133	0.04424	-1.38372	0.02272	0.02382	-0.58474		0.0064	0.02026	0.01969	0.34114	0.02517	0.02591	-0.35416	0.00126	-0.000107624	1.22669
0.35812	0.00768	0.00835	0.00755	0.71971	0.01135	0.01027	0.72288	0.000667597	0.000125367	0.6845		0.00768	0.01609	0.01654	-0.2174	0.02213	0.02298	-0.29362	0.000600751	0.000256565	0.17615		0.00768	0.04673	0.04802	-0.45189	0.03513	0.03719	-1.05745	0.0202	0.02047	-0.14882		0.00768	0.01705	0.01656	0.30301	0.02073	0.02129	-0.24488	0.000819966	-0.000166228	0.89212
0.47448	0.00896	0.00738	0.00633	1.0067	0.0104	0.00863	1.13208	0.000391385	0.000114205	0.33371		0.00896	0.013	0.01424	-0.60862	0.01822	0.0195	-0.53465	0.00047524	0.000193378	0.15624		0.00896	0.04153	0.04247	-0.33326	0.03103	0.03172	-0.34034	0.01805	0.01783	0.12471		0.00896	0.01537	0.01426	0.74831	0.0195	0.01787	0.65137	0.000489765	-0.000209849	0.61213
1.041	0.01024	0.00651	0.0054	0.87488	0.00803	0.00738	0.3898	0.00039105	0.000105709	0.33043		0.01024	0.01119	0.01247	-0.65729	0.01615	0.01682	-0.31971	0.000721974	0.000144646	0.33793		0.01024	0.03716	0.03803	-0.31947	0.02669	0.02735	-0.3226	0.01597	0.01569	0.15417		0.01024	0.01235	0.01248	-0.0954	0.01795	0.01523	1.1945	0.000496083	-0.00024358	0.62664
1.21051	0.01152	0.0063	0.00467	1.24965	0.00679	0.0064	0.23578	0.000612148	9.90264e-05	0.56604		0.01152	0.01043	0.01107	-0.34254	0.01353	0.01469	-0.61266	-0.000238861	0.00010592	-0.2145		0.01152	0.03424	0.0344	-0.06133	0.02323	0.02378	-0.27627	0.01411	0.01393	0.09937		0.01152	0.00974	0.01108	-0.86333	0.01587	0.01313	1.25435	-0.000213769	-0.000270443	0.04538
0.63915	0.0128	0.0047	0.00408	0.59012	0.00543	0.00561	-0.11957	0.000558704	9.36335e-05	0.4756		0.0128	0.00915	0.00994	-0.4323	0.01073	0.01295	-1.05835	-0.000706237	7.44056e-05	-0.47976		0.0128	0.03195	0.03137	0.23962	0.02061	0.0208	-0.11031	0.01275	0.01246	0.15927		0.0128	0.00865	0.00994	-0.81932	0.01465	0.01142	1.47577	-0.000269487	-0.000292339	0.01664
0.29051	0.01408	0.00374	0.0036	0.11596	0.00495	0.00496	-0.00859	0.000651863	8.91904e-05	0.52903		0.01408	0.00867	0.009	-0.17351	0.01031	0.01152	-0.54735	-0.000194804	4.82612e-05	-0.14665		0.01408	0.02938	0.02881	0.23552	0.01902	0.01828	0.41975	0.01129	0.0112	0.04682		0.01408	0.00832	0.00899	-0.39378	0.01362	0.01001	1.6	0.000511191	-0.00031053	0.52894
0.18335	0.01536	0.00247	0.0032	-0.55825	0.0043	0.00442	-0.07156	0.00168	8.54669e-05	1.56451		0.01536	0.00833	0.00821	0.06416	0.00971	0.01031	-0.25862	0.000358993	2.62229e-05	0.19128		0.01536	0.02753	0.02662	0.3863	0.01738	0.01612	0.69543	0.00985	0.01012	-0.15334		0.01536	0.00866	0.00819	0.25915	0.013	0.00881	1.91535	0.000686574	-0.000325882	0.63368
0.3591	0.01664	0.00206	0.00285	-0.58722	0.00414	0.00396	0.11194	0.00147	8.23016e-05	1.2879		0.01664	0.00874	0.00753	0.58702	0.00982	0.00928	0.22609	0.000435554	7.39445e-06	0.25522		0.01664	0.02595	0.02471	0.5113	0.01596	0.01425	0.81875	0.00874	0.00918	-0.26276		0.01664	0.0075	0.00751	-0.00645	0.01273	0.00779	2.0467	0.000246419	-0.000339011	0.3515
0.24327	0.01792	0.00306	0.00256	0.35038	0.00461	0.00356	0.65493	0.000118532	7.95782e-05	0.03524		0.01792	0.0087	0.00695	0.92292	0.00792	0.00839	-0.18969	0.000201349	-8.87712e-06	0.12946		0.01792	0.02375	0.02305	0.307	0.01477	0.01261	1.07838	0.00816	0.00835	-0.1187		0.01792	0.00614	0.00693	-0.39071	0.01148	0.00691	1.9694	0.000426892	-0.000350367	0.51212
0.42021	0.0192	0.00285	0.0023	0.36181	0.00276	0.00321	-0.28837	0.000143331	7.72104e-05	0.05494		0.0192	0.0069	0.00644	0.23671	0.00844	0.00761	0.32526	0.000222964	-2.3079e-05	0.15077		0.0192	0.02101	0.02158	-0.2539	0.01327	0.01116	1.08202	0.00736	0.00762	-0.15307		0.0192	0.00651	0.00641	0.04862	0.01167	0.00615	2.45584	0.000801991	-0.000360286	0.71919
0.17111	0.02048	0.00302	0.00207	0.62517	0.00273	0.00291	-0.11293	0.000181058	7.51331e-05	0.08843		0.02048	0.00637	0.00599	0.19022	0.00824	0.00693	0.49196	0.00017445	-3.55821e-05	0.10852		0.02048	0.01946	0.02027	-0.36829	0.01197	0.00987	1.07939	0.00645	0.00696	-0.30594		0.02048	0.00569	0.00596	-0.1377	0.00972	0.00547	1.69439	-3.21816e-05	-0.000369024	0.20986
0.86443	0.0256	0.00207	0.0014	0.41928	0.00115	0.002	-0.44717	7.5793e-05	6.88731e-05	0.00475		0.0256	0.00566	0.00464	0.49152	0.00684	0.00485	0.75148	-0.000254662	-7.35194e-05	-0.08114		0.0256	0.01563	0.01622	-0.27181	0.00767	0.00589	1.02095	0.00451	0.00494	-0.28094		0.0256	0.00495	0.0046	0.18114	0.00639	0.00342	1.01848	0.00158	-0.000395573	1.13561
0.74311	0.03072	0.000521577	0.000943948	-0.22319	0.00155	0.00139	0.07046	-0.000318277	6.46809e-05	-0.22403		0.03072	0.0055	0.00373	0.7477	0.00516	0.00345	0.61898	6.26618e-05	-9.91643e-05	0.06649		0.03072	0.01239	0.01342	-0.43177	0.00501	0.00312	1.18068	0.00305	0.00352	-0.27249		0.03072	0.00502	0.00368	0.70456	0.00486	0.00203	0.83703	0.00154	-0.00041355	1.00251
0.94113	0.03584	0.000499702	0.000620824	-0.05482	0.000562107	0.000954682	-0.16047	-0.000952015	6.16815e-05	-0.53342		0.03584	0.00297	0.00307	-0.04254	0.006	0.00244	1.20373	-0.000170965	-0.000117649	-0.02538		0.03584	0.01171	0.01136	0.1417	0.00477	0.0011	1.9097	0.00318	0.00248	0.36164		0.03584	0.00382	0.00301	0.3696	0.00356	0.00103	0.73477	0.000812281	-0.000426524	0.55304
1.00593	0.04096	0.000270572	0.000378981	-0.04965	-0.000517209	0.000628861	-0.40672	0.000253849	5.94322e-05	0.10018		0.04096	0.00234	0.00258	-0.09128	0.00629	0.00168	1.23394	0.000125248	-0.000131599	0.10164		0.04096	0.01034	0.00979	0.2017	0.00533	-0.00045296	2.86458	0.00401	0.00168	1.0955		0.04096	0.00163	0.00252	-0.38428	0.00573	0.000277291	1.50801	0.000801212	-0.000436325	0.5219
0.69479	0.04608	-2.00772e-05	0.000191473	-0.08913	9.76089e-06	0.000376138	-0.11936	0.000666402	5.7685e-05	0.27646		0.04608	0.00226	0.0022	0.02154	0.00491	0.00109	0.94952	-0.000199533	-0.000142495	-0.01902		0.04608	0.00781	0.00855	-0.24831	0.00459	-0.00168	2.66493	0.00382	0.00105	1.27751		0.04608	0.000598175	0.00213	-0.57349	0.00558	-0.000311022	1.68509	0.0012	-0.000443986	0.69924
0.83009	0.0512	0.000747036	4.20547e-05	0.25751	-0.0003368	0.00017467	-0.16311	-0.00073391	5.62903e-05	-0.32021		0.0512	0.00247	0.00189	0.19385	0.00227	0.000612366	0.41074	-0.000760591	-0.000151237	-0.19044		0.0512	0.00735	0.00754	-0.06571	0.00402	-0.00267	3.29422	0.00345	0.000534173	1.33591		0.0512	0.00183	0.00181	0.00733	0.0042	-0.000782811	1.32318	0.00154	-0.000450138	0.7762
0.39722	0.05632	0.00107	-7.96487e-05	0.38743	-0.000328004	1.05056e-05	-0.10047	-0.000604622	5.51523e-05	-0.25096		0.05632	0.00216	0.00163	0.16278	0.00117	0.00022259	0.2073	-0.00106	-0.000158404	-0.2719													0.05632	0.000359573	0.00156	-0.41048	0.00323	-0.00117	1.11229	0.000378789	-0.000455184	0.29752
0.38779	0.06144	-0.000313689	-0.00018057	-0.0404	0.000411963	-0.000125683	0.14395	-0.00036467	5.42072e-05	-0.14138		0.06144	0.00119	0.00142	-0.07181	0.0029	-0.000102397	0.63067	-8.39197e-05	-0.000164383	0.02369													0.06144	0.000845947	0.00135	-0.16423	0.00334	-0.00149	1.1675	0.00166	-0.000459397	0.69941
0.69483	0.06656	-0.00047958	-0.000265519	-0.06163	-0.000482926	-0.000240363	-0.06052	-0.000563272	5.34104e-05	-0.19676		0.06656	0.000149313	0.00125	-0.31725	0.0031	-0.000377382	0.73682	-0.000197504	-0.000169446	-0.0073													0.06656	0.00092858	0.00117	-0.06977	0.00403	-0.00176	1.3032	0.00159	-0.000462966	0.61706
0.40571	0.07168	-3.37272e-06	-0.000337933	0.09371	8.41358e-05	-0.000338162	0.10226	-0.00048993	5.27302e-05	-0.15679		0.07168	0.000812387	0.00109	-0.07606	0.00103	-0.000612977	0.30786	-0.000875929	-0.000173786	-0.1585													0.07168	0.00236	0.00101	0.36513	0.00307	-0.002	1.15875	0.002	-0.000466027	0.66261
0.57765	0.0768	-0.000568898	-0.000400336	-0.04447	-0.000577215	-0.000422475	-0.03497	0.000296251	5.21432e-05	0.06729		0.0768	0.000760206	0.000962417	-0.05328	0.00154	-0.000816994	0.40875	-0.000518335	-0.000177547	-0.07365													0.0768	0.00129	0.000878632	0.10043	0.00144	-0.0022	0.77738	0.000472303	-0.00046868	0.23779
0.35303	0.08192	-0.000419779	-0.000454621	0.00883	-3.75815e-05	-0.000495849	0.1028	-0.000471243	5.16318e-05	-0.14055		0.08192	0.000241439	0.00084736	-0.14483	0.00201	-0.000995313	0.49518	-0.00126	-0.000180836	-0.2193													0.08192	0.00186	0.000762133	0.25612	0.00176	-0.00238	0.81721	0.000356807	-0.000471002	0.20733
0.12303	0.1024	0.000239817	-0.000615183	0.1707	-0.000766462	-0.000713078	-0.00937	-8.05904e-05	5.01148e-05	-0.02753		0.1024	0.000553847	0.000503952	0.00948	0.00102	-0.00153	0.34537	-0.000295976	-0.000190678	-0.01769													0.1024	0.000343184	0.000414309	-0.0123	-0.000246532	-0.00291	0.43305	0.000633773	-0.000477958	0.21216
0.21339	0.12288	-0.000470205	-0.000719609	0.04234	-0.00031655	-0.000854578	0.07706	1.19622e-05	4.91236e-05	-0.00655		0.12288	0.00186	0.000277368	0.22918	0.000503686	-0.00188	0.25694	-0.00199	-0.000197201	-0.24423													0.12288	0.00183	0.000184691	0.25132	0.000326951	-0.00326	0.49339	-0.00024524	-0.000482575	0.03715
0.22775	0.14336	-0.000150689	-0.000792376	0.09094	-3.16551e-05	-0.000953322	0.11511	0.000184456	4.84301e-05	0.02018		0.14336	0.00155	0.000117402	0.17799	0.000553209	-0.00213	0.24402	0.00102	-0.000201824	0.14395													0.14336	0.00163	2.24979e-05	0.20496	-0.000538892	-0.0035	0.34945	-0.000698174	-0.000485853	-0.02747
0.19002	0.16384	0.000410729	-0.00084564	0.15202	-0.000237039	-0.00103	0.08518	-0.000948341	4.79208e-05	-0.12393		0.16384	0.00153	-1.09328e-06	0.15721	0.00126	-0.00232	0.29021	-0.00163	-0.00020526	-0.141													0.16384	0.00193	-9.77104e-05	0.21142	-0.000970756	-0.00369	0.27087	-0.000232929	-0.000488293	0.02788
0.165	0.18432	-5.77944e-05	-0.000886096	0.08544	-0.00104	-0.00108	0.00387	-0.00117	4.75327e-05	-0.13071		0.18432	0.000311687	-9.20853e-05	0.0358	0.00101	-0.00246	0.25002	-1.07287e-05	-0.000207907	0.01701													0.18432	0.000899333	-0.000190067	0.09026	-0.00199	-0.00383	0.16378	0.000569214	-0.000490175	0.0985
0.12684	0.2048	-0.000452835	-0.000917725	0.04038	-0.00217	-0.00112	-0.08129	-0.00103	4.72285e-05	-0.09414		0.2048	0.00097542	-0.000163941	0.08572	-0.00181	-0.00257	0.04596	0.000413993	-0.000210003	0.04575													0.2048	0.000718603	-0.000263039	0.0703	-0.000205942	-0.00394	0.28745	0.000537143	-0.000491667	0.08468
0.10035	0.22528	3.14162e-05	-0.000943034	0.07339	-0.00196	-0.00116	-0.05417	-0.00107	4.69845e-05	-0.08427		0.22528	0.00264	-0.000221973	0.18197	-0.000787052	-0.00266	0.10182	-0.000168113	-0.0002117	0.00283													0.22528	0.000260436	-0.000322003	0.03737	0.000753856	-0.00403	0.31813	0.00126	-0.000492877	0.12808
0.1075	0.24576	-0.0005692	-0.000963675	0.02564	0.000154663	-0.00119	0.07848	-0.000116968	4.67851e-05	-0.01063		0.24576	0.00267	-0.000269711	0.16335	-0.00123	-0.00274	0.07499	0.000422315	-0.000213099	0.03638													0.24576	0.000551389	-0.000370533	0.05299	0.000576974	-0.00411	0.27468	0.00142	-0.000493876	0.1223
0.06979	0.26624	-0.000505716	-0.000980783	0.02757	0.00152	-0.00121	0.14042	0.000744533	4.66196e-05	0.0402		0.26624	0.00303	-0.000309588	0.16635	-0.00322	-0.0028	-0.01887	0.000631354	-0.000214271	0.04343													0.26624	-0.000295322	-0.000411093	0.00588	0.00104	-0.00417	0.26984	0.00141	-0.000494713	0.10704
0.09982	0.28672	9.43214e-05	-0.000995155	0.05648	0.00143	-0.00123	0.12085	0.000460871	4.64802e-05	0.02123		0.28672	0.00105	-0.000343337	0.06165	-0.00334	-0.00285	-0.01982	-0.000171244	-0.000215265	0.00197													0.28672	7.00598e-05	-0.000445436	0.0235	0.00162	-0.00422	0.26699	0.00156	-0.000495424	0.10038
0.06692	0.3072	-5.82189e-05	-0.00101	0.04171	0.0012	-0.00125	0.09671	3.22778e-05	4.63616e-05	-0.000613609		0.3072	-2.38545e-05	-0.000372221	0.01353	-0.00295	-0.0029	-0.00172	0.000342288	-0.000216116	0.02234													0.3072	0.000267544	-0.000474844	0.02864	0.000948549	-0.00427	0.20736	0.000935097	-0.000496034	0.06026
0.00184	0.32768	-0.000554338	-0.00102	0.000463525	0.000600176	-0.00126	0.00186	5.8998e-05	4.62596e-05	1.27385e-05		0.32768	0.00041179	-0.000397185	0.000808975	-0.00125	-0.00294	0.00169	0.000865037	-0.000216854	0.00108													0.32768	4.13431e-05	-0.000500273	0.000541616	0.000988219	-0.00431	0.0053	0.000540942	-0.000496562	0.00104
0.00198	0.4096	-0.000523279	-0.00105	0.000524784	0.00071876	-0.0013	0.00202	0.000414643	4.59651e-05	0.000368678		0.4096	-0.000685595	-0.000469997	-0.000215597	-0.000348602	-0.00305	0.0027	-0.00054391	-0.000219012	-0.000324898													0.4096	-0.000214021	-0.000574518	0.000360497	0.00106	-0.00442	0.00548	-0.000152727	-0.000498112	0.000345385
0.0018	0.49152	-0.000367228	-0.00107	0.000699708	0.00118	-0.00133	0.0025	-0.00043683	4.57803e-05	-0.00048261		0.49152	-0.000408195	-0.000516369	0.000108174	0.00204	-0.00313	0.00517	-0.000697184	-0.000220393	-0.00047679													0.49152	0.00101	-0.000621881	0.00163	0.000785381	-0.0045	0.00528	0.000160862	-0.000499107	0.000659969
0.00214	0.57344	-0.000704263	-0.00108	0.0003754	-0.000728048	-0.00135	0.000617302	-4.56565e-05	4.56554e-05	-9.13119e-05		0.57344	-0.000110962	-0.000548118	0.000437156	0.00139	-0.00318	0.00456	-0.000645281	-0.000221342	-0.000423939													0.57344	-0.000825831	-0.000654354	-0.000171477	0.000456147	-0.00455	0.005	0.000238287	-0.000499793	0.00073808
0.00186	0.65536	-0.00126	-0.00109	-0.000167584	0.000756422	-0.00136	0.00211	-0.000269979	4.55662e-05	-0.000315545		0.65536	-0.00197	-0.000571009	-0.0014	0.000961815	-0.00321	0.00418	-0.00119	-0.000222029	-0.000963637													0.65536	-0.00155	-0.000677797	-0.000867792	-0.000528606	-0.00459	0.00406	-0.00102	-0.00050029	-0.000524519
0.00172	0.73728	-0.000534653	-0.0011	0.000560805	-7.67229e-05	-0.00137	0.00129	-0.00069145	4.54999e-05	-0.00073695		0.73728	-3.26791e-05	-0.000588172	0.000555492	-0.00141	-0.00324	0.00183	-0.00114	-0.000222545	-0.000918362													0.73728	-0.00128	-0.000695392	-0.000582719	0.000638372	-0.00461	0.00525	-0.000332831	-0.000500664	0.000167833
0.00133	0.8192	-0.00142	-0.0011	-0.000320816	0.000261837	-0.00137	0.00164	-0.000639209	4.5449e-05	-0.000684658		0.8192	-0.00191	-0.000601438	-0.00131	-0.00114	-0.00326	0.00212	-0.000944451	-0.000222944	-0.000721507													0.8192	0.000350017	-0.000709006	0.00106	0.00298	-0.00463	0.00762	-0.000780718	-0.000500954	-0.000279764
0.0019	0.90112	-0.00144	-0.0011	-0.000339366	0.000793694	-0.00138	0.00217	-0.000912217	4.54089e-05	-0.000957626		0.90112	-0.00267	-0.000611949	-0.00206	-0.000261246	-0.00328	0.00302	-0.000968563	-0.000223261	-0.000745301													0.90112	-0.00156	-0.000719801	-0.000836153	0.00216	-0.00465	0.00681	-0.000354776	-0.000501185	0.000146409
0.00148	0.98304	-0.00109	-0.00111	1.35809e-05	0.00135	-0.00138	0.00273	0.000296206	4.53766e-05	0.000250829		0.98304	-0.00367	-0.000620445	-0.00305	0.00127	-0.00329	0.00456	-0.000426737	-0.000223518	-0.000203219													0.98304	0.000633541	-0.000728535	0.00136	0.00138	-0.00467	0.00605	-0.000388805	-0.000501372	0.000112567

## Sheet: Fig. 4f
Raw data							Fitted line curve						Raw data				Fitted line curve
WT			W8A				WT		W8A				WT				WT
[NANOG]nM	No. Cross Correlated Particles	error	[NANOG]nM	No. Cross Correlated Particles	error		[NANOG]nM	No. Cross Correlated Particles	[NANOG]nM	No. Cross Correlated Particles			[NANOG]nM	Diffusion coefficient complex	Error		[NANOG]nM	Diffusion coefficient complex
0	-0.03939	0.04397	0	-0.03939	0.04397		0	-0.07517	0	0			0	33.3101	2.65274		0	33.4916
31.25	0.4838	0.06187	250	0.03098	0.0288		0.87588	-0.02216	0.87588	5.88192e-08			31.25	13.635	2.75937		0.87588	32.2024
62.5	1.39038	0.02147	875	0.05844	0.03571		1.75175	0.02897	1.75175	2.35277e-07			62.5	6.59764	1.09123		1.75175	30.9757
125	1.23552	0.06117	--	--	--		2.62763	0.0783	2.62763	5.29373e-07			125	6.72065	0.1264		2.62763	29.8085
250	1.20267	0.00714	--	--	--		3.5035	0.12589	3.5035	9.41107e-07			250	6.40604	0.54515		3.5035	28.6978
500	1.10214	0.06799	--	--	--		4.37938	0.17179	4.37938	1.47048e-06			500	5.28056	1.26024		4.37938	27.6411
875	0.81257	0.12267	--	--	--		5.25526	0.21606	5.25526	2.11749e-06			875	4.80425	0.49378		5.25526	26.6356
							6.13113	0.25877	6.13113	2.88214e-06							6.13113	25.6788
							7.00701	0.29996	7.00701	3.76443e-06							7.00701	24.7685
							7.88288	0.3397	7.88288	4.76435e-06							7.88288	23.9022
							8.75876	0.37802	8.75876	5.88192e-06							8.75876	23.078
							9.63463	0.41498	9.63463	7.11712e-06							9.63463	22.2937
							10.5105	0.45063	10.5105	8.46996e-06							10.5105	21.5474
							11.3864	0.48501	11.3864	9.94044e-06							11.3864	20.8372
							12.2623	0.51817	12.2623	1.15286e-05							12.2623	20.1615
							13.1381	0.55015	13.1381	1.32343e-05							13.1381	19.5185
							14.014	0.58099	14.014	1.50577e-05							14.014	18.9066
							14.8899	0.61073	14.8899	1.69987e-05							14.8899	18.3243
							15.7658	0.63941	15.7658	1.90574e-05							15.7658	17.7703
							16.6416	0.66706	16.6416	2.12337e-05							16.6416	17.243
							17.5175	0.69373	17.5175	2.35277e-05							17.5175	16.7413
							18.3934	0.71944	18.3934	2.59393e-05							18.3934	16.2638
							19.2693	0.74423	19.2693	2.84685e-05							19.2693	15.8094
							20.1452	0.76813	20.1452	3.11154e-05							20.1452	15.377
							21.021	0.79117	21.021	3.38799e-05							21.021	14.9655
							21.8969	0.81339	21.8969	3.6762e-05							21.8969	14.5739
							22.7728	0.8348	22.7728	3.97618e-05							22.7728	14.2012
							23.6486	0.85545	23.6486	4.28792e-05							23.6486	13.8465
							24.5245	0.87535	24.5245	4.61142e-05							24.5245	13.509
							25.4004	0.89453	25.4004	4.94669e-05							25.4004	13.1877
							26.2763	0.91302	26.2763	5.29373e-05							26.2763	12.8819
							27.1521	0.93084	27.1521	5.65252e-05							27.1521	12.5909
							28.028	0.94802	28.028	6.02309e-05							28.028	12.3139
							28.9039	0.96457	28.9039	6.40541e-05							28.9039	12.0503
							29.7798	0.98052	29.7798	6.7995e-05							29.7798	11.7994
							30.6557	0.99589	30.6557	7.20535e-05							30.6557	11.5605
							31.5315	1.0107	31.5315	7.62297e-05							31.5315	11.3332
							32.4074	1.02496	32.4074	8.05235e-05							32.4074	11.1168
							33.2833	1.03871	33.2833	8.49349e-05							33.2833	10.9108
							34.1592	1.05195	34.1592	8.9464e-05							34.1592	10.7147
							35.035	1.06471	35.035	9.41107e-05							35.035	10.5281
							35.9109	1.077	35.9109	9.88751e-05							35.9109	10.3503
							36.7868	1.08883	36.7868	0.000103757							36.7868	10.1812
							37.6627	1.10023	37.6627	0.000108757							37.6627	10.0201
							38.5385	1.1112	38.5385	0.000113874							38.5385	9.86673
							39.4144	1.12177	39.4144	0.000119109							39.4144	9.72073
							40.2903	1.13194	40.2903	0.000124461							40.2903	9.58171
							41.1662	1.14174	41.1662	0.000129932							41.1662	9.44933
							42.042	1.15117	42.042	0.000135519							42.042	9.32329
							42.9179	1.16025	42.9179	0.000141225							42.9179	9.20325
							43.7938	1.16898	43.7938	0.000147048							43.7938	9.08895
							44.6697	1.17739	44.6697	0.000152989							44.6697	8.98009
							45.5455	1.18548	45.5455	0.000159047							45.5455	8.87641
							46.4214	1.19326	46.4214	0.000165223							46.4214	8.77766
							47.2973	1.20075	47.2973	0.000171517							47.2973	8.6836
							48.1732	1.20795	48.1732	0.000177928							48.1732	8.59401
							49.0491	1.21487	49.0491	0.000184457							49.0491	8.50866
							49.9249	1.22153	49.9249	0.000191104							49.9249	8.42735
							50.8008	1.22794	50.8008	0.000197868							50.8008	8.34988
							51.6767	1.23409	51.6767	0.00020475							51.6767	8.27607
							52.5525	1.24001	52.5525	0.000211749							52.5525	8.20574
							53.4284	1.24569	53.4284	0.000218866							53.4284	8.13871
							54.3043	1.25115	54.3043	0.000226101							54.3043	8.07484
							55.1802	1.2564	55.1802	0.000233453							55.1802	8.01396
							56.0561	1.26144	56.0561	0.000240923							56.0561	7.95593
							56.9319	1.26628	56.9319	0.000248511							56.9319	7.90061
							57.8078	1.27093	57.8078	0.000256216							57.8078	7.84788
							58.6837	1.27539	58.6837	0.000264039							58.6837	7.7976
							59.5596	1.27967	59.5596	0.00027198							59.5596	7.74965
							60.4354	1.28378	60.4354	0.000280038							60.4354	7.70392
							61.3113	1.28772	61.3113	0.000288214							61.3113	7.66031
							62.1872	1.29149	62.1872	0.000296508							62.1872	7.61871
							63.0631	1.29511	63.0631	0.000304919							63.0631	7.57903
							63.9389	1.29858	63.9389	0.000313447							63.9389	7.54116
							64.8148	1.30191	64.8148	0.000322094							64.8148	7.50503
							65.6907	1.30509	65.6907	0.000330858							65.6907	7.47054
							66.5666	1.30814	66.5666	0.00033974							66.5666	7.43762
							67.4424	1.31106	67.4424	0.000348739							67.4424	7.40619
							68.3183	1.31385	68.3183	0.000357856							68.3183	7.37618
							69.1942	1.31652	69.1942	0.000367091							69.1942	7.34753
							70.0701	1.31907	70.0701	0.000376443							70.0701	7.32015
							70.9459	1.32151	70.9459	0.000385913							70.9459	7.294
							71.8218	1.32384	71.8218	0.0003955							71.8218	7.26901
							72.6977	1.32607	72.6977	0.000405205							72.6977	7.24513
							73.5736	1.32819	73.5736	0.000415028							73.5736	7.2223
							74.4494	1.33021	74.4494	0.000424969							74.4494	7.20047
							75.3253	1.33214	75.3253	0.000435027							75.3253	7.17959
							76.2012	1.33397	76.2012	0.000445202							76.2012	7.15962
							77.0771	1.33572	77.0771	0.000455496							77.0771	7.14052
							77.953	1.33738	77.953	0.000465907							77.953	7.12223
							78.8288	1.33896	78.8288	0.000476435							78.8288	7.10472
							79.7047	1.34047	79.7047	0.000487082							79.7047	7.08796
							80.5806	1.34189	80.5806	0.000497846							80.5806	7.0719
							81.4565	1.34324	81.4565	0.000508727							81.4565	7.05652
							82.3323	1.34452	82.3323	0.000519726							82.3323	7.04177
							83.2082	1.34573	83.2082	0.000530843							83.2082	7.02763
							84.0841	1.34687	84.0841	0.000542078							84.0841	7.01407
							84.96	1.34795	84.96	0.00055343							84.96	7.00107
							85.8358	1.34896	85.8358	0.0005649							85.8358	6.98858
							86.7117	1.34992	86.7117	0.000576487							86.7117	6.9766
							87.5876	1.35082	87.5876	0.000588192							87.5876	6.96509
							88.4635	1.35166	88.4635	0.000600015							88.4635	6.95403
							89.3393	1.35245	89.3393	0.000611955							89.3393	6.9434
							90.2152	1.35318	90.2152	0.000624013							90.2152	6.93317
							91.0911	1.35387	91.0911	0.000636188							91.0911	6.92334
							91.967	1.35451	91.967	0.000648482							91.967	6.91388
							92.8428	1.3551	92.8428	0.000660892							92.8428	6.90477
							93.7187	1.35564	93.7187	0.000673421							93.7187	6.89599
							94.5946	1.35615	94.5946	0.000686067							94.5946	6.88753
							95.4705	1.35661	95.4705	0.000698831							95.4705	6.87937
							96.3464	1.35703	96.3464	0.000711712							96.3464	6.87151
							97.2222	1.35741	97.2222	0.000724711							97.2222	6.86391
							98.0981	1.35775	98.0981	0.000737828							98.0981	6.85658
							98.974	1.35806	98.974	0.000751062							98.974	6.8495
							99.8499	1.35833	99.8499	0.000764414							99.8499	6.84265
							100.726	1.35857	100.726	0.000777884							100.726	6.83603
							101.602	1.35877	101.602	0.000791471							101.602	6.82962
							102.477	1.35895	102.477	0.000805176							102.477	6.82341
							103.353	1.35909	103.353	0.000818998							103.353	6.8174
							104.229	1.3592	104.229	0.000832939							104.229	6.81157
							105.105	1.35929	105.105	0.000846996							105.105	6.80591
							105.981	1.35934	105.981	0.000861172							105.981	6.80043
							106.857	1.35937	106.857	0.000875465							106.857	6.7951
							107.733	1.35938	107.733	0.000889876							107.733	6.78992
							108.609	1.35936	108.609	0.000904404							108.609	6.78489
							109.484	1.35932	109.484	0.00091905							109.484	6.77999
							110.36	1.35925	110.36	0.000933814							110.36	6.77522
							111.236	1.35916	111.236	0.000948695							111.236	6.77058
							112.112	1.35905	112.112	0.000963694							112.112	6.76605
							112.988	1.35892	112.988	0.00097881							112.988	6.76164
							113.864	1.35877	113.864	0.000994044							113.864	6.75733
							114.74	1.3586	114.74	0.00101							114.74	6.75312
							115.616	1.35841	115.616	0.00102							115.616	6.74901
							116.491	1.35821	116.491	0.00104							116.491	6.74499
							117.367	1.35798	117.367	0.00106							117.367	6.74106
							118.243	1.35774	118.243	0.00107							118.243	6.73721
							119.119	1.35749	119.119	0.00109							119.119	6.73344
							119.995	1.35721	119.995	0.0011							119.995	6.72975
							120.871	1.35693	120.871	0.00112							120.871	6.72612
							121.747	1.35663	121.747	0.00114							121.747	6.72257
							122.623	1.35631	122.623	0.00115							122.623	6.71908
							123.499	1.35598	123.499	0.00117							123.499	6.71565
							124.374	1.35564	124.374	0.00119							124.374	6.71228
							125.25	1.35529	125.25	0.0012							125.25	6.70896
							126.126	1.35492	126.126	0.00122							126.126	6.7057
							127.002	1.35454	127.002	0.00124							127.002	6.70249
							127.878	1.35415	127.878	0.00125							127.878	6.69933
							128.754	1.35375	128.754	0.00127							128.754	6.69621
							129.63	1.35334	129.63	0.00129							129.63	6.69313
							130.506	1.35292	130.506	0.00131							130.506	6.6901
							131.381	1.35249	131.381	0.00132							131.381	6.68711
							132.257	1.35205	132.257	0.00134							132.257	6.68415
							133.133	1.3516	133.133	0.00136							133.133	6.68123
							134.009	1.35114	134.009	0.00138							134.009	6.67834
							134.885	1.35067	134.885	0.00139							134.885	6.67549
							135.761	1.3502	135.761	0.00141							135.761	6.67266
							136.637	1.34971	136.637	0.00143							136.637	6.66987
							137.513	1.34922	137.513	0.00145							137.513	6.6671
							138.388	1.34873	138.388	0.00147							138.388	6.66436
							139.264	1.34822	139.264	0.00149							139.264	6.66164
							140.14	1.34771	140.14	0.00151							140.14	6.65895
							141.016	1.34719	141.016	0.00152							141.016	6.65628
							141.892	1.34666	141.892	0.00154							141.892	6.65363
							142.768	1.34613	142.768	0.00156							142.768	6.65101
							143.644	1.3456	143.644	0.00158							143.644	6.6484
							144.52	1.34505	144.52	0.0016							144.52	6.64581
							145.395	1.3445	145.395	0.00162							145.395	6.64324
							146.271	1.34395	146.271	0.00164							146.271	6.64069
							147.147	1.34339	147.147	0.00166							147.147	6.63815
							148.023	1.34283	148.023	0.00168							148.023	6.63562
							148.899	1.34226	148.899	0.0017							148.899	6.63312
							149.775	1.34168	149.775	0.00172							149.775	6.63062
							150.651	1.34111	150.651	0.00174							150.651	6.62814
							151.527	1.34052	151.527	0.00176							151.527	6.62567
							152.402	1.33994	152.402	0.00178							152.402	6.62321
							153.278	1.33935	153.278	0.0018							153.278	6.62077
							154.154	1.33875	154.154	0.00182							154.154	6.61833
							155.03	1.33815	155.03	0.00184							155.03	6.61591
							155.906	1.33755	155.906	0.00186							155.906	6.61349
							156.782	1.33695	156.782	0.00188							156.782	6.61109
							157.658	1.33634	157.658	0.00191							157.658	6.60869
							158.534	1.33572	158.534	0.00193							158.534	6.6063
							159.409	1.33511	159.409	0.00195							159.409	6.60392
							160.285	1.33449	160.285	0.00197							160.285	6.60155
							161.161	1.33387	161.161	0.00199							161.161	6.59918
							162.037	1.33325	162.037	0.00201							162.037	6.59682
							162.913	1.33262	162.913	0.00203							162.913	6.59447
							163.789	1.33199	163.789	0.00206							163.789	6.59212
							164.665	1.33136	164.665	0.00208							164.665	6.58978
							165.541	1.33072	165.541	0.0021							165.541	6.58745
							166.416	1.33009	166.416	0.00212							166.416	6.58512
							167.292	1.32945	167.292	0.00215							167.292	6.58279
							168.168	1.32881	168.168	0.00217							168.168	6.58047
							169.044	1.32816	169.044	0.00219							169.044	6.57816
							169.92	1.32752	169.92	0.00221							169.92	6.57585
							170.796	1.32687	170.796	0.00224							170.796	6.57354
							171.672	1.32622	171.672	0.00226							171.672	6.57124
							172.548	1.32557	172.548	0.00228							172.548	6.56894
							173.423	1.32492	173.423	0.00231							173.423	6.56665
							174.299	1.32426	174.299	0.00233							174.299	6.56435
							175.175	1.32361	175.175	0.00235							175.175	6.56207
							176.051	1.32295	176.051	0.00238							176.051	6.55978
							176.927	1.32229	176.927	0.0024							176.927	6.5575
							177.803	1.32163	177.803	0.00242							177.803	6.55522
							178.679	1.32096	178.679	0.00245							178.679	6.55294
							179.555	1.3203	179.555	0.00247							179.555	6.55067
							180.43	1.31963	180.43	0.0025							180.43	6.5484
							181.306	1.31897	181.306	0.00252							181.306	6.54613
							182.182	1.3183	182.182	0.00254							182.182	6.54386
							183.058	1.31763	183.058	0.00257							183.058	6.54159
							183.934	1.31696	183.934	0.00259							183.934	6.53933
							184.81	1.31629	184.81	0.00262							184.81	6.53707
							185.686	1.31562	185.686	0.00264							185.686	6.53481
							186.562	1.31494	186.562	0.00267							186.562	6.53255
							187.437	1.31427	187.437	0.00269							187.437	6.5303
							188.313	1.31359	188.313	0.00272							188.313	6.52804
							189.189	1.31292	189.189	0.00274							189.189	6.52579
							190.065	1.31224	190.065	0.00277							190.065	6.52354
							190.941	1.31156	190.941	0.0028							190.941	6.52129
							191.817	1.31088	191.817	0.00282							191.817	6.51904
							192.693	1.3102	192.693	0.00285							192.693	6.51679
							193.569	1.30952	193.569	0.00287							193.569	6.51454
							194.444	1.30884	194.444	0.0029							194.444	6.5123
							195.32	1.30816	195.32	0.00293							195.32	6.51005
							196.196	1.30748	196.196	0.00295							196.196	6.50781
							197.072	1.30679	197.072	0.00298							197.072	6.50557
							197.948	1.30611	197.948	0.003							197.948	6.50332
							198.824	1.30542	198.824	0.00303							198.824	6.50108
							199.7	1.30474	199.7	0.00306							199.7	6.49884
							200.576	1.30405	200.576	0.00308							200.576	6.4966
							201.451	1.30337	201.451	0.00311							201.451	6.49436
							202.327	1.30268	202.327	0.00314							202.327	6.49213
							203.203	1.30199	203.203	0.00317							203.203	6.48989
							204.079	1.3013	204.079	0.00319							204.079	6.48765
							204.955	1.30061	204.955	0.00322							204.955	6.48541
							205.831	1.29993	205.831	0.00325							205.831	6.48318
							206.707	1.29924	206.707	0.00328							206.707	6.48094
							207.583	1.29855	207.583	0.0033							207.583	6.47871
							208.458	1.29786	208.458	0.00333							208.458	6.47648
							209.334	1.29716	209.334	0.00336							209.334	6.47424
							210.21	1.29647	210.21	0.00339							210.21	6.47201
							211.086	1.29578	211.086	0.00342							211.086	6.46978
							211.962	1.29509	211.962	0.00344							211.962	6.46754
							212.838	1.2944	212.838	0.00347							212.838	6.46531
							213.714	1.2937	213.714	0.0035							213.714	6.46308
							214.59	1.29301	214.59	0.00353							214.59	6.46085
							215.465	1.29232	215.465	0.00356							215.465	6.45862
							216.341	1.29162	216.341	0.00359							216.341	6.45639
							217.217	1.29093	217.217	0.00362							217.217	6.45416
							218.093	1.29024	218.093	0.00365							218.093	6.45193
							218.969	1.28954	218.969	0.00368							218.969	6.4497
							219.845	1.28885	219.845	0.00371							219.845	6.44747
							220.721	1.28815	220.721	0.00374							220.721	6.44524
							221.597	1.28746	221.597	0.00376							221.597	6.44301
							222.472	1.28676	222.472	0.00379							222.472	6.44078
							223.348	1.28606	223.348	0.00382							223.348	6.43855
							224.224	1.28537	224.224	0.00385							224.224	6.43632
							225.1	1.28467	225.1	0.00388							225.1	6.4341
							225.976	1.28397	225.976	0.00392							225.976	6.43187
							226.852	1.28328	226.852	0.00395							226.852	6.42964
							227.728	1.28258	227.728	0.00398							227.728	6.42741
							228.604	1.28188	228.604	0.00401							228.604	6.42518
							229.479	1.28119	229.479	0.00404							229.479	6.42296
							230.355	1.28049	230.355	0.00407							230.355	6.42073
							231.231	1.27979	231.231	0.0041							231.231	6.4185
							232.107	1.27909	232.107	0.00413							232.107	6.41628
							232.983	1.2784	232.983	0.00416							232.983	6.41405
							233.859	1.2777	233.859	0.00419							233.859	6.41182
							234.735	1.277	234.735	0.00422							234.735	6.40959
							235.611	1.2763	235.611	0.00426							235.611	6.40737
							236.486	1.2756	236.486	0.00429							236.486	6.40514
							237.362	1.2749	237.362	0.00432							237.362	6.40292
							238.238	1.2742	238.238	0.00435							238.238	6.40069
							239.114	1.2735	239.114	0.00438							239.114	6.39846
							239.99	1.27281	239.99	0.00442							239.99	6.39624
							240.866	1.27211	240.866	0.00445							240.866	6.39401
							241.742	1.27141	241.742	0.00448							241.742	6.39179
							242.618	1.27071	242.618	0.00451							242.618	6.38956
							243.493	1.27001	243.493	0.00455							243.493	6.38733
							244.369	1.26931	244.369	0.00458							244.369	6.38511
							245.245	1.26861	245.245	0.00461							245.245	6.38288
							246.121	1.26791	246.121	0.00464							246.121	6.38066
							246.997	1.26721	246.997	0.00468							246.997	6.37843
							247.873	1.26651	247.873	0.00471							247.873	6.37621
							248.749	1.26581	248.749	0.00474							248.749	6.37398
							249.625	1.26511	249.625	0.00478							249.625	6.37175
							250.5	1.26441	250.5	0.00481							250.5	6.36953
							251.376	1.26371	251.376	0.00484							251.376	6.3673
							252.252	1.26301	252.252	0.00488							252.252	6.36508
							253.128	1.26231	253.128	0.00491							253.128	6.36285
							254.004	1.26161	254.004	0.00495							254.004	6.36063
							254.88	1.26091	254.88	0.00498							254.88	6.3584
							255.756	1.26021	255.756	0.00502							255.756	6.35618
							256.632	1.2595	256.632	0.00505							256.632	6.35395
							257.508	1.2588	257.508	0.00508							257.508	6.35173
							258.383	1.2581	258.383	0.00512							258.383	6.3495
							259.259	1.2574	259.259	0.00515							259.259	6.34728
							260.135	1.2567	260.135	0.00519							260.135	6.34505
							261.011	1.256	261.011	0.00522							261.011	6.34283
							261.887	1.2553	261.887	0.00526							261.887	6.3406
							262.763	1.2546	262.763	0.00529							262.763	6.33838
							263.639	1.2539	263.639	0.00533							263.639	6.33615
							264.515	1.2532	264.515	0.00536							264.515	6.33393
							265.39	1.25249	265.39	0.0054							265.39	6.3317
							266.266	1.25179	266.266	0.00544							266.266	6.32948
							267.142	1.25109	267.142	0.00547							267.142	6.32725
							268.018	1.25039	268.018	0.00551							268.018	6.32503
							268.894	1.24969	268.894	0.00554							268.894	6.3228
							269.77	1.24899	269.77	0.00558							269.77	6.32058
							270.646	1.24829	270.646	0.00562							270.646	6.31835
							271.522	1.24758	271.522	0.00565							271.522	6.31613
							272.397	1.24688	272.397	0.00569							272.397	6.3139
							273.273	1.24618	273.273	0.00573							273.273	6.31168
							274.149	1.24548	274.149	0.00576							274.149	6.30946
							275.025	1.24478	275.025	0.0058							275.025	6.30723
							275.901	1.24408	275.901	0.00584							275.901	6.30501
							276.777	1.24337	276.777	0.00587							276.777	6.30278
							277.653	1.24267	277.653	0.00591							277.653	6.30056
							278.529	1.24197	278.529	0.00595							278.529	6.29833
							279.404	1.24127	279.404	0.00599							279.404	6.29611
							280.28	1.24057	280.28	0.00602							280.28	6.29388
							281.156	1.23987	281.156	0.00606							281.156	6.29166
							282.032	1.23916	282.032	0.0061							282.032	6.28943
							282.908	1.23846	282.908	0.00614							282.908	6.28721
							283.784	1.23776	283.784	0.00617							283.784	6.28498
							284.66	1.23706	284.66	0.00621							284.66	6.28276
							285.536	1.23636	285.536	0.00625							285.536	6.28053
							286.411	1.23565	286.411	0.00629							286.411	6.27831
							287.287	1.23495	287.287	0.00633							287.287	6.27609
							288.163	1.23425	288.163	0.00637							288.163	6.27386
							289.039	1.23355	289.039	0.00641							289.039	6.27164
							289.915	1.23285	289.915	0.00644							289.915	6.26941
							290.791	1.23214	290.791	0.00648							290.791	6.26719
							291.667	1.23144	291.667	0.00652							291.667	6.26496
							292.543	1.23074	292.543	0.00656							292.543	6.26274
							293.418	1.23004	293.418	0.0066							293.418	6.26051
							294.294	1.22934	294.294	0.00664							294.294	6.25829
							295.17	1.22863	295.17	0.00668							295.17	6.25606
							296.046	1.22793	296.046	0.00672							296.046	6.25384
							296.922	1.22723	296.922	0.00676							296.922	6.25162
							297.798	1.22653	297.798	0.0068							297.798	6.24939
							298.674	1.22583	298.674	0.00684							298.674	6.24717
							299.55	1.22512	299.55	0.00688							299.55	6.24494
							300.425	1.22442	300.425	0.00692							300.425	6.24272
							301.301	1.22372	301.301	0.00696							301.301	6.24049
							302.177	1.22302	302.177	0.007							302.177	6.23827
							303.053	1.22231	303.053	0.00704							303.053	6.23604
							303.929	1.22161	303.929	0.00708							303.929	6.23382
							304.805	1.22091	304.805	0.00712							304.805	6.23159
							305.681	1.22021	305.681	0.00716							305.681	6.22937
							306.557	1.21951	306.557	0.00721							306.557	6.22715
							307.432	1.2188	307.432	0.00725							307.432	6.22492
							308.308	1.2181	308.308	0.00729							308.308	6.2227
							309.184	1.2174	309.184	0.00733							309.184	6.22047
							310.06	1.2167	310.06	0.00737							310.06	6.21825
							310.936	1.21599	310.936	0.00741							310.936	6.21602
							311.812	1.21529	311.812	0.00745							311.812	6.2138
							312.688	1.21459	312.688	0.0075							312.688	6.21157
							313.564	1.21389	313.564	0.00754							313.564	6.20935
							314.439	1.21319	314.439	0.00758							314.439	6.20712
							315.315	1.21248	315.315	0.00762							315.315	6.2049
							316.191	1.21178	316.191	0.00767							316.191	6.20268
							317.067	1.21108	317.067	0.00771							317.067	6.20045
							317.943	1.21038	317.943	0.00775							317.943	6.19823
							318.819	1.20967	318.819	0.00779							318.819	6.196
							319.695	1.20897	319.695	0.00784							319.695	6.19378
							320.571	1.20827	320.571	0.00788							320.571	6.19155
							321.446	1.20757	321.446	0.00792							321.446	6.18933
							322.322	1.20686	322.322	0.00797							322.322	6.1871
							323.198	1.20616	323.198	0.00801							323.198	6.18488
							324.074	1.20546	324.074	0.00805							324.074	6.18266
							324.95	1.20476	324.95	0.0081							324.95	6.18043
							325.826	1.20405	325.826	0.00814							325.826	6.17821
							326.702	1.20335	326.702	0.00818							326.702	6.17598
							327.578	1.20265	327.578	0.00823							327.578	6.17376
							328.453	1.20195	328.453	0.00827							328.453	6.17153
							329.329	1.20125	329.329	0.00832							329.329	6.16931
							330.205	1.20054	330.205	0.00836							330.205	6.16708
							331.081	1.19984	331.081	0.0084							331.081	6.16486
							331.957	1.19914	331.957	0.00845							331.957	6.16263
							332.833	1.19844	332.833	0.00849							332.833	6.16041
							333.709	1.19773	333.709	0.00854							333.709	6.15819
							334.585	1.19703	334.585	0.00858							334.585	6.15596
							335.46	1.19633	335.46	0.00863							335.46	6.15374
							336.336	1.19563	336.336	0.00867							336.336	6.15151
							337.212	1.19492	337.212	0.00872							337.212	6.14929
							338.088	1.19422	338.088	0.00876							338.088	6.14706
							338.964	1.19352	338.964	0.00881							338.964	6.14484
							339.84	1.19282	339.84	0.00885							339.84	6.14261
							340.716	1.19211	340.716	0.0089							340.716	6.14039
							341.592	1.19141	341.592	0.00895							341.592	6.13817
							342.467	1.19071	342.467	0.00899							342.467	6.13594
							343.343	1.19001	343.343	0.00904							343.343	6.13372
							344.219	1.1893	344.219	0.00908							344.219	6.13149
							345.095	1.1886	345.095	0.00913							345.095	6.12927
							345.971	1.1879	345.971	0.00918							345.971	6.12704
							346.847	1.1872	346.847	0.00922							346.847	6.12482
							347.723	1.1865	347.723	0.00927							347.723	6.12259
							348.599	1.18579	348.599	0.00932							348.599	6.12037
							349.474	1.18509	349.474	0.00936							349.474	6.11814
							350.35	1.18439	350.35	0.00941							350.35	6.11592
							351.226	1.18369	351.226	0.00946							351.226	6.1137
							352.102	1.18298	352.102	0.00951							352.102	6.11147
							352.978	1.18228	352.978	0.00955							352.978	6.10925
							353.854	1.18158	353.854	0.0096							353.854	6.10702
							354.73	1.18088	354.73	0.00965							354.73	6.1048
							355.606	1.18017	355.606	0.0097							355.606	6.10257
							356.481	1.17947	356.481	0.00974							356.481	6.10035
							357.357	1.17877	357.357	0.00979							357.357	6.09812
							358.233	1.17807	358.233	0.00984							358.233	6.0959
							359.109	1.17736	359.109	0.00989							359.109	6.09368
							359.985	1.17666	359.985	0.00994							359.985	6.09145
							360.861	1.17596	360.861	0.00998							360.861	6.08923
							361.737	1.17526	361.737	0.01003							361.737	6.087
							362.613	1.17455	362.613	0.01008							362.613	6.08478
							363.488	1.17385	363.488	0.01013							363.488	6.08255
							364.364	1.17315	364.364	0.01018							364.364	6.08033
							365.24	1.17245	365.24	0.01023							365.24	6.0781
							366.116	1.17174	366.116	0.01028							366.116	6.07588
							366.992	1.17104	366.992	0.01033							366.992	6.07365
							367.868	1.17034	367.868	0.01038							367.868	6.07143
							368.744	1.16964	368.744	0.01043							368.744	6.06921
							369.62	1.16893	369.62	0.01047							369.62	6.06698
							370.495	1.16823	370.495	0.01052							370.495	6.06476
							371.371	1.16753	371.371	0.01057							371.371	6.06253
							372.247	1.16683	372.247	0.01062							372.247	6.06031
							373.123	1.16612	373.123	0.01067							373.123	6.05808
							373.999	1.16542	373.999	0.01072							373.999	6.05586
							374.875	1.16472	374.875	0.01077							374.875	6.05363
							375.751	1.16402	375.751	0.01083							375.751	6.05141
							376.627	1.16332	376.627	0.01088							376.627	6.04919
							377.502	1.16261	377.502	0.01093							377.502	6.04696
							378.378	1.16191	378.378	0.01098							378.378	6.04474
							379.254	1.16121	379.254	0.01103							379.254	6.04251
							380.13	1.16051	380.13	0.01108							380.13	6.04029
							381.006	1.1598	381.006	0.01113							381.006	6.03806
							381.882	1.1591	381.882	0.01118							381.882	6.03584
							382.758	1.1584	382.758	0.01123							382.758	6.03361
							383.634	1.1577	383.634	0.01128							383.634	6.03139
							384.51	1.15699	384.51	0.01134							384.51	6.02916
							385.385	1.15629	385.385	0.01139							385.385	6.02694
							386.261	1.15559	386.261	0.01144							386.261	6.02472
							387.137	1.15489	387.137	0.01149							387.137	6.02249
							388.013	1.15418	388.013	0.01154							388.013	6.02027
							388.889	1.15348	388.889	0.0116							388.889	6.01804
							389.765	1.15278	389.765	0.01165							389.765	6.01582
							390.641	1.15208	390.641	0.0117							390.641	6.01359
							391.517	1.15137	391.517	0.01175							391.517	6.01137
							392.392	1.15067	392.392	0.01181							392.392	6.00914
							393.268	1.14997	393.268	0.01186							393.268	6.00692
							394.144	1.14927	394.144	0.01191							394.144	6.0047
							395.02	1.14856	395.02	0.01196							395.02	6.00247
							395.896	1.14786	395.896	0.01202							395.896	6.00025
							396.772	1.14716	396.772	0.01207							396.772	5.99802
							397.648	1.14646	397.648	0.01212							397.648	5.9958
							398.524	1.14575	398.524	0.01218							398.524	5.99357
							399.399	1.14505	399.399	0.01223							399.399	5.99135
							400.275	1.14435	400.275	0.01228							400.275	5.98912
							401.151	1.14365	401.151	0.01234							401.151	5.9869
							402.027	1.14294	402.027	0.01239							402.027	5.98468
							402.903	1.14224	402.903	0.01245							402.903	5.98245
							403.779	1.14154	403.779	0.0125							403.779	5.98023
							404.655	1.14084	404.655	0.01255							404.655	5.978
							405.531	1.14013	405.531	0.01261							405.531	5.97578
							406.406	1.13943	406.406	0.01266							406.406	5.97355
							407.282	1.13873	407.282	0.01272							407.282	5.97133
							408.158	1.13803	408.158	0.01277							408.158	5.9691
							409.034	1.13732	409.034	0.01283							409.034	5.96688
							409.91	1.13662	409.91	0.01288							409.91	5.96465
							410.786	1.13592	410.786	0.01294							410.786	5.96243
							411.662	1.13522	411.662	0.01299							411.662	5.96021
							412.538	1.13451	412.538	0.01305							412.538	5.95798
							413.413	1.13381	413.413	0.0131							413.413	5.95576
							414.289	1.13311	414.289	0.01316							414.289	5.95353
							415.165	1.13241	415.165	0.01322							415.165	5.95131
							416.041	1.13171	416.041	0.01327							416.041	5.94908
							416.917	1.131	416.917	0.01333							416.917	5.94686
							417.793	1.1303	417.793	0.01338							417.793	5.94463
							418.669	1.1296	418.669	0.01344							418.669	5.94241
							419.545	1.1289	419.545	0.0135							419.545	5.94019
							420.42	1.12819	420.42	0.01355							420.42	5.93796
							421.296	1.12749	421.296	0.01361							421.296	5.93574
							422.172	1.12679	422.172	0.01367							422.172	5.93351
							423.048	1.12609	423.048	0.01372							423.048	5.93129
							423.924	1.12538	423.924	0.01378							423.924	5.92906
							424.8	1.12468	424.8	0.01384							424.8	5.92684
							425.676	1.12398	425.676	0.01389							425.676	5.92461
							426.552	1.12328	426.552	0.01395							426.552	5.92239
							427.427	1.12257	427.427	0.01401							427.427	5.92016
							428.303	1.12187	428.303	0.01406							428.303	5.91794
							429.179	1.12117	429.179	0.01412							429.179	5.91572
							430.055	1.12047	430.055	0.01418							430.055	5.91349
							430.931	1.11976	430.931	0.01424							430.931	5.91127
							431.807	1.11906	431.807	0.0143							431.807	5.90904
							432.683	1.11836	432.683	0.01435							432.683	5.90682
							433.559	1.11766	433.559	0.01441							433.559	5.90459
							434.434	1.11695	434.434	0.01447							434.434	5.90237
							435.31	1.11625	435.31	0.01453							435.31	5.90014
							436.186	1.11555	436.186	0.01459							436.186	5.89792
							437.062	1.11485	437.062	0.01465							437.062	5.8957
							437.938	1.11414	437.938	0.0147							437.938	5.89347
							438.814	1.11344	438.814	0.01476							438.814	5.89125
							439.69	1.11274	439.69	0.01482							439.69	5.88902
							440.566	1.11204	440.566	0.01488							440.566	5.8868
							441.441	1.11133	441.441	0.01494							441.441	5.88457
							442.317	1.11063	442.317	0.015							442.317	5.88235
							443.193	1.10993	443.193	0.01506							443.193	5.88012
							444.069	1.10923	444.069	0.01512							444.069	5.8779
							444.945	1.10852	444.945	0.01518							444.945	5.87568
							445.821	1.10782	445.821	0.01524							445.821	5.87345
							446.697	1.10712	446.697	0.0153							446.697	5.87123
							447.573	1.10642	447.573	0.01536							447.573	5.869
							448.448	1.10571	448.448	0.01542							448.448	5.86678
							449.324	1.10501	449.324	0.01548							449.324	5.86455
							450.2	1.10431	450.2	0.01554							450.2	5.86233
							451.076	1.10361	451.076	0.0156							451.076	5.8601
							451.952	1.1029	451.952	0.01566							451.952	5.85788
							452.828	1.1022	452.828	0.01572							452.828	5.85565
							453.704	1.1015	453.704	0.01578							453.704	5.85343
							454.58	1.1008	454.58	0.01584							454.58	5.85121
							455.455	1.10009	455.455	0.0159							455.455	5.84898
							456.331	1.09939	456.331	0.01597							456.331	5.84676
							457.207	1.09869	457.207	0.01603							457.207	5.84453
							458.083	1.09799	458.083	0.01609							458.083	5.84231
							458.959	1.09728	458.959	0.01615							458.959	5.84008
							459.835	1.09658	459.835	0.01621							459.835	5.83786
							460.711	1.09588	460.711	0.01627							460.711	5.83563
							461.587	1.09518	461.587	0.01634							461.587	5.83341
							462.462	1.09448	462.462	0.0164							462.462	5.83119
							463.338	1.09377	463.338	0.01646							463.338	5.82896
							464.214	1.09307	464.214	0.01652							464.214	5.82674
							465.09	1.09237	465.09	0.01658							465.09	5.82451
							465.966	1.09167	465.966	0.01665							465.966	5.82229
							466.842	1.09096	466.842	0.01671							466.842	5.82006
							467.718	1.09026	467.718	0.01677							467.718	5.81784
							468.594	1.08956	468.594	0.01684							468.594	5.81561
							469.469	1.08886	469.469	0.0169							469.469	5.81339
							470.345	1.08815	470.345	0.01696							470.345	5.81116
							471.221	1.08745	471.221	0.01702							471.221	5.80894
							472.097	1.08675	472.097	0.01709							472.097	5.80672
							472.973	1.08605	472.973	0.01715							472.973	5.80449
							473.849	1.08534	473.849	0.01722							473.849	5.80227
							474.725	1.08464	474.725	0.01728							474.725	5.80004
							475.601	1.08394	475.601	0.01734							475.601	5.79782
							476.476	1.08324	476.476	0.01741							476.476	5.79559
							477.352	1.08253	477.352	0.01747							477.352	5.79337
							478.228	1.08183	478.228	0.01753							478.228	5.79114
							479.104	1.08113	479.104	0.0176							479.104	5.78892
							479.98	1.08043	479.98	0.01766							479.98	5.7867
							480.856	1.07972	480.856	0.01773							480.856	5.78447
							481.732	1.07902	481.732	0.01779							481.732	5.78225
							482.608	1.07832	482.608	0.01786							482.608	5.78002
							483.483	1.07762	483.483	0.01792							483.483	5.7778
							484.359	1.07691	484.359	0.01799							484.359	5.77557
							485.235	1.07621	485.235	0.01805							485.235	5.77335
							486.111	1.07551	486.111	0.01812							486.111	5.77112
							486.987	1.07481	486.987	0.01818							486.987	5.7689
							487.863	1.0741	487.863	0.01825							487.863	5.76668
							488.739	1.0734	488.739	0.01831							488.739	5.76445
							489.615	1.0727	489.615	0.01838							489.615	5.76223
							490.49	1.072	490.49	0.01845							490.49	5.76
							491.366	1.07129	491.366	0.01851							491.366	5.75778
							492.242	1.07059	492.242	0.01858							492.242	5.75555
							493.118	1.06989	493.118	0.01864							493.118	5.75333
							493.994	1.06919	493.994	0.01871							493.994	5.7511
							494.87	1.06848	494.87	0.01878							494.87	5.74888
							495.746	1.06778	495.746	0.01884							495.746	5.74665
							496.622	1.06708	496.622	0.01891							496.622	5.74443
							497.498	1.06638	497.498	0.01898							497.498	5.74221
							498.373	1.06567	498.373	0.01904							498.373	5.73998
							499.249	1.06497	499.249	0.01911							499.249	5.73776
							500.125	1.06427	500.125	0.01918							500.125	5.73553
							501.001	1.06357	501.001	0.01924							501.001	5.73331
							501.877	1.06286	501.877	0.01931							501.877	5.73108
							502.753	1.06216	502.753	0.01938							502.753	5.72886
							503.629	1.06146	503.629	0.01945							503.629	5.72663
							504.505	1.06076	504.505	0.01951							504.505	5.72441
							505.38	1.06005	505.38	0.01958							505.38	5.72219
							506.256	1.05935	506.256	0.01965							506.256	5.71996
							507.132	1.05865	507.132	0.01972							507.132	5.71774
							508.008	1.05795	508.008	0.01979							508.008	5.71551
							508.884	1.05725	508.884	0.01986							508.884	5.71329
							509.76	1.05654	509.76	0.01992							509.76	5.71106
							510.636	1.05584	510.636	0.01999							510.636	5.70884
							511.512	1.05514	511.512	0.02006							511.512	5.70661
							512.387	1.05444	512.387	0.02013							512.387	5.70439
							513.263	1.05373	513.263	0.0202							513.263	5.70216
							514.139	1.05303	514.139	0.02027							514.139	5.69994
							515.015	1.05233	515.015	0.02034							515.015	5.69772
							515.891	1.05163	515.891	0.02041							515.891	5.69549
							516.767	1.05092	516.767	0.02047							516.767	5.69327
							517.643	1.05022	517.643	0.02054							517.643	5.69104
							518.519	1.04952	518.519	0.02061							518.519	5.68882
							519.394	1.04882	519.394	0.02068							519.394	5.68659
							520.27	1.04811	520.27	0.02075							520.27	5.68437
							521.146	1.04741	521.146	0.02082							521.146	5.68214
							522.022	1.04671	522.022	0.02089							522.022	5.67992
							522.898	1.04601	522.898	0.02096							522.898	5.6777
							523.774	1.0453	523.774	0.02103							523.774	5.67547
							524.65	1.0446	524.65	0.0211							524.65	5.67325
							525.526	1.0439	525.526	0.02117							525.526	5.67102
							526.401	1.0432	526.401	0.02125							526.401	5.6688
							527.277	1.04249	527.277	0.02132							527.277	5.66657
							528.153	1.04179	528.153	0.02139							528.153	5.66435
							529.029	1.04109	529.029	0.02146							529.029	5.66212
							529.905	1.04039	529.905	0.02153							529.905	5.6599
							530.781	1.03968	530.781	0.0216							530.781	5.65768
							531.657	1.03898	531.657	0.02167							531.657	5.65545
							532.533	1.03828	532.533	0.02174							532.533	5.65323
							533.408	1.03758	533.408	0.02181							533.408	5.651
							534.284	1.03687	534.284	0.02189							534.284	5.64878
							535.16	1.03617	535.16	0.02196							535.16	5.64655
							536.036	1.03547	536.036	0.02203							536.036	5.64433
							536.912	1.03477	536.912	0.0221							536.912	5.6421
							537.788	1.03406	537.788	0.02217							537.788	5.63988
							538.664	1.03336	538.664	0.02225							538.664	5.63765
							539.54	1.03266	539.54	0.02232							539.54	5.63543
							540.415	1.03196	540.415	0.02239							540.415	5.63321
							541.291	1.03125	541.291	0.02246							541.291	5.63098
							542.167	1.03055	542.167	0.02254							542.167	5.62876
							543.043	1.02985	543.043	0.02261							543.043	5.62653
							543.919	1.02915	543.919	0.02268							543.919	5.62431
							544.795	1.02844	544.795	0.02276							544.795	5.62208
							545.671	1.02774	545.671	0.02283							545.671	5.61986
							546.547	1.02704	546.547	0.0229							546.547	5.61763
							547.422	1.02634	547.422	0.02298							547.422	5.61541
							548.298	1.02563	548.298	0.02305							548.298	5.61319
							549.174	1.02493	549.174	0.02312							549.174	5.61096
							550.05	1.02423	550.05	0.0232							550.05	5.60874
							550.926	1.02353	550.926	0.02327							550.926	5.60651
							551.802	1.02282	551.802	0.02335							551.802	5.60429
							552.678	1.02212	552.678	0.02342							552.678	5.60206
							553.554	1.02142	553.554	0.02349							553.554	5.59984
							554.429	1.02072	554.429	0.02357							554.429	5.59761
							555.305	1.02002	555.305	0.02364							555.305	5.59539
							556.181	1.01931	556.181	0.02372							556.181	5.59316
							557.057	1.01861	557.057	0.02379							557.057	5.59094
							557.933	1.01791	557.933	0.02387							557.933	5.58872
							558.809	1.01721	558.809	0.02394							558.809	5.58649
							559.685	1.0165	559.685	0.02402							559.685	5.58427
							560.561	1.0158	560.561	0.02409							560.561	5.58204
							561.436	1.0151	561.436	0.02417							561.436	5.57982
							562.312	1.0144	562.312	0.02424							562.312	5.57759
							563.188	1.01369	563.188	0.02432							563.188	5.57537
							564.064	1.01299	564.064	0.02439							564.064	5.57314
							564.94	1.01229	564.94	0.02447							564.94	5.57092
							565.816	1.01159	565.816	0.02455							565.816	5.5687
							566.692	1.01088	566.692	0.02462							566.692	5.56647
							567.568	1.01018	567.568	0.0247							567.568	5.56425
							568.443	1.00948	568.443	0.02477							568.443	5.56202
							569.319	1.00878	569.319	0.02485							569.319	5.5598
							570.195	1.00807	570.195	0.02493							570.195	5.55757
							571.071	1.00737	571.071	0.025							571.071	5.55535
							571.947	1.00667	571.947	0.02508							571.947	5.55312
							572.823	1.00597	572.823	0.02516							572.823	5.5509
							573.699	1.00526	573.699	0.02523							573.699	5.54868
							574.575	1.00456	574.575	0.02531							574.575	5.54645
							575.45	1.00386	575.45	0.02539							575.45	5.54423
							576.326	1.00316	576.326	0.02547							576.326	5.542
							577.202	1.00245	577.202	0.02554							577.202	5.53978
							578.078	1.00175	578.078	0.02562							578.078	5.53755
							578.954	1.00105	578.954	0.0257							578.954	5.53533
							579.83	1.00035	579.83	0.02578							579.83	5.5331
							580.706	0.99964	580.706	0.02586							580.706	5.53088
							581.582	0.99894	581.582	0.02593							581.582	5.52865
							582.457	0.99824	582.457	0.02601							582.457	5.52643
							583.333	0.99754	583.333	0.02609							583.333	5.52421
							584.209	0.99683	584.209	0.02617							584.209	5.52198
							585.085	0.99613	585.085	0.02625							585.085	5.51976
							585.961	0.99543	585.961	0.02633							585.961	5.51753
							586.837	0.99473	586.837	0.0264							586.837	5.51531
							587.713	0.99402	587.713	0.02648							587.713	5.51308
							588.589	0.99332	588.589	0.02656							588.589	5.51086
							589.464	0.99262	589.464	0.02664							589.464	5.50863
							590.34	0.99192	590.34	0.02672							590.34	5.50641
							591.216	0.99121	591.216	0.0268							591.216	5.50419
							592.092	0.99051	592.092	0.02688							592.092	5.50196
							592.968	0.98981	592.968	0.02696							592.968	5.49974
							593.844	0.98911	593.844	0.02704							593.844	5.49751
							594.72	0.9884	594.72	0.02712							594.72	5.49529
							595.596	0.9877	595.596	0.0272							595.596	5.49306
							596.471	0.987	596.471	0.02728							596.471	5.49084
							597.347	0.9863	597.347	0.02736							597.347	5.48861
							598.223	0.98559	598.223	0.02744							598.223	5.48639
							599.099	0.98489	599.099	0.02752							599.099	5.48416
							599.975	0.98419	599.975	0.0276							599.975	5.48194
							600.851	0.98349	600.851	0.02768							600.851	5.47972
							601.727	0.98279	601.727	0.02776							601.727	5.47749
							602.603	0.98208	602.603	0.02784							602.603	5.47527
							603.478	0.98138	603.478	0.02792							603.478	5.47304
							604.354	0.98068	604.354	0.028							604.354	5.47082
							605.23	0.97998	605.23	0.02809							605.23	5.46859
							606.106	0.97927	606.106	0.02817							606.106	5.46637
							606.982	0.97857	606.982	0.02825							606.982	5.46414
							607.858	0.97787	607.858	0.02833							607.858	5.46192
							608.734	0.97717	608.734	0.02841							608.734	5.4597
							609.61	0.97646	609.61	0.02849							609.61	5.45747
							610.485	0.97576	610.485	0.02857							610.485	5.45525
							611.361	0.97506	611.361	0.02866							611.361	5.45302
							612.237	0.97436	612.237	0.02874							612.237	5.4508
							613.113	0.97365	613.113	0.02882							613.113	5.44857
							613.989	0.97295	613.989	0.0289							613.989	5.44635
							614.865	0.97225	614.865	0.02899							614.865	5.44412
							615.741	0.97155	615.741	0.02907							615.741	5.4419
							616.617	0.97084	616.617	0.02915							616.617	5.43968
							617.492	0.97014	617.492	0.02923							617.492	5.43745
							618.368	0.96944	618.368	0.02932							618.368	5.43523
							619.244	0.96874	619.244	0.0294							619.244	5.433
							620.12	0.96803	620.12	0.02948							620.12	5.43078
							620.996	0.96733	620.996	0.02957							620.996	5.42855
							621.872	0.96663	621.872	0.02965							621.872	5.42633
							622.748	0.96593	622.748	0.02973							622.748	5.4241
							623.624	0.96522	623.624	0.02982							623.624	5.42188
							624.5	0.96452	624.5	0.0299							624.5	5.41965
							625.375	0.96382	625.375	0.02999							625.375	5.41743
							626.251	0.96312	626.251	0.03007							626.251	5.41521
							627.127	0.96241	627.127	0.03015							627.127	5.41298
							628.003	0.96171	628.003	0.03024							628.003	5.41076
							628.879	0.96101	628.879	0.03032							628.879	5.40853
							629.755	0.96031	629.755	0.03041							629.755	5.40631
							630.631	0.9596	630.631	0.03049							630.631	5.40408
							631.507	0.9589	631.507	0.03058							631.507	5.40186
							632.382	0.9582	632.382	0.03066							632.382	5.39963
							633.258	0.9575	633.258	0.03075							633.258	5.39741
							634.134	0.95679	634.134	0.03083							634.134	5.39519
							635.01	0.95609	635.01	0.03092							635.01	5.39296
							635.886	0.95539	635.886	0.031							635.886	5.39074
							636.762	0.95469	636.762	0.03109							636.762	5.38851
							637.638	0.95398	637.638	0.03117							637.638	5.38629
							638.514	0.95328	638.514	0.03126							638.514	5.38406
							639.389	0.95258	639.389	0.03134							639.389	5.38184
							640.265	0.95188	640.265	0.03143							640.265	5.37961
							641.141	0.95117	641.141	0.03152							641.141	5.37739
							642.017	0.95047	642.017	0.0316							642.017	5.37516
							642.893	0.94977	642.893	0.03169							642.893	5.37294
							643.769	0.94907	643.769	0.03178							643.769	5.37072
							644.645	0.94836	644.645	0.03186							644.645	5.36849
							645.521	0.94766	645.521	0.03195							645.521	5.36627
							646.396	0.94696	646.396	0.03204							646.396	5.36404
							647.272	0.94626	647.272	0.03212							647.272	5.36182
							648.148	0.94556	648.148	0.03221							648.148	5.35959
							649.024	0.94485	649.024	0.0323							649.024	5.35737
							649.9	0.94415	649.9	0.03238							649.9	5.35514
							650.776	0.94345	650.776	0.03247							650.776	5.35292
							651.652	0.94275	651.652	0.03256							651.652	5.3507
							652.528	0.94204	652.528	0.03265							652.528	5.34847
							653.403	0.94134	653.403	0.03273							653.403	5.34625
							654.279	0.94064	654.279	0.03282							654.279	5.34402
							655.155	0.93994	655.155	0.03291							655.155	5.3418
							656.031	0.93923	656.031	0.033							656.031	5.33957
							656.907	0.93853	656.907	0.03309							656.907	5.33735
							657.783	0.93783	657.783	0.03317							657.783	5.33512
							658.659	0.93713	658.659	0.03326							658.659	5.3329
							659.535	0.93642	659.535	0.03335							659.535	5.33068
							660.41	0.93572	660.41	0.03344							660.41	5.32845
							661.286	0.93502	661.286	0.03353							661.286	5.32623
							662.162	0.93432	662.162	0.03362							662.162	5.324
							663.038	0.93361	663.038	0.03371							663.038	5.32178
							663.914	0.93291	663.914	0.0338							663.914	5.31955
							664.79	0.93221	664.79	0.03388							664.79	5.31733
							665.666	0.93151	665.666	0.03397							665.666	5.3151
							666.542	0.9308	666.542	0.03406							666.542	5.31288
							667.417	0.9301	667.417	0.03415							667.417	5.31065
							668.293	0.9294	668.293	0.03424							668.293	5.30843
							669.169	0.9287	669.169	0.03433							669.169	5.30621
							670.045	0.92799	670.045	0.03442							670.045	5.30398
							670.921	0.92729	670.921	0.03451							670.921	5.30176
							671.797	0.92659	671.797	0.0346							671.797	5.29953
							672.673	0.92589	672.673	0.03469							672.673	5.29731
							673.549	0.92518	673.549	0.03478							673.549	5.29508
							674.424	0.92448	674.424	0.03487							674.424	5.29286
							675.3	0.92378	675.3	0.03496							675.3	5.29063
							676.176	0.92308	676.176	0.03506							676.176	5.28841
							677.052	0.92237	677.052	0.03515							677.052	5.28619
							677.928	0.92167	677.928	0.03524							677.928	5.28396
							678.804	0.92097	678.804	0.03533							678.804	5.28174
							679.68	0.92027	679.68	0.03542							679.68	5.27951
							680.556	0.91956	680.556	0.03551							680.556	5.27729
							681.431	0.91886	681.431	0.0356							681.431	5.27506
							682.307	0.91816	682.307	0.03569							682.307	5.27284
							683.183	0.91746	683.183	0.03579							683.183	5.27061
							684.059	0.91675	684.059	0.03588							684.059	5.26839
							684.935	0.91605	684.935	0.03597							684.935	5.26616
							685.811	0.91535	685.811	0.03606							685.811	5.26394
							686.687	0.91465	686.687	0.03615							686.687	5.26172
							687.563	0.91394	687.563	0.03625							687.563	5.25949
							688.438	0.91324	688.438	0.03634							688.438	5.25727
							689.314	0.91254	689.314	0.03643							689.314	5.25504
							690.19	0.91184	690.19	0.03652							690.19	5.25282
							691.066	0.91114	691.066	0.03662							691.066	5.25059
							691.942	0.91043	691.942	0.03671							691.942	5.24837
							692.818	0.90973	692.818	0.0368							692.818	5.24614
							693.694	0.90903	693.694	0.0369							693.694	5.24392
							694.57	0.90833	694.57	0.03699							694.57	5.2417
							695.445	0.90762	695.445	0.03708							695.445	5.23947
							696.321	0.90692	696.321	0.03718							696.321	5.23725
							697.197	0.90622	697.197	0.03727							697.197	5.23502
							698.073	0.90552	698.073	0.03736							698.073	5.2328
							698.949	0.90481	698.949	0.03746							698.949	5.23057
							699.825	0.90411	699.825	0.03755							699.825	5.22835
							700.701	0.90341	700.701	0.03764							700.701	5.22612
							701.577	0.90271	701.577	0.03774							701.577	5.2239
							702.452	0.902	702.452	0.03783							702.452	5.22168
							703.328	0.9013	703.328	0.03793							703.328	5.21945
							704.204	0.9006	704.204	0.03802							704.204	5.21723
							705.08	0.8999	705.08	0.03812							705.08	5.215
							705.956	0.89919	705.956	0.03821							705.956	5.21278
							706.832	0.89849	706.832	0.03831							706.832	5.21055
							707.708	0.89779	707.708	0.0384							707.708	5.20833
							708.584	0.89709	708.584	0.0385							708.584	5.2061
							709.459	0.89638	709.459	0.03859							709.459	5.20388
							710.335	0.89568	710.335	0.03869							710.335	5.20165
							711.211	0.89498	711.211	0.03878							711.211	5.19943
							712.087	0.89428	712.087	0.03888							712.087	5.19721
							712.963	0.89357	712.963	0.03897							712.963	5.19498
							713.839	0.89287	713.839	0.03907							713.839	5.19276
							714.715	0.89217	714.715	0.03917							714.715	5.19053
							715.591	0.89147	715.591	0.03926							715.591	5.18831
							716.466	0.89076	716.466	0.03936							716.466	5.18608
							717.342	0.89006	717.342	0.03945							717.342	5.18386
							718.218	0.88936	718.218	0.03955							718.218	5.18163
							719.094	0.88866	719.094	0.03965							719.094	5.17941
							719.97	0.88795	719.97	0.03974							719.97	5.17719
							720.846	0.88725	720.846	0.03984							720.846	5.17496
							721.722	0.88655	721.722	0.03994							721.722	5.17274
							722.598	0.88585	722.598	0.04003							722.598	5.17051
							723.473	0.88514	723.473	0.04013							723.473	5.16829
							724.349	0.88444	724.349	0.04023							724.349	5.16606
							725.225	0.88374	725.225	0.04033							725.225	5.16384
							726.101	0.88304	726.101	0.04042							726.101	5.16161
							726.977	0.88233	726.977	0.04052							726.977	5.15939
							727.853	0.88163	727.853	0.04062							727.853	5.15716
							728.729	0.88093	728.729	0.04072							728.729	5.15494
							729.605	0.88023	729.605	0.04081							729.605	5.15272
							730.48	0.87952	730.48	0.04091							730.48	5.15049
							731.356	0.87882	731.356	0.04101							731.356	5.14827
							732.232	0.87812	732.232	0.04111							732.232	5.14604
							733.108	0.87742	733.108	0.04121							733.108	5.14382
							733.984	0.87671	733.984	0.04131							733.984	5.14159
							734.86	0.87601	734.86	0.0414							734.86	5.13937
							735.736	0.87531	735.736	0.0415							735.736	5.13714
							736.612	0.87461	736.612	0.0416							736.612	5.13492
							737.487	0.87391	737.487	0.0417							737.487	5.1327
							738.363	0.8732	738.363	0.0418							738.363	5.13047
							739.239	0.8725	739.239	0.0419							739.239	5.12825
							740.115	0.8718	740.115	0.042							740.115	5.12602
							740.991	0.8711	740.991	0.0421							740.991	5.1238
							741.867	0.87039	741.867	0.0422							741.867	5.12157
							742.743	0.86969	742.743	0.0423							742.743	5.11935
							743.619	0.86899	743.619	0.0424							743.619	5.11712
							744.494	0.86829	744.494	0.0425							744.494	5.1149
							745.37	0.86758	745.37	0.0426							745.37	5.11268
							746.246	0.86688	746.246	0.0427							746.246	5.11045
							747.122	0.86618	747.122	0.0428							747.122	5.10823
							747.998	0.86548	747.998	0.0429							747.998	5.106
							748.874	0.86477	748.874	0.043							748.874	5.10378
							749.75	0.86407	749.75	0.0431							749.75	5.10155
							750.626	0.86337	750.626	0.0432							750.626	5.09933
							751.501	0.86267	751.501	0.0433							751.501	5.0971
							752.377	0.86196	752.377	0.0434							752.377	5.09488
							753.253	0.86126	753.253	0.0435							753.253	5.09265
							754.129	0.86056	754.129	0.0436							754.129	5.09043
							755.005	0.85986	755.005	0.04371							755.005	5.08821
							755.881	0.85915	755.881	0.04381							755.881	5.08598
							756.757	0.85845	756.757	0.04391							756.757	5.08376
							757.633	0.85775	757.633	0.04401							757.633	5.08153
							758.509	0.85705	758.509	0.04411							758.509	5.07931
							759.384	0.85634	759.384	0.04421							759.384	5.07708
							760.26	0.85564	760.26	0.04432							760.26	5.07486
							761.136	0.85494	761.136	0.04442							761.136	5.07263
							762.012	0.85424	762.012	0.04452							762.012	5.07041
							762.888	0.85353	762.888	0.04462							762.888	5.06819
							763.764	0.85283	763.764	0.04473							763.764	5.06596
							764.64	0.85213	764.64	0.04483							764.64	5.06374
							765.516	0.85143	765.516	0.04493							765.516	5.06151
							766.391	0.85072	766.391	0.04503							766.391	5.05929
							767.267	0.85002	767.267	0.04514							767.267	5.05706
							768.143	0.84932	768.143	0.04524							768.143	5.05484
							769.019	0.84862	769.019	0.04534							769.019	5.05261
							769.895	0.84791	769.895	0.04545							769.895	5.05039
							770.771	0.84721	770.771	0.04555							770.771	5.04816
							771.647	0.84651	771.647	0.04565							771.647	5.04594
							772.523	0.84581	772.523	0.04576							772.523	5.04372
							773.398	0.8451	773.398	0.04586							773.398	5.04149
							774.274	0.8444	774.274	0.04596							774.274	5.03927
							775.15	0.8437	775.15	0.04607							775.15	5.03704
							776.026	0.843	776.026	0.04617							776.026	5.03482
							776.902	0.84229	776.902	0.04628							776.902	5.03259
							777.778	0.84159	777.778	0.04638							777.778	5.03037
							778.654	0.84089	778.654	0.04649							778.654	5.02814
							779.53	0.84019	779.53	0.04659							779.53	5.02592
							780.405	0.83948	780.405	0.0467							780.405	5.0237
							781.281	0.83878	781.281	0.0468							781.281	5.02147
							782.157	0.83808	782.157	0.04691							782.157	5.01925
							783.033	0.83738	783.033	0.04701							783.033	5.01702
							783.909	0.83668	783.909	0.04712							783.909	5.0148
							784.785	0.83597	784.785	0.04722							784.785	5.01257
							785.661	0.83527	785.661	0.04733							785.661	5.01035
							786.537	0.83457	786.537	0.04743							786.537	5.00812
							787.412	0.83387	787.412	0.04754							787.412	5.0059
							788.288	0.83316	788.288	0.04764							788.288	5.00368
							789.164	0.83246	789.164	0.04775							789.164	5.00145
							790.04	0.83176	790.04	0.04786							790.04	4.99923
							790.916	0.83106	790.916	0.04796							790.916	4.997
							791.792	0.83035	791.792	0.04807							791.792	4.99478
							792.668	0.82965	792.668	0.04817							792.668	4.99255
							793.544	0.82895	793.544	0.04828							793.544	4.99033
							794.419	0.82825	794.419	0.04839							794.419	4.9881
							795.295	0.82754	795.295	0.04849							795.295	4.98588
							796.171	0.82684	796.171	0.0486							796.171	4.98365
							797.047	0.82614	797.047	0.04871							797.047	4.98143
							797.923	0.82544	797.923	0.04882							797.923	4.97921
							798.799	0.82473	798.799	0.04892							798.799	4.97698
							799.675	0.82403	799.675	0.04903							799.675	4.97476
							800.551	0.82333	800.551	0.04914							800.551	4.97253
							801.426	0.82263	801.426	0.04924							801.426	4.97031
							802.302	0.82192	802.302	0.04935							802.302	4.96808
							803.178	0.82122	803.178	0.04946							803.178	4.96586
							804.054	0.82052	804.054	0.04957							804.054	4.96363
							804.93	0.81982	804.93	0.04968							804.93	4.96141
							805.806	0.81911	805.806	0.04978							805.806	4.95919
							806.682	0.81841	806.682	0.04989							806.682	4.95696
							807.558	0.81771	807.558	0.05							807.558	4.95474
							808.433	0.81701	808.433	0.05011							808.433	4.95251
							809.309	0.8163	809.309	0.05022							809.309	4.95029
							810.185	0.8156	810.185	0.05033							810.185	4.94806
							811.061	0.8149	811.061	0.05044							811.061	4.94584
							811.937	0.8142	811.937	0.05055							811.937	4.94361
							812.813	0.81349	812.813	0.05065							812.813	4.94139
							813.689	0.81279	813.689	0.05076							813.689	4.93917
							814.565	0.81209	814.565	0.05087							814.565	4.93694
							815.44	0.81139	815.44	0.05098							815.44	4.93472
							816.316	0.81068	816.316	0.05109							816.316	4.93249
							817.192	0.80998	817.192	0.0512							817.192	4.93027
							818.068	0.80928	818.068	0.05131							818.068	4.92804
							818.944	0.80858	818.944	0.05142							818.944	4.92582
							819.82	0.80787	819.82	0.05153							819.82	4.92359
							820.696	0.80717	820.696	0.05164							820.696	4.92137
							821.572	0.80647	821.572	0.05175							821.572	4.91914
							822.447	0.80577	822.447	0.05186							822.447	4.91692
							823.323	0.80506	823.323	0.05197							823.323	4.9147
							824.199	0.80436	824.199	0.05208							824.199	4.91247
							825.075	0.80366	825.075	0.05219							825.075	4.91025
							825.951	0.80296	825.951	0.0523							825.951	4.90802
							826.827	0.80225	826.827	0.05242							826.827	4.9058
							827.703	0.80155	827.703	0.05253							827.703	4.90357
							828.579	0.80085	828.579	0.05264							828.579	4.90135
							829.454	0.80015	829.454	0.05275							829.454	4.89912
							830.33	0.79945	830.33	0.05286							830.33	4.8969
							831.206	0.79874	831.206	0.05297							831.206	4.89468
							832.082	0.79804	832.082	0.05308							832.082	4.89245
							832.958	0.79734	832.958	0.0532							832.958	4.89023
							833.834	0.79664	833.834	0.05331							833.834	4.888
							834.71	0.79593	834.71	0.05342							834.71	4.88578
							835.586	0.79523	835.586	0.05353							835.586	4.88355
							836.461	0.79453	836.461	0.05364							836.461	4.88133
							837.337	0.79383	837.337	0.05376							837.337	4.8791
							838.213	0.79312	838.213	0.05387							838.213	4.87688
							839.089	0.79242	839.089	0.05398							839.089	4.87465
							839.965	0.79172	839.965	0.05409							839.965	4.87243
							840.841	0.79102	840.841	0.05421							840.841	4.87021
							841.717	0.79031	841.717	0.05432							841.717	4.86798
							842.593	0.78961	842.593	0.05443							842.593	4.86576
							843.468	0.78891	843.468	0.05455							843.468	4.86353
							844.344	0.78821	844.344	0.05466							844.344	4.86131
							845.22	0.7875	845.22	0.05477							845.22	4.85908
							846.096	0.7868	846.096	0.05489							846.096	4.85686
							846.972	0.7861	846.972	0.055							846.972	4.85463
							847.848	0.7854	847.848	0.05511							847.848	4.85241
							848.724	0.78469	848.724	0.05523							848.724	4.85019
							849.6	0.78399	849.6	0.05534							849.6	4.84796
							850.475	0.78329	850.475	0.05546							850.475	4.84574
							851.351	0.78259	851.351	0.05557							851.351	4.84351
							852.227	0.78188	852.227	0.05569							852.227	4.84129
							853.103	0.78118	853.103	0.0558							853.103	4.83906
							853.979	0.78048	853.979	0.05591							853.979	4.83684
							854.855	0.77978	854.855	0.05603							854.855	4.83461
							855.731	0.77907	855.731	0.05614							855.731	4.83239
							856.607	0.77837	856.607	0.05626							856.607	4.83017
							857.482	0.77767	857.482	0.05637							857.482	4.82794
							858.358	0.77697	858.358	0.05649							858.358	4.82572
							859.234	0.77626	859.234	0.05661							859.234	4.82349
							860.11	0.77556	860.11	0.05672							860.11	4.82127
							860.986	0.77486	860.986	0.05684							860.986	4.81904
							861.862	0.77416	861.862	0.05695							861.862	4.81682
							862.738	0.77345	862.738	0.05707							862.738	4.81459
							863.614	0.77275	863.614	0.05718							863.614	4.81237
							864.489	0.77205	864.489	0.0573							864.489	4.81014
							865.365	0.77135	865.365	0.05742							865.365	4.80792
							866.241	0.77064	866.241	0.05753							866.241	4.8057
							867.117	0.76994	867.117	0.05765							867.117	4.80347
							867.993	0.76924	867.993	0.05777							867.993	4.80125
							868.869	0.76854	868.869	0.05788							868.869	4.79902
							869.745	0.76783	869.745	0.058							869.745	4.7968
							870.621	0.76713	870.621	0.05812							870.621	4.79457
							871.496	0.76643	871.496	0.05823							871.496	4.79235
							872.372	0.76573	872.372	0.05835							872.372	4.79012
							873.248	0.76502	873.248	0.05847							873.248	4.7879
							874.124	0.76432	874.124	0.05858							874.124	4.78568
							875	0.76362	875	0.0587							875	4.78345
