# Supplementary material for: NANOG prion-like assembly mediates DNA bridging to facilitate chromatin reorganization and activation of pluripotency
Source: Nat Cell Biol. 2022 Apr 28;24(5):737–47. doi: 10.1038/s41556-022-00896-x (PMC9106587; doi:10.1038/s41556-022-00896-x)
Supplement: Source Data Extended Data Fig. 1 — Statistical source data. [file 41556_2022_896_MOESM12_ESM.xlsx]

## Sheet: Extended Data Fig.1b
Ext Data Fig 1b	NANOG NTD CD spectra
Wavelength	MRE	MRE error
260	0	36.7832
259	-18.8156	29.4824
258	14.2602	34.9507
257	-0.89127	26.2052
256	18.5185	35.6788
255	3.76312	38.2067
254	9.11071	35.512
253	-27.6292	42.1973
252	-4.45633	39.2683
251	-32.8778	37.6605
250	-41.9885	36.9488
249	-34.9574	33.6222
248	-54.4662	41.6812
247	-79.5207	37.2293
246	-109.626	26.8304
245	-135.076	41.4016
244	-197.96	34.4134
243	-243.415	39.3754
242	-293.623	40.1518
241	-363.339	43.0815
240	-430.481	33.7429
239	-487.027	37.9597
238	-564.864	48.8083
237	-675.579	54.6852
236	-739.849	43.9834
235	-841.85	68.6115
234	-983.066	49.4526
233	-1103.68	49.9373
232	-1171.02	37.9237
231	-1243.81	55.2586
230	-1388.99	55.0946
229	-1430.09	59.4086
228	-1544.07	52.3554
227	-1595.86	74.296
226	-1763.72	77.6915
225	-1857.4	97.5527
224	-1870.87	105.473
223	-1978.31	114.183
222	-2012.97	90.0213
221	-2087.64	184.781
220	-2242.23	121.079
219	-2323.13	184.496
218	-2415.82	274.699
217	-2516.24	282.735
216	-2721.03	335.393
215	-2944.54	535.172
214	-3393.94	440.251
213	-3444.44	622.258
212	-3576.25	834.467
211	-3946.23	543.735
210	-5086.55	1168.65
209	-4835.81	1757.04
208	-4392.65	1563.96
207	-4256.78	2421.09
206	-3783.22	1968.84
205	-3000.2	2747.86
204	-1936.22	3072.58
203	-3382.65	3369.14
202	-1371.06	3981.23
201	-2447.12	4132.39
200	-2595.27	3565.16

## Sheet: Extended Data Fig. 1d
VSL2		NANOG DISORDER
1	M	0.96306
2	S	0.96254
3	V	0.96134
4	D	0.95931
5	P	0.95086
6	A	0.95091
7	C	0.95107
8	P	0.94059
9	Q	0.93917
10	S	0.93916
11	L	0.94397
12	P	0.94819
13	C	0.94538
14	F	0.94837
15	E	0.95081
16	A	0.95328
17	S	0.95334
18	D	0.95259
19	C	0.95272
20	K	0.95206
21	E	0.94966
22	S	0.95015
23	S	0.95052
24	P	0.94735
25	M	0.94827
26	P	0.94964
27	V	0.95005
28	I	0.95002
29	C	0.94899
30	G	0.94681
31	P	0.94651
32	E	0.94225
33	E	0.94106
34	N	0.94592
35	Y	0.94853
36	P	0.95003
37	S	0.95215
38	L	0.95384
39	Q	0.9548
40	M	0.9552
41	S	0.95636
42	S	0.95832
43	A	0.95885
44	E	0.96036
45	M	0.9625
46	P	0.96373
47	H	0.96688
48	T	0.96787
49	E	0.96911
50	T	0.97066
51	V	0.97129
52	S	0.97165
53	P	0.97172
54	L	0.97062
55	P	0.96896
56	S	0.96907
57	S	0.96847
58	M	0.97187
59	D	0.9753
60	L	0.97891
61	L	0.98139
62	I	0.98382
63	Q	0.98645
64	D	0.98846
65	S	0.98954
66	P	0.99026
67	D	0.99032
68	S	0.99051
69	S	0.9909
70	T	0.9915
71	S	0.99187
72	P	0.99178
73	K	0.9917
74	G	0.99154
75	K	0.99062
76	Q	0.98933
77	P	0.98737
78	T	0.9853
79	S	0.98143
80	A	0.97886
81	E	0.97612
82	K	0.97398
83	S	0.97112
84	V	0.96442
85	A	0.95687
86	K	0.95031
87	K	0.94222
88	E	0.93394
89	D	0.9245
90	K	0.91509
91	V	0.91113
92	P	0.90468
93	V	0.89744
94	K	0.88998
95	K	0.88184
96	Q	0.86874
97	K	0.85642
98	T	0.84313
99	R	0.83079
100	T	0.81454
101	V	0.78292
102	F	0.74554
103	S	0.72025
104	S	0.67219
105	T	0.68375
106	Q	0.61166
107	L	0.59043
108	C	0.57994
109	V	0.54766
110	L	0.54556
111	N	0.5605
112	D	0.49537
113	R	0.44133
114	F	0.44948
115	Q	0.49209
116	R	0.54405
117	Q	0.55246
118	K	0.55465
119	Y	0.56179
120	L	0.57493
121	S	0.57997
122	L	0.58982
123	Q	0.56948
124	Q	0.58573
125	M	0.5836
126	Q	0.58178
127	E	0.57922
128	L	0.55581
129	S	0.54954
130	N	0.53087
131	I	0.51587
132	L	0.54232
133	N	0.56415
134	L	0.52931
135	S	0.49162
136	Y	0.49317
137	K	0.5041
138	Q	0.5552
139	V	0.55428
140	K	0.60861
141	T	0.62482
142	W	0.63865
143	F	0.66334
144	Q	0.64603
145	N	0.69886
146	Q	0.71276
147	R	0.70891
148	M	0.70236
149	K	0.72785
150	S	0.75116
151	K	0.75113
152	R	0.7415
153	W	0.74321
154	Q	0.7421
155	K	0.74191
156	N	0.73106
157	N	0.71491
158	W	0.70951
159	P	0.71781
160	K	0.71106
161	N	0.71606
162	S	0.72344
163	N	0.71882
164	G	0.71857
165	V	0.71708
166	T	0.70983
167	Q	0.7126
168	K	0.70462
169	A	0.68301
170	S	0.67195
171	A	0.6596
172	P	0.64224
173	T	0.63878
174	Y	0.63937
175	P	0.63846
176	S	0.6228
177	L	0.61402
178	Y	0.59611
179	S	0.57906
180	S	0.56112
181	Y	0.54563
182	H	0.53492
183	Q	0.51065
184	G	0.54391
185	C	0.54474
186	L	0.51783
187	V	0.53226
188	N	0.54295
189	P	0.56894
190	T	0.57476
191	G	0.55846
192	N	0.56522
193	L	0.56184
194	P	0.5743
195	M	0.59666
196	W	0.60745
197	S	0.61094
198	N	0.62064
199	Q	0.66018
200	T	0.70036
201	W	0.6851
202	N	0.7376
203	N	0.75785
204	S	0.77249
205	T	0.78341
206	W	0.77118
207	S	0.76955
208	N	0.79481
209	Q	0.82219
210	T	0.80932
211	Q	0.78679
212	N	0.81295
213	I	0.81174
214	Q	0.79514
215	S	0.78751
216	W	0.78433
217	S	0.79854
218	N	0.79207
219	H	0.78329
220	S	0.77822
221	W	0.76019
222	N	0.76261
223	T	0.75972
224	Q	0.75118
225	T	0.74481
226	W	0.74383
227	C	0.76352
228	T	0.76037
229	Q	0.76047
230	S	0.74223
231	W	0.74733
232	N	0.75166
233	N	0.73142
234	Q	0.72386
235	A	0.69686
236	W	0.68118
237	N	0.68625
238	S	0.67269
239	P	0.6504
240	F	0.62523
241	Y	0.62315
242	N	0.63523
243	C	0.63662
244	G	0.67853
245	E	0.68443
246	E	0.64738
247	S	0.63335
248	L	0.61226
249	Q	0.6088
250	S	0.63183
251	C	0.62063
252	M	0.6499
253	Q	0.64157
254	F	0.64802
255	Q	0.66809
256	P	0.68026
257	N	0.69807
258	S	0.69704
259	P	0.68802
260	A	0.68286
261	S	0.67789
262	D	0.6607
263	L	0.6537
264	E	0.63953
265	A	0.60781
266	A	0.58814
267	L	0.55854
268	E	0.52272
269	A	0.49898
270	A	0.48003
271	G	0.46294
272	E	0.46053
273	G	0.45257
274	L	0.43416
275	N	0.40373
276	V	0.38442
277	I	0.36695
278	Q	0.34138
279	Q	0.34619
280	T	0.34848
281	T	0.34317
282	R	0.35927
283	Y	0.3801
284	F	0.39204
285	S	0.39518
286	T	0.39753
287	P	0.38114
288	Q	0.35378
289	T	0.33339
290	M	0.31497
291	D	0.29532
292	L	0.28053
293	F	0.27908
294	L	0.28586
295	N	0.28686
296	Y	0.30036
297	S	0.34179
298	M	0.41596
299	N	0.51245
300	M	0.6065
301	Q	0.68447
302	P	0.74981
303	E	0.8022
304	D	0.78775
305	V	0.76346

## Sheet: Extended Data Fig. 1e
NMR 1D	NANOG CTD
10.1931	2350
10.1929	1904
10.1926	1094.5
10.1924	348.5
10.1921	-115
10.1919	-318.5
10.1916	-196
10.1914	344.5
10.1912	1106.5
10.1909	1696
10.1907	1963
10.1904	2081.5
10.1902	2191.5
10.1899	2221.5
10.1897	2114
10.1894	1947.5
10.1892	1756.5
10.189	1464.5
10.1887	1113
10.1885	935.5
10.1882	1061.5
10.188	1286
10.1877	1297
10.1875	1032
10.1872	693
10.187	499.5
10.1868	546
10.1865	828.5
10.1863	1286
10.186	1826.5
10.1858	2368
10.1855	2854
10.1853	3204.5
10.185	3347.5
10.1848	3312
10.1846	3205
10.1843	3063
10.1841	2826.5
10.1838	2516.5
10.1836	2293.5
10.1833	2262.5
10.1831	2333
10.1828	2399.5
10.1826	2531
10.1824	2845
10.1821	3256.5
10.1819	3525
10.1816	3488.5
10.1814	3133
10.1811	2483
10.1809	1631.5
10.1806	856
10.1804	489
10.1802	585
10.1799	864
10.1797	1037
10.1794	1079.5
10.1792	1135.5
10.1789	1317
10.1787	1686
10.1784	2288.5
10.1782	3033.5
10.178	3618.5
10.1777	3760
10.1775	3524
10.1772	3275
10.177	3273.5
10.1767	3424.5
10.1765	3487
10.1762	3393.5
10.176	3257.5
10.1758	3108.5
10.1755	2787
10.1753	2155
10.175	1314.5
10.1748	537
10.1745	0
10.1743	-318.5
10.174	-494
10.1738	-519
10.1736	-367
10.1733	-137
10.1731	-32.5
10.1728	-184
10.1726	-509
10.1723	-755.5
10.1721	-674
10.1718	-208.5
10.1716	456.5
10.1714	1033.5
10.1711	1354.5
10.1709	1461.5
10.1706	1504.5
10.1704	1612.5
10.1701	1874
10.1699	2310.5
10.1696	2790
10.1694	3048
10.1692	2938.5
10.1689	2623
10.1687	2382
10.1684	2256.5
10.1682	2052
10.1679	1702
10.1677	1426.5
10.1674	1429.5
10.1672	1593.5
10.167	1637
10.1667	1488.5
10.1665	1341.5
10.1662	1379.5
10.166	1585.5
10.1657	1829
10.1655	2039
10.1652	2229.5
10.165	2412.5
10.1648	2506.5
10.1645	2347.5
10.1643	1855
10.164	1212
10.1638	785
10.1635	750.5
10.1633	889
10.163	867
10.1628	658
10.1626	518
10.1623	557
10.1621	571
10.1618	367.5
10.1616	75
10.1613	-20
10.1611	161
10.1608	446.5
10.1606	677
10.1604	890
10.1601	1218
10.1599	1666
10.1596	2036
10.1594	2084
10.1591	1782.5
10.1589	1405
10.1586	1259
10.1584	1339
10.1582	1353.5
10.1579	1117.5
10.1577	772
10.1574	555
10.1572	509
10.1569	528
10.1567	556
10.1564	565
10.1562	465
10.156	208
10.1557	-69
10.1555	-219
10.1552	-308
10.155	-452
10.1547	-467.5
10.1545	16
10.1542	1034
10.154	2135.5
10.1538	2867.5
10.1535	3181
10.1533	3236
10.153	3071.5
10.1528	2673.5
10.1525	2206
10.1523	1904.5
10.152	1830
10.1518	1927.5
10.1516	2251
10.1513	2882.5
10.1511	3645
10.1508	4136.5
10.1506	4107.5
10.1503	3671.5
10.1501	3085.5
10.1498	2469
10.1496	1764
10.1494	885.5
10.1491	-123.5
10.1489	-1011
10.1486	-1404
10.1484	-1081
10.1481	-174
10.1479	981.5
10.1476	2094.5
10.1474	2942
10.1472	3293
10.1469	3084
10.1467	2656
10.1464	2502
10.1462	2709
10.1459	2891
10.1457	2739
10.1454	2371.5
10.1452	2002.5
10.145	1578
10.1447	1017.5
10.1445	578.5
10.1442	641
10.144	1194.5
10.1437	1844.5
10.1435	2283.5
10.1432	2492
10.143	2484.5
10.1428	2184.5
10.1425	1632.5
10.1423	1073
10.142	683.5
10.1418	402
10.1415	118.5
10.1413	-133.5
10.141	-312.5
10.1408	-525.5
10.1406	-848.5
10.1403	-1101
10.1401	-1005
10.1398	-545
10.1396	0.5
10.1393	394.5
10.1391	660
10.1388	929.5
10.1386	1214.5
10.1384	1426.5
10.1381	1544
10.1379	1659
10.1376	1861.5
10.1374	2152.5
10.1371	2472.5
10.1369	2777.5
10.1366	3058.5
10.1364	3334.5
10.1362	3613.5
10.1359	3837
10.1357	3858.5
10.1354	3536.5
10.1352	2919
10.1349	2292.5
10.1347	1966
10.1344	1972.5
10.1342	2064.5
10.134	1993.5
10.1337	1726.5
10.1335	1353
10.1332	911
10.133	412.5
10.1327	-19
10.1325	-191
10.1322	-32.5
10.132	330.5
10.1318	700
10.1315	923.5
10.1313	895.5
10.131	562
10.1308	-5.5
10.1305	-597
10.1303	-987
10.13	-1083
10.1298	-953
10.1296	-740
10.1293	-570.5
10.1291	-497.5
10.1288	-475
10.1286	-386
10.1283	-95
10.1281	484.5
10.1278	1312.5
10.1276	2184.5
10.1274	2814
10.1271	3023
10.1269	2841.5
10.1266	2434
10.1264	1960.5
10.1261	1527.5
10.1259	1172
10.1256	852
10.1254	532
10.1252	359
10.1249	611
10.1247	1330
10.1244	2120.5
10.1242	2507.5
10.1239	2465
10.1237	2375.5
10.1234	2515
10.1232	2798.5
10.123	3021
10.1227	3089.5
10.1225	2939.5
10.1222	2510
10.122	1935
10.1217	1521
10.1215	1384
10.1212	1290.5
10.121	1037.5
10.1208	788
10.1205	802.5
10.1203	1021.5
10.12	1183
10.1198	1228
10.1195	1292.5
10.1193	1347
10.119	1171
10.1188	725
10.1186	290
10.1183	145.5
10.1181	272
10.1178	428
10.1176	393
10.1173	119
10.1171	-205.5
10.1168	-247.5
10.1166	147.5
10.1164	694
10.1161	908
10.1159	658.5
10.1156	299
10.1154	232.5
10.1151	511
10.1149	921.5
10.1146	1238.5
10.1144	1317
10.1142	1131
10.1139	877.5
10.1137	879
10.1134	1228.5
10.1132	1633.5
10.1129	1713
10.1127	1361
10.1124	751
10.1122	147.5
10.112	-187.5
10.1117	-109.5
10.1115	215.5
10.1112	384.5
10.111	207.5
10.1107	-46
10.1105	-21
10.1102	265
10.11	561.5
10.1098	804
10.1095	1070
10.1093	1220
10.109	968
10.1088	351.5
10.1085	-205
10.1083	-413
10.108	-408
10.1078	-427.5
10.1076	-461.5
10.1073	-417.5
10.1071	-372.5
10.1068	-418
10.1066	-386.5
10.1063	-2.5
10.1061	751
10.1058	1602.5
10.1056	2307
10.1054	2847.5
10.1051	3356
10.1049	3935
10.1046	4547
10.1044	4981.5
10.1041	4991.5
10.1039	4553
10.1036	3928
10.1034	3373
10.1032	2883
10.1029	2348
10.1027	1826
10.1024	1465
10.1022	1210
10.1019	850
10.1017	376
10.1014	67.5
10.1012	148.5
10.101	542
10.1007	1020
10.1005	1445.5
10.1002	1759.5
10.1	1898
10.0997	1858.5
10.0995	1735
10.0992	1572
10.099	1287.5
10.0988	864.5
10.0985	485.5
10.0983	320
10.098	252.5
10.0978	9.5
10.0975	-462
10.0973	-926
10.097	-1151
10.0968	-1133
10.0966	-961.5
10.0963	-647
10.0961	-151
10.0958	464
10.0956	1017
10.0953	1328.5
10.0951	1358
10.0948	1240
10.0946	1144
10.0944	1076.5
10.0941	876
10.0939	489.5
10.0936	155
10.0934	160
10.0931	449
10.0929	668
10.0926	597.5
10.0924	371
10.0922	238.5
10.0919	320.5
10.0917	662
10.0914	1300.5
10.0912	2109
10.0909	2740.5
10.0907	2949.5
10.0904	2866
10.0902	2821
10.09	2978
10.0897	3315.5
10.0895	3820.5
10.0892	4446
10.089	4927
10.0887	4937.5
10.0885	4472.5
10.0882	3835.5
10.088	3184.5
10.0878	2353
10.0875	1231
10.0873	100
10.087	-618
10.0868	-802.5
10.0865	-628
10.0863	-243.5
10.086	320.5
10.0858	972
10.0856	1510
10.0853	1841
10.0851	2081.5
10.0848	2369.5
10.0846	2669.5
10.0843	2837.5
10.0841	2825.5
10.0838	2727.5
10.0836	2632
10.0833	2522.5
10.0831	2356.5
10.0829	2218
10.0826	2286
10.0824	2632.5
10.0821	3082
10.0819	3360.5
10.0816	3354.5
10.0814	3143.5
10.0811	2791.5
10.0809	2258.5
10.0807	1568
10.0804	941
10.0802	643.5
10.0799	723
10.0797	980
10.0794	1165.5
10.0792	1151
10.0789	975
10.0787	805.5
10.0785	804
10.0782	951
10.078	1045
10.0777	977
10.0775	950.5
10.0772	1278
10.077	1970.5
10.0767	2674.5
10.0765	3069
10.0763	3191
10.076	3317
10.0758	3599
10.0755	3915
10.0753	4001.5
10.075	3668.5
10.0748	2923.5
10.0745	1990
10.0743	1200
10.0741	799.5
10.0738	813.5
10.0736	1095
10.0733	1459.5
10.0731	1758.5
10.0728	1887.5
10.0726	1815
10.0723	1606
10.0721	1377
10.0719	1175.5
10.0716	931.5
10.0714	551
10.0711	68
10.0709	-308
10.0706	-335
10.0704	38.5
10.0701	605.5
10.0699	1087.5
10.0697	1406
10.0694	1716
10.0692	2151.5
10.0689	2594
10.0687	2795
10.0684	2699.5
10.0682	2532
10.0679	2481.5
10.0677	2404.5
10.0675	2001
10.0672	1262
10.067	584.5
10.0667	333.5
10.0665	447
10.0662	588
10.066	581
10.0657	498.5
10.0655	387.5
10.0653	189.5
10.065	-2.5
10.0648	136.5
10.0645	817.5
10.0643	1811
10.064	2617.5
10.0638	2894.5
10.0635	2605
10.0633	1931
10.0631	1199
10.0628	817.5
10.0626	1009
10.0623	1575.5
10.0621	2070
10.0618	2215
10.0616	2062.5
10.0613	1801
10.0611	1605
10.0609	1644.5
10.0606	1998
10.0604	2501.5
10.0601	2861.5
10.0599	2978
10.0596	3025
10.0594	3125.5
10.0591	3145
10.0589	2896
10.0587	2389
10.0584	1763
10.0582	1127
10.0579	589
10.0577	286
10.0574	224
10.0572	190.5
10.0569	-10.5
10.0567	-302.5
10.0565	-453.5
10.0562	-367
10.056	-128.5
10.0557	160
10.0555	446.5
10.0552	696.5
10.055	936
10.0547	1242.5
10.0545	1559
10.0543	1619.5
10.054	1256.5
10.0538	689.5
10.0535	288
10.0533	115.5
10.053	-21.5
10.0528	-133
10.0525	22
10.0523	490
10.0521	938
10.0518	1081.5
10.0516	1014.5
10.0513	934.5
10.0511	767
10.0508	332.5
10.0506	-257.5
10.0503	-665
10.0501	-746.5
10.0499	-694.5
10.0496	-749.5
10.0494	-966.5
10.0491	-1267
10.0489	-1553
10.0486	-1704
10.0484	-1600
10.0481	-1199
10.0479	-570.5
10.0477	149
10.0474	751
10.0472	961.5
10.0469	612
10.0467	-140
10.0464	-870.5
10.0462	-1237
10.0459	-1226
10.0457	-1045
10.0455	-868
10.0452	-720.5
10.045	-524.5
10.0447	-194.5
10.0445	257.5
10.0442	665
10.044	804
10.0437	632.5
10.0435	386
10.0433	372
10.043	677.5
10.0428	1147
10.0425	1614.5
10.0423	2049.5
10.042	2440
10.0418	2653
10.0415	2529.5
10.0413	2111.5
10.0411	1668
10.0408	1455
10.0406	1490
10.0403	1601.5
10.0401	1617.5
10.0398	1468
10.0396	1168.5
10.0393	824.5
10.0391	600
10.0389	567
10.0386	559
10.0384	325.5
10.0381	-146
10.0379	-592
10.0376	-829.5
10.0374	-1006
10.0371	-1358
10.0369	-1825
10.0367	-2110
10.0364	-2087
10.0362	-1955
10.0359	-1939
10.0357	-1998
10.0354	-1929
10.0352	-1649
10.0349	-1270
10.0347	-931.5
10.0345	-641.5
10.0342	-325
10.034	5.5
10.0337	169.5
10.0335	-9.5
10.0332	-408.5
10.033	-585.5
10.0327	-200.5
10.0325	580.5
10.0323	1270.5
10.032	1611.5
10.0318	1749
10.0315	1816.5
10.0313	1613.5
10.031	910
10.0308	-83.5
10.0305	-814
10.0303	-942
10.0301	-619
10.0298	-202.5
10.0296	102
10.0293	272
10.0291	305.5
10.0288	167.5
10.0286	-140
10.0283	-530.5
10.0281	-827.5
10.0279	-829.5
10.0276	-455.5
10.0274	123.5
10.0271	560.5
10.0269	574.5
10.0266	131.5
10.0264	-582
10.0261	-1256
10.0259	-1561
10.0257	-1289
10.0254	-520.5
10.0252	417.5
10.0249	1217
10.0247	1771.5
10.0244	2082.5
10.0242	2098
10.0239	1787
10.0237	1325
10.0235	1030.5
10.0232	1059.5
10.023	1231
10.0227	1231.5
10.0225	958.5
10.0222	616.5
10.022	484
10.0217	630
10.0215	881
10.0213	1038.5
10.021	1084.5
10.0208	1144
10.0205	1297
10.0203	1504
10.02	1723.5
10.0198	2011
10.0195	2441.5
10.0193	2977
10.0191	3475
10.0188	3809.5
10.0186	3909.5
10.0183	3695
10.0181	3088
10.0178	2137.5
10.0176	1119.5
10.0173	439.5
10.0171	356.5
10.0169	772.5
10.0166	1308.5
10.0164	1646.5
10.0161	1820
10.0159	2107
10.0156	2633.5
10.0154	3188
10.0151	3491.5
10.0149	3541.5
10.0147	3545
10.0144	3566.5
10.0142	3445
10.0139	3094.5
10.0137	2709.5
10.0134	2546
10.0132	2616.5
10.0129	2739.5
10.0127	2821
10.0125	2913.5
10.0122	3030.5
10.012	3064
10.0117	2946
10.0115	2748.5
10.0112	2520
10.011	2137
10.0107	1453
10.0105	596
10.0103	-53.5
10.01	-222.5
10.0098	-6
10.0095	310.5
10.0093	605.5
10.009	962.5
10.0088	1416.5
10.0085	1830
10.0083	2101
10.0081	2332
10.0078	2640
10.0076	2882
10.0073	2770
10.0071	2277
10.0068	1745.5
10.0066	1522.5
10.0063	1613.5
10.0061	1776
10.0059	1826.5
10.0056	1729
10.0054	1524
10.0051	1344.5
10.0049	1439.5
10.0046	1954.5
10.0044	2661.5
10.0041	3096.5
10.0039	3043
10.0037	2718.5
10.0034	2399.5
10.0032	2023
10.0029	1328.5
10.0027	297.5
10.0024	-754
10.0022	-1482
10.0019	-1767
10.0017	-1660
10.0015	-1266
10.0012	-736.5
10.001	-257
10.0007	38
10.0005	102.5
10.0002	-97.5
9.99999	-569
9.99974	-1160
9.9995	-1585
9.99925	-1701
9.99901	-1669
9.99876	-1705
9.99852	-1742
9.99827	-1546
9.99803	-1129
9.99779	-809
9.99754	-795.5
9.9973	-904.5
9.99705	-857.5
9.99681	-693.5
9.99656	-667
9.99632	-807
9.99607	-841.5
9.99583	-617.5
9.99559	-365
9.99534	-405
9.9951	-702
9.99485	-903
9.99461	-768.5
9.99436	-410
9.99412	-64.5
9.99387	226.5
9.99363	611.5
9.99338	1178
9.99314	1813
9.9929	2321
9.99265	2618.5
9.99241	2782.5
9.99216	2924.5
9.99192	3051.5
9.99167	3032.5
9.99143	2706.5
9.99118	2033
9.99094	1179.5
9.9907	468.5
9.99045	196.5
9.99021	433
9.98996	949
9.98972	1366.5
9.98947	1444
9.98923	1239.5
9.98898	981
9.98874	784.5
9.9885	562.5
9.98825	257
9.98801	61
9.98776	274.5
9.98752	917
9.98727	1618
9.98703	1972
9.98678	1950.5
9.98654	1855.5
9.9863	1931
9.98605	2138.5
9.98581	2330
9.98556	2492.5
9.98532	2729
9.98507	3065
9.98483	3394.5
9.98458	3592.5
9.98434	3589
9.9841	3325.5
9.98385	2746.5
9.98361	1917.5
9.98336	1103.5
9.98312	628.5
9.98287	574.5
9.98263	694
9.98238	692.5
9.98214	610
9.98189	794
9.98165	1439
9.98141	2259.5
9.98116	2759.5
9.98092	2784.5
9.98067	2639.5
9.98043	2652.5
9.98018	2801.5
9.97994	2868.5
9.97969	2787.5
9.97945	2687.5
9.97921	2669.5
9.97896	2731.5
9.97872	2876
9.97847	3108
9.97823	3308
9.97798	3258.5
9.97774	2873
9.97749	2310.5
9.97725	1790
9.97701	1370.5
9.97676	973
9.97652	549
9.97627	169
9.97603	-54.5
9.97578	-74
9.97554	73.5
9.97529	348.5
9.97505	771.5
9.97481	1348
9.97456	1924.5
9.97432	2240.5
9.97407	2246.5
9.97383	2249.5
9.97358	2586
9.97334	3160.5
9.97309	3520.5
9.97285	3429
9.97261	3157.5
9.97236	3110.5
9.97212	3321
9.97187	3466.5
9.97163	3285
9.97138	2837
9.97114	2385.5
9.97089	2151.5
9.97065	2172
9.9704	2300.5
9.97016	2322
9.96992	2094
9.96967	1586
9.96943	827
9.96918	-82.5
9.96894	-881.5
9.96869	-1257
9.96845	-1157
9.9682	-853
9.96796	-556.5
9.96772	-127.5
9.96747	657.5
9.96723	1629
9.96698	2286.5
9.96674	2353
9.96649	2049
9.96625	1759
9.966	1647.5
9.96576	1682
9.96552	1855.5
9.96527	2180
9.96503	2526
9.96478	2646
9.96454	2401.5
9.96429	1930
9.96405	1547.5
9.9638	1484
9.96356	1690.5
9.96332	1894.5
9.96307	1859
9.96283	1560
9.96258	1090.5
9.96234	488.5
9.96209	-208
9.96185	-790
9.9616	-941.5
9.96136	-562.5
9.96111	104.5
9.96087	740.5
9.96063	1258
9.96038	1771.5
9.96014	2349.5
9.95989	2911.5
9.95965	3320.5
9.9594	3477.5
9.95916	3351
9.95891	3015
9.95867	2641.5
9.95843	2409.5
9.95818	2411.5
9.95794	2671.5
9.95769	3162.5
9.95745	3722
9.9572	4006.5
9.95696	3715.5
9.95671	2933.5
9.95647	2137
9.95623	1771
9.95598	1854.5
9.95574	2058.5
9.95549	2094.5
9.95525	1895
9.955	1484.5
9.95476	912.5
9.95451	398
9.95427	314.5
9.95403	792
9.95378	1389
9.95354	1417.5
9.95329	648.5
9.95305	-463.5
9.9528	-1314
9.95256	-1689
9.95231	-1712
9.95207	-1506
9.95183	-1125
9.95158	-696
9.95134	-361
9.95109	-110
9.95085	153
9.9506	380.5
9.95036	401.5
9.95011	163
9.94987	-217
9.94962	-634
9.94938	-1074
9.94914	-1487
9.94889	-1730
9.94865	-1676
9.9484	-1264
9.94816	-479
9.94791	557.5
9.94767	1502.5
9.94742	1989.5
9.94718	1981
9.94694	1758.5
9.94669	1559
9.94645	1396
9.9462	1236.5
9.94596	1107
9.94571	952
9.94547	635
9.94522	198.5
9.94498	-74.5
9.94474	6.5
9.94449	332
9.94425	699.5
9.944	1034
9.94376	1277.5
9.94351	1319.5
9.94327	1226
9.94302	1291.5
9.94278	1622.5
9.94254	1863.5
9.94229	1608.5
9.94205	929
9.9418	196.5
9.94156	-438.5
9.94131	-1058
9.94107	-1567
9.94082	-1694
9.94058	-1418
9.94033	-1038
9.94009	-769.5
9.93985	-561
9.9396	-360.5
9.93936	-235.5
9.93911	-144
9.93887	87.5
9.93862	436.5
9.93838	617
9.93813	518
9.93789	433
9.93765	622
9.9374	907.5
9.93716	968.5
9.93691	863
9.93667	918
9.93642	1195
9.93618	1378
9.93593	1226.5
9.93569	856
9.93545	517.5
9.9352	294.5
9.93496	145.5
9.93471	62
9.93447	54
9.93422	61
9.93398	11
9.93373	-66.5
9.93349	-119
9.93325	-208
9.933	-450
9.93276	-771
9.93251	-875.5
9.93227	-554.5
9.93202	40.5
9.93178	569
9.93153	900.5
9.93129	1194.5
9.93105	1584
9.9308	1959
9.93056	2127.5
9.93031	2031.5
9.93007	1695.5
9.92982	1117
9.92958	386.5
9.92933	-204
9.92909	-376
9.92884	-147.5
9.9286	267
9.92836	777
9.92811	1426.5
9.92787	2132.5
9.92762	2645
9.92738	2826
9.92713	2775
9.92689	2639
9.92664	2475
9.9264	2340
9.92616	2305.5
9.92591	2314.5
9.92567	2171
9.92542	1803.5
9.92518	1388
9.92493	1123.5
9.92469	1003
9.92444	909.5
9.9242	812.5
9.92396	773.5
9.92371	850
9.92347	1080.5
9.92322	1466
9.92298	1920
9.92273	2321.5
9.92249	2687.5
9.92224	3157
9.922	3744
9.92176	4252.5
9.92151	4492
9.92127	4450
9.92102	4181.5
9.92078	3711
9.92053	3163
9.92029	2801
9.92004	2768.5
9.9198	2913
9.91956	3002.5
9.91931	2974.5
9.91907	2837.5
9.91882	2488
9.91858	1863.5
9.91833	1159.5
9.91809	672
9.91784	459.5
9.9176	371.5
9.91735	334.5
9.91711	398.5
9.91687	529
9.91662	574
9.91638	486.5
9.91613	403.5
9.91589	494
9.91564	832
9.9154	1395
9.91515	2026.5
9.91491	2431.5
9.91467	2403
9.91442	2075
9.91418	1787
9.91393	1676
9.91369	1533
9.91344	1092
9.9132	327
9.91295	-551
9.91271	-1237
9.91247	-1455
9.91222	-1091
9.91198	-318
9.91173	507
9.91149	1102.5
9.91124	1390
9.911	1455.5
9.91075	1491.5
9.91051	1756.5
9.91027	2372
9.91002	3109
9.90978	3536
9.90953	3417
9.90929	2889.5
9.90904	2257
9.9088	1764.5
9.90855	1594.5
9.90831	1824
9.90806	2277
9.90782	2569.5
9.90758	2439.5
9.90733	1955
9.90709	1317
9.90684	585
9.9066	-274.5
9.90635	-1164
9.90611	-1837
9.90586	-2109
9.90562	-1985
9.90538	-1598
9.90513	-1077
9.90489	-496.5
9.90464	79.5
9.9044	523
9.90415	696
9.90391	637
9.90366	617.5
9.90342	858.5
9.90318	1200.5
9.90293	1218.5
9.90269	718.5
9.90244	-26.5
9.9022	-599
9.90195	-834
9.90171	-817
9.90146	-646.5
9.90122	-366
9.90098	-43.5
9.90073	234
9.90049	458.5
9.90024	671.5
9.9	861.5
9.89975	977
9.89951	1025
9.89926	1068.5
9.89902	1113
9.89878	1056
9.89853	797.5
9.89829	407.5
9.89804	154.5
9.8978	300
9.89755	797.5
9.89731	1264
9.89706	1370
9.89682	1219
9.89657	1183
9.89633	1378.5
9.89609	1507
9.89584	1302
9.8956	889
9.89535	559.5
9.89511	357.5
9.89486	127
9.89462	-155.5
9.89437	-352
9.89413	-445
9.89389	-607.5
9.89364	-906
9.8934	-1143
9.89315	-1083
9.89291	-725
9.89266	-234
9.89242	288.5
9.89217	840
9.89193	1393.5
9.89169	1891
9.89144	2378.5
9.8912	3002
9.89095	3793.5
9.89071	4546
9.89046	4998.5
9.89022	5120
9.88997	5098
9.88973	5050.5
9.88949	4886
9.88924	4482
9.889	3881
9.88875	3232.5
9.88851	2627
9.88826	2107
9.88802	1719.5
9.88777	1461
9.88753	1223.5
9.88729	942.5
9.88704	694
9.8868	505
9.88655	192
9.88631	-373.5
9.88606	-911.5
9.88582	-937
9.88557	-323.5
9.88533	598.5
9.88508	1495.5
9.88484	2244
9.8846	2646.5
9.88435	2390.5
9.88411	1505
9.88386	568.5
9.88362	140.5
9.88337	208.5
9.88313	429.5
9.88288	672.5
9.88264	982
9.8824	1235.5
9.88215	1242.5
9.88191	1107
9.88166	1091.5
9.88142	1152
9.88117	983.5
9.88093	568
9.88068	313
9.88044	514
9.8802	947.5
9.87995	1165.5
9.87971	1001.5
9.87946	658
9.87922	417.5
9.87897	370
9.87873	341.5
9.87848	59.5
9.87824	-511.5
9.878	-1035
9.87775	-1128
9.87751	-787
9.87726	-308.5
9.87702	149
9.87677	670.5
9.87653	1258
9.87628	1731.5
9.87604	2023.5
9.87579	2293.5
9.87555	2618.5
9.87531	2825.5
9.87506	2769
9.87482	2554.5
9.87457	2309.5
9.87433	1965
9.87408	1475.5
9.87384	1046
9.87359	899.5
9.87335	942
9.87311	905.5
9.87286	748
9.87262	688
9.87237	884.5
9.87213	1291
9.87188	1797
9.87164	2326
9.87139	2793
9.87115	3110
9.87091	3239.5
9.87066	3175
9.87042	2899.5
9.87017	2457.5
9.86993	2003
9.86968	1642
9.86944	1287.5
9.86919	784
9.86895	159
9.86871	-376
9.86846	-635.5
9.86822	-591
9.86797	-344.5
9.86773	-79
9.86748	27
9.86724	-31.5
9.86699	-59.5
9.86675	94
9.86651	340.5
9.86626	520
9.86602	658.5
9.86577	857.5
9.86553	1021.5
9.86528	966.5
9.86504	769
9.86479	737
9.86455	961.5
9.8643	1146.5
9.86406	1002
9.86382	598.5
9.86357	185
9.86333	-159.5
9.86308	-497
9.86284	-769.5
9.86259	-788
9.86235	-487.5
9.8621	-34.5
9.86186	359.5
9.86162	629
9.86137	795.5
9.86113	783
9.86088	386
9.86064	-482
9.86039	-1510
9.86015	-2092
9.8599	-1865
9.85966	-1118
9.85942	-507.5
9.85917	-383.5
9.85893	-533.5
9.85868	-599.5
9.85844	-502
9.85819	-331
9.85795	-58.5
9.8577	392.5
9.85746	896
9.85722	1187
9.85697	1174
9.85673	969
9.85648	648
9.85624	201.5
9.85599	-216
9.85575	-252.5
9.8555	262
9.85526	1033
9.85502	1568
9.85477	1667.5
9.85453	1522
9.85428	1382
9.85404	1286.5
9.85379	1113
9.85355	747
9.8533	181
9.85306	-434
9.85281	-807.5
9.85257	-684
9.85233	-106.5
9.85208	553.5
9.85184	880.5
9.85159	719.5
9.85135	222
9.8511	-317
9.85086	-621
9.85061	-524
9.85037	-62.5
9.85013	528
9.84988	971
9.84964	1129
9.84939	1027
9.84915	757
9.8489	434.5
9.84866	190.5
9.84841	90.5
9.84817	70.5
9.84793	56
9.84768	99.5
9.84744	306.5
9.84719	604
9.84695	778.5
9.8467	782
9.84646	854.5
9.84621	1220
9.84597	1790
9.84573	2321
9.84548	2758
9.84524	3246.5
9.84499	3813.5
9.84475	4247.5
9.8445	4381.5
9.84426	4337
9.84401	4380
9.84377	4572.5
9.84352	4691.5
9.84328	4515
9.84304	4111.5
9.84279	3783.5
9.84255	3734.5
9.8423	3849.5
9.84206	3856
9.84181	3634.5
9.84157	3248
9.84132	2702
9.84108	1868
9.84084	759.5
9.84059	-235
9.84035	-616.5
9.8401	-271
9.83986	411.5
9.83961	925
9.83937	1070
9.83912	991.5
9.83888	933.5
9.83864	1016
9.83839	1167
9.83815	1222.5
9.8379	1101
9.83766	903
9.83741	798
9.83717	828
9.83692	885
9.83668	873
9.83644	816
9.83619	805.5
9.83595	931.5
9.8357	1247
9.83546	1699
9.83521	2052
9.83497	2007
9.83472	1456.5
9.83448	600
9.83424	-226.5
9.83399	-747
9.83375	-784.5
9.8335	-299
9.83326	515
9.83301	1259
9.83277	1612.5
9.83252	1576
9.83228	1389.5
9.83203	1272.5
9.83179	1317.5
9.83155	1550
9.8313	1950
9.83106	2425
9.83081	2842.5
9.83057	3064
9.83032	2928.5
9.83008	2322
9.82983	1412
9.82959	721
9.82935	718
9.8291	1309.5
9.82886	1907
9.82861	2051
9.82837	1803
9.82812	1463
9.82788	1141.5
9.82763	770
9.82739	381
9.82715	122.5
9.8269	31
9.82666	34
9.82641	176
9.82617	614.5
9.82592	1280.5
9.82568	1741
9.82543	1607
9.82519	985.5
9.82495	379
9.8247	150.5
9.82446	257
9.82421	506
9.82397	855.5
9.82372	1347
9.82348	1868.5
9.82323	2152
9.82299	2037
9.82275	1642
9.8225	1290.5
9.82226	1294.5
9.82201	1757.5
9.82177	2466.5
9.82152	3007
9.82128	3096
9.82103	2837.5
9.82079	2566
9.82054	2424
9.8203	2224
9.82006	1786.5
9.81981	1274.5
9.81957	1027.5
9.81932	1108
9.81908	1215
9.81883	1087.5
9.81859	829.5
9.81834	721
9.8181	787
9.81786	746
9.81761	395.5
9.81737	-98.5
9.81712	-425
9.81688	-532.5
9.81663	-660.5
9.81639	-973.5
9.81614	-1351
9.8159	-1616
9.81566	-1797
9.81541	-2000
9.81517	-2125
9.81492	-1935
9.81468	-1430
9.81443	-919.5
9.81419	-654.5
9.81394	-552.5
9.8137	-424
9.81346	-284
9.81321	-275
9.81297	-366
9.81272	-336
9.81248	-33
9.81223	521.5
9.81199	1261
9.81174	2102
9.8115	2800
9.81125	2990.5
9.81101	2536.5
9.81077	1760.5
9.81052	1197.5
9.81028	1120.5
9.81003	1377
9.80979	1643.5
9.80954	1756
9.8093	1799.5
9.80905	1968.5
9.80881	2383.5
9.80857	2981.5
9.80832	3548
9.80808	3843
9.80783	3749
9.80759	3335.5
9.80734	2807
9.8071	2351
9.80685	2007.5
9.80661	1667
9.80637	1223
9.80612	692
9.80588	191.5
9.80563	-167.5
9.80539	-313.5
9.80514	-218.5
9.8049	25.5
9.80465	174
9.80441	-5.5
9.80417	-481.5
9.80392	-942
9.80368	-1078
9.80343	-847
9.80319	-460
9.80294	-204
9.8027	-248.5
9.80245	-508.5
9.80221	-665.5
9.80197	-449
9.80172	24
9.80148	294
9.80123	36.5
9.80099	-581.5
9.80074	-1105
9.8005	-1244
9.80025	-1032
9.80001	-665.5
9.79976	-362
9.79952	-315
9.79928	-561
9.79903	-882.5
9.79879	-983.5
9.79854	-799.5
9.7983	-484
9.79805	-88
9.79781	553.5
9.79756	1555.5
9.79732	2725
9.79708	3698
9.79683	4233.5
9.79659	4316
9.79634	4056.5
9.7961	3591
9.79585	3014
9.79561	2336
9.79536	1544.5
9.79512	738
9.79488	97
9.79463	-335.5
9.79439	-717
9.79414	-1167
9.7939	-1575
9.79365	-1785
9.79341	-1850
9.79316	-1934
9.79292	-1999
9.79268	-1784
9.79243	-1147
9.79219	-261
9.79194	567
9.7917	1171.5
9.79145	1571
9.79121	1829.5
9.79096	1947
9.79072	1852
9.79047	1495
9.79023	1005
9.78999	725
9.78974	927.5
9.7895	1460.5
9.78925	1806.5
9.78901	1593
9.78876	963.5
9.78852	351
9.78827	4
9.78803	-113.5
9.78779	-30.5
9.78754	382.5
9.7873	1185
9.78705	2127.5
9.78681	2821.5
9.78656	3111.5
9.78632	3177.5
9.78607	3264
9.78583	3401.5
9.78559	3436.5
9.78534	3271.5
9.7851	2983
9.78485	2714.5
9.78461	2547
9.78436	2477.5
9.78412	2443
9.78387	2330.5
9.78363	2041
9.78339	1619
9.78314	1266
9.7829	1172
9.78265	1356
9.78241	1719
9.78216	2153
9.78192	2499.5
9.78167	2516
9.78143	2106
9.78119	1599
9.78094	1566.5
9.7807	2215.5
9.78045	3112.5
9.78021	3649.5
9.77996	3674.5
9.77972	3531
9.77947	3566
9.77923	3807.5
9.77898	4104.5
9.77874	4376.5
9.7785	4612.5
9.77825	4767
9.77801	4794.5
9.77776	4758
9.77752	4801.5
9.77727	5016.5
9.77703	5362
9.77678	5706.5
9.77654	5886.5
9.7763	5734.5
9.77605	5164
9.77581	4301.5
9.77556	3506.5
9.77532	3121.5
9.77507	3147.5
9.77483	3225.5
9.77458	3028.5
9.77434	2635.5
9.7741	2409.5
9.77385	2521
9.77361	2726
9.77336	2679
9.77312	2334
9.77287	1927
9.77263	1634.5
9.77238	1412
9.77214	1160
9.7719	929.5
9.77165	854
9.77141	932
9.77116	964
9.77092	751
9.77067	346
9.77043	30.5
9.77018	8.5
9.76994	177
9.7697	289
9.76945	318.5
9.76921	537
9.76896	1169.5
9.76872	2080
9.76847	2876
9.76823	3266
9.76798	3258
9.76774	3081.5
9.76749	3009
9.76725	3186
9.76701	3524
9.76676	3775.5
9.76652	3778
9.76627	3584
9.76603	3298
9.76578	2894
9.76554	2317
9.76529	1693
9.76505	1291.5
9.76481	1267.5
9.76456	1551
9.76432	1961.5
9.76407	2301.5
9.76383	2392
9.76358	2183.5
9.76334	1864
9.76309	1725.5
9.76285	1868.5
9.76261	2162
9.76236	2477
9.76212	2798
9.76187	3060
9.76163	3058.5
9.76138	2637
9.76114	1870
9.76089	985.5
9.76065	227
9.76041	-188.5
9.76016	-122
9.75992	318
9.75967	761.5
9.75943	881.5
9.75918	720.5
9.75894	609
9.75869	779
9.75845	1126.5
9.7582	1352
9.75796	1276.5
9.75772	1016.5
9.75747	832
9.75723	805
9.75698	713.5
9.75674	331
9.75649	-199.5
9.75625	-462.5
9.756	-231.5
9.75576	338
9.75552	972.5
9.75527	1480.5
9.75503	1624
9.75478	1127
9.75454	97
9.75429	-803.5
9.75405	-952
9.7538	-462
9.75356	15.5
9.75332	131
9.75307	134.5
9.75283	334.5
9.75258	668
9.75234	972
9.75209	1358
9.75185	2007
9.7516	2748
9.75136	3153
9.75112	3032.5
9.75087	2615
9.75063	2201.5
9.75038	1836
9.75014	1427
9.74989	1032.5
9.74965	864.5
9.7494	986
9.74916	1156.5
9.74892	1073.5
9.74867	733
9.74843	455.5
9.74818	546
9.74794	1023
9.74769	1689.5
9.74745	2351.5
9.7472	2881
9.74696	3172.5
9.74671	3178
9.74647	2951.5
9.74623	2558
9.74598	1987.5
9.74574	1279.5
9.74549	673.5
9.74525	429
9.745	498.5
9.74476	580.5
9.74451	552
9.74427	643.5
9.74403	1069.5
9.74378	1647
9.74354	1966.5
9.74329	1889
9.74305	1682.5
9.7428	1677.5
9.74256	1891
9.74231	2031
9.74207	1801.5
9.74183	1174
9.74158	401.5
9.74134	-233.5
9.74109	-684
9.74085	-1121
9.7406	-1646
9.74036	-2102
9.74011	-2251
9.73987	-2086
9.73963	-1841
9.73938	-1687
9.73914	-1524
9.73889	-1149
9.73865	-542.5
9.7384	111
9.73816	677
9.73791	1215
9.73767	1806.5
9.73743	2309
9.73718	2423
9.73694	2020
9.73669	1314
9.73645	671.5
9.7362	319.5
9.73596	266
9.73571	390.5
9.73547	541
9.73522	652.5
9.73498	879.5
9.73474	1499.5
9.73449	2531
9.73425	3531
9.734	3973
9.73376	3817.5
9.73351	3512
9.73327	3433
9.73302	3544
9.73278	3624
9.73254	3561
9.73229	3307
9.73205	2773
9.7318	1986.5
9.73156	1186.5
9.73131	587
9.73107	155
9.73082	-208.5
9.73058	-391
9.73034	-216.5
9.73009	222
9.72985	623
9.7296	836
9.72936	929.5
9.72911	943.5
9.72887	830.5
9.72862	700.5
9.72838	813.5
9.72814	1186.5
9.72789	1433.5
9.72765	1204.5
9.7274	647
9.72716	217.5
9.72691	138
9.72667	251.5
9.72642	365.5
9.72618	509
9.72593	787
9.72569	1172
9.72545	1520
9.7252	1714
9.72496	1710.5
9.72471	1523
9.72447	1235.5
9.72422	973.5
9.72398	800.5
9.72373	695.5
9.72349	690.5
9.72325	942.5
9.723	1582.5
9.72276	2508.5
9.72251	3454.5
9.72227	4267
9.72202	5018.5
9.72178	5823.5
9.72153	6645
9.72129	7348.5
9.72105	7865.5
9.7208	8215.5
9.72056	8416.5
9.72031	8454
9.72007	8340.5
9.71982	8124
9.71958	7841.5
9.71933	7509
9.71909	7147
9.71885	6750.5
9.7186	6228.5
9.71836	5461
9.71811	4473.5
9.71787	3548.5
9.71762	3082.5
9.71738	3252.5
9.71713	3778.5
9.71689	4061.5
9.71665	3682.5
9.7164	2803.5
9.71616	1999.5
9.71591	1643.5
9.71567	1585.5
9.71542	1501.5
9.71518	1399
9.71493	1553
9.71469	2020.5
9.71444	2482.5
9.7142	2620.5
9.71396	2442
9.71371	2158.5
9.71347	1921
9.71322	1773
9.71298	1703.5
9.71273	1620
9.71249	1405.5
9.71224	1114.5
9.712	1003
9.71176	1231
9.71151	1635.5
9.71127	1937.5
9.71102	2069.5
9.71078	2104.5
9.71053	1943
9.71029	1320.5
9.71004	192
9.7098	-1065
9.70956	-1939
9.70931	-2192
9.70907	-1979
9.70882	-1628
9.70858	-1373
9.70833	-1235
9.70809	-1081
9.70784	-791
9.7076	-372.5
9.70736	56.5
9.70711	381.5
9.70687	581
9.70662	758
9.70638	1074.5
9.70613	1586.5
9.70589	2106
9.70564	2332.5
9.7054	2152.5
9.70516	1747.5
9.70491	1367.5
9.70467	1132
[truncated: 15,294 more rows]
