# Supplementary material for: NANOG prion-like assembly mediates DNA bridging to facilitate chromatin reorganization and activation of pluripotency
Source: Nat Cell Biol. 2022 Apr 28;24(5):737–47. doi: 10.1038/s41556-022-00896-x (PMC9106587; doi:10.1038/s41556-022-00896-x)
Supplement: Source Data Extended Data Fig. 2 — Statistical source data. [file 41556_2022_896_MOESM13_ESM.xlsx]

## Sheet: Extended Data Fig. 3a
Ext Data Fig 3a left				Ext Data Fig 3a right
log MW	Retention time (min)			log MW	Retention time (min)
6.658	2.82607			6.766	2.82607
8.618	2.19866			8.679	2.19866
9.714	1.64345			9.978	1.64345
10.723	1.23045
12.87	0.13033

## Sheet: Extended Data Fig. 3b
Ext Data Fig. 3b
ln (N)	ln(Rh)	ln(Rhf)
0	0.79299	1.55814		Protein	ave	stdev				Rh	Rh error	Nactual	Npred(unfolded)	Npred(folded)	ln(N)	ln(Rh)	%error
0.69315	1.18809	1.75916		Sox2-A488	60.6094	5.1904	1xPBS 10mM DTT			40.0386	3.42878	317	1557.27	161.128	5.7589	3.68984	0.0856369
1.09861	1.4192	1.87674		Nan-A488	62.851	12.576	1xPBS 10mM DTT	5 min incubation		38.6106	7.72567	305	1373.97	151.182	5.72031	3.65353	0.200092
1.38629	1.58318	1.96017		Nan-A488	16.7979	0.948218	1xPBS 10mM DTT	4 hr incubation		144.466	8.1549	305	130028	1530.61	5.72031	4.97304	0.0564487
1.60944	1.71037	2.02488		NanW8A-A488	76.8001	13.5641	1xPBS 10mM DTT	4 hr incubation		31.5978	5.58069	305	688.344	106.361	5.72031	3.45309	0.176616
1.79176	1.8143	2.07775
1.94591	1.90216	2.12246		h6FNan	15.3899	0.952255	RIPA Imi purified			157.683	9.75667	568	175848	1784.69	6.34212	5.06058	0.0618754
2.07944	1.97827	2.16118		h6FNanW8A	51.5168	0.399155	RIPA Imi purified			47.1053	0.364974	568	2727.6	214.296	6.34212	3.85239	0.00774804
2.19722	2.04541	2.19534		h6FNanWT	16.4144	1.54477	25mM Hepes,800mM NaCl,200mM Imi			147.84	13.9133	568	140805	1593.89	6.34212	4.99613	0.0941103
2.30259	2.10547	2.22589		h6FNanW8A	58.4983	4.06651	25mM Hepes,800mM NaCl,200mM Imi			41.4835	2.88372	568	1759.76	171.467	6.34212	3.7253	0.0695149
2.3979	2.15979	2.25353
2.48491	2.20939	2.27877		h6FNanWT	21.2985	0.352344	TBST buffer with benzonase			113.938	1.88489	568	57350.4	1009.24	6.34212	4.73566	0.0165431
2.56495	2.25501	2.30198		h6FNanW8A	69.3666	1.65122	TBST buffer with benzonase			34.9839	0.832769	568	977.821	127.158	6.34212	3.55489	0.0238043
2.63906	2.29726	2.32347		h6GeGFP	90.581	1.40439	TBST buffer with benzonase			26.7906	0.415367	314	389.626	79.6222	5.74939	3.28805	0.0155042
2.70805	2.33658	2.34348
2.77259	2.37337	2.3622
2.83321	2.40792	2.37978
2.89037	2.4405	2.39635
2.94444	2.47132	2.41203
2.99573	2.50056	2.42691
3.04452	2.52837	2.44106
3.09104	2.55489	2.45455
3.13549	2.58022	2.46744
3.17805	2.60448	2.47978
3.21888	2.62775	2.49162
3.2581	2.65011	2.50299
3.29584	2.67162	2.51394
3.3322	2.69235	2.52448
3.3673	2.71235	2.53466
3.4012	2.73168	2.54449
3.43399	2.75037	2.554
3.46574	2.76846	2.56321
3.49651	2.786	2.57213
3.52636	2.80302	2.58079
3.55535	2.81954	2.5892
3.58352	2.8356	2.59737
3.61092	2.85122	2.60531
3.63759	2.86642	2.61304
3.66356	2.88122	2.62058
3.68888	2.89565	2.62792
3.71357	2.90973	2.63508
3.73767	2.92346	2.64207
3.7612	2.93688	2.64889
3.78419	2.94998	2.65556
3.80666	2.96279	2.66208
3.82864	2.97532	2.66845
3.85015	2.98758	2.67469
3.8712	2.99958	2.68079
3.89182	3.01133	2.68677
3.91202	3.02285	2.69263
3.93183	3.03413	2.69837
3.95124	3.0452	2.70401
3.97029	3.05606	2.70953
3.98898	3.06671	2.71495
4.00733	3.07717	2.72027
4.02535	3.08744	2.7255
4.04305	3.09753	2.73063
4.06044	3.10745	2.73567
4.07754	3.11719	2.74063
4.09434	3.12677	2.7455
4.11087	3.13619	2.7503
4.12713	3.14546	2.75501
4.14313	3.15458	2.75965
4.15888	3.16356	2.76422
4.17439	3.17239	2.76872
4.18965	3.1811	2.77314
4.20469	3.18967	2.77751
4.21951	3.19811	2.7818
4.23411	3.20643	2.78604
4.2485	3.21463	2.79021
4.26268	3.22272	2.79432
4.27667	3.23069	2.79838
4.29046	3.23855	2.80238
4.30407	3.24631	2.80632
4.31749	3.25396	2.81022
4.33073	3.26151	2.81406
4.34381	3.26896	2.81785
4.35671	3.27632	2.82159
4.36945	3.28358	2.82528
4.38203	3.29075	2.82893
4.39445	3.29783	2.83253
4.40672	3.30482	2.83609
4.41884	3.31173	2.83961
4.43082	3.31856	2.84308
4.44265	3.3253	2.84651
4.45435	3.33197	2.84991
4.46591	3.33856	2.85326
4.47734	3.34507	2.85657
4.48864	3.35152	2.85985
4.49981	3.35788	2.86309
4.51086	3.36418	2.86629
4.52179	3.37041	2.86946
4.5326	3.37657	2.8726
4.54329	3.38267	2.8757
4.55388	3.3887	2.87877
4.56435	3.39467	2.88181
4.57471	3.40058	2.88481
4.58497	3.40642	2.88779
4.59512	3.41221	2.89073
4.60517	3.41794	2.89364
4.61512	3.42361	2.89653
4.62497	3.42923	2.89939
4.63473	3.43479	2.90222
4.64439	3.4403	2.90502
4.65396	3.44575	2.90779
4.66344	3.45115	2.91054
4.67283	3.4565	2.91326
4.68213	3.46181	2.91596
4.69135	3.46706	2.91864
4.70048	3.47227	2.92128
4.70953	3.47742	2.92391
4.7185	3.48254	2.92651
4.72739	3.4876	2.92909
4.7362	3.49263	2.93164
4.74493	3.4976	2.93417
4.75359	3.50254	2.93669
4.76217	3.50743	2.93918
4.77068	3.51228	2.94164
4.77912	3.51709	2.94409
4.78749	3.52186	2.94652
4.79579	3.52659	2.94892
4.80402	3.53128	2.95131
4.81218	3.53594	2.95368
4.82028	3.54055	2.95603
4.82831	3.54513	2.95836
4.83628	3.54967	2.96067
4.84419	3.55418	2.96296
4.85203	3.55865	2.96523
4.85981	3.56309	2.96749
4.86753	3.56749	2.96973
4.8752	3.57185	2.97195
4.8828	3.57619	2.97416
4.89035	3.58049	2.97635
4.89784	3.58476	2.97852
4.90527	3.589	2.98067
4.91265	3.59321	2.98281
4.91998	3.59738	2.98494
4.92725	3.60153	2.98705
4.93447	3.60564	2.98914
4.94164	3.60973	2.99122
4.94876	3.61379	2.99328
4.95583	3.61781	2.99533
4.96284	3.62181	2.99737
4.96981	3.62579	2.99939
4.97673	3.62973	3.0014
4.98361	3.63365	3.00339
4.99043	3.63754	3.00537
4.99721	3.6414	3.00734
5.00395	3.64524	3.00929
5.01064	3.64905	3.01123
5.01728	3.65284	3.01316
5.02388	3.6566	3.01507
5.03044	3.66034	3.01697
5.03695	3.66406	3.01886
5.04343	3.66774	3.02074
5.04986	3.67141	3.0226
5.05625	3.67505	3.02446
5.0626	3.67867	3.0263
5.0689	3.68227	3.02813
5.07517	3.68584	3.02995
5.0814	3.68939	3.03175
5.0876	3.69292	3.03355
5.09375	3.69643	3.03533
5.09987	3.69992	3.03711
5.10595	3.70338	3.03887
5.11199	3.70683	3.04062
5.11799	3.71025	3.04236
5.12396	3.71365	3.04409
5.1299	3.71703	3.04582
5.1358	3.7204	3.04753
5.14166	3.72374	3.04923
5.14749	3.72706	3.05092
5.15329	3.73037	3.0526
5.15906	3.73365	3.05427
5.16479	3.73692	3.05593
5.17048	3.74017	3.05758
5.17615	3.7434	3.05923
5.18178	3.74661	3.06086
5.18739	3.7498	3.06249
5.19296	3.75298	3.0641
5.1985	3.75614	3.06571
5.20401	3.75928	3.06731
5.20949	3.7624	3.0689
5.21494	3.76551	3.07048
5.22036	3.7686	3.07205
5.22575	3.77167	3.07361
5.23111	3.77472	3.07517
5.23644	3.77776	3.07671
5.24175	3.78079	3.07825
5.24702	3.7838	3.07978
5.25227	3.78679	3.0813
5.2575	3.78976	3.08282
5.26269	3.79273	3.08432
5.26786	3.79567	3.08582
5.273	3.7986	3.08731
5.27811	3.80152	3.0888
5.2832	3.80442	3.09027
5.28827	3.8073	3.09174
5.2933	3.81018	3.0932
5.29832	3.81303	3.09466
5.3033	3.81588	3.0961
5.30827	3.81871	3.09754
5.31321	3.82152	3.09897
5.31812	3.82432	3.1004
5.32301	3.82711	3.10182
5.32788	3.82988	3.10323
5.33272	3.83264	3.10463
5.33754	3.83539	3.10603
5.34233	3.83812	3.10742
5.34711	3.84084	3.10881
5.35186	3.84355	3.11018
5.35659	3.84625	3.11155
5.36129	3.84893	3.11292
5.36598	3.8516	3.11428
5.37064	3.85426	3.11563
5.37528	3.8569	3.11698
5.3799	3.85953	3.11831
5.3845	3.86215	3.11965
5.38907	3.86476	3.12098
5.39363	3.86736	3.1223
5.39816	3.86995	3.12361
5.40268	3.87252	3.12492
5.40717	3.87508	3.12622
5.41165	3.87763	3.12752
5.4161	3.88017	3.12881
5.42053	3.8827	3.1301
5.42495	3.88521	3.13138
5.42935	3.88772	3.13265
5.43372	3.89021	3.13392
5.43808	3.8927	3.13519
5.44242	3.89517	3.13645
5.44674	3.89763	3.1377
5.45104	3.90008	3.13895
5.45532	3.90253	3.14019
5.45959	3.90496	3.14142
5.46383	3.90738	3.14266
5.46806	3.90979	3.14388
5.47227	3.91219	3.1451
5.47646	3.91458	3.14632
5.48064	3.91696	3.14753
5.4848	3.91933	3.14874
5.48894	3.92169	3.14994
5.49306	3.92404	3.15113
5.49717	3.92638	3.15232
5.50126	3.92871	3.15351
5.50533	3.93103	3.15469
5.50939	3.93334	3.15587
5.51343	3.93565	3.15704
5.51745	3.93794	3.15821
5.52146	3.94023	3.15937
5.52545	3.9425	3.16053
5.52943	3.94477	3.16168
5.53339	3.94702	3.16283
5.53733	3.94927	3.16397
5.54126	3.95151	3.16511
5.54518	3.95374	3.16625
5.54908	3.95597	3.16738
5.55296	3.95818	3.1685
5.55683	3.96038	3.16962
5.56068	3.96258	3.17074
5.56452	3.96477	3.17186
5.56834	3.96695	3.17296
5.57215	3.96912	3.17407
5.57595	3.97128	3.17517
5.57973	3.97344	3.17627
5.5835	3.97559	3.17736
5.58725	3.97772	3.17845
5.59099	3.97986	3.17953
5.59471	3.98198	3.18061
5.59842	3.98409	3.18169
5.60212	3.9862	3.18276
5.6058	3.9883	3.18383
5.60947	3.99039	3.18489
5.61313	3.99248	3.18595
5.61677	3.99455	3.18701
5.6204	3.99662	3.18806
5.62402	3.99868	3.18911
5.62762	4.00074	3.19015
5.63121	4.00278	3.1912
5.63479	4.00482	3.19223
5.63835	4.00685	3.19327
5.64191	4.00888	3.1943
5.64545	4.0109	3.19532
5.64897	4.01291	3.19635
5.65249	4.01491	3.19737
5.65599	4.01691	3.19838
5.65948	4.0189	3.19939
5.66296	4.02088	3.2004
5.66643	4.02286	3.20141
5.66988	4.02482	3.20241
5.67332	4.02679	3.20341
5.67675	4.02874	3.2044
5.68017	4.03069	3.20539
5.68358	4.03263	3.20638
5.68698	4.03457	3.20737
5.69036	4.0365	3.20835
5.69373	4.03842	3.20933
5.69709	4.04034	3.2103
5.70044	4.04225	3.21127
5.70378	4.04415	3.21224
5.70711	4.04605	3.21321
5.71043	4.04794	3.21417
5.71373	4.04982	3.21513
5.71703	4.0517	3.21608
5.72031	4.05357	3.21704
5.72359	4.05544	3.21798
5.72685	4.0573	3.21893
5.7301	4.05915	3.21987
5.73334	4.061	3.22081
5.73657	4.06284	3.22175
5.73979	4.06467	3.22268
5.743	4.0665	3.22362
5.7462	4.06833	3.22454
5.74939	4.07015	3.22547
5.75257	4.07196	3.22639
5.75574	4.07377	3.22731
5.7589	4.07557	3.22823
5.76205	4.07736	3.22914
5.76519	4.07915	3.23005
5.76832	4.08094	3.23096
5.77144	4.08271	3.23186
5.77455	4.08449	3.23276
5.77765	4.08625	3.23366
5.78074	4.08802	3.23456
5.78383	4.08977	3.23545
5.7869	4.09152	3.23634
5.78996	4.09327	3.23723
5.79301	4.09501	3.23812
5.79606	4.09675	3.239
5.79909	4.09848	3.23988
5.80212	4.1002	3.24076
5.80513	4.10192	3.24163
5.80814	4.10363	3.24251
5.81114	4.10534	3.24338
5.81413	4.10705	3.24424
5.81711	4.10875	3.24511
5.82008	4.11044	3.24597
5.82305	4.11213	3.24683
5.826	4.11381	3.24768
5.82895	4.11549	3.24854
5.83188	4.11717	3.24939
5.83481	4.11883	3.25024
5.83773	4.1205	3.25109
5.84064	4.12216	3.25193
5.84354	4.12381	3.25277
5.84644	4.12546	3.25361
5.84932	4.12711	3.25445
5.8522	4.12875	3.25528
5.85507	4.13038	3.25612
5.85793	4.13201	3.25695
5.86079	4.13364	3.25777
5.86363	4.13526	3.2586
5.86647	4.13688	3.25942
5.8693	4.13849	3.26024
5.87212	4.1401	3.26106
5.87493	4.1417	3.26187
5.87774	4.1433	3.26269
5.88053	4.1449	3.2635
5.88332	4.14649	3.26431
5.8861	4.14807	3.26511
5.88888	4.14965	3.26592
5.89164	4.15123	3.26672
5.8944	4.1528	3.26752
5.89715	4.15437	3.26832
5.8999	4.15593	3.26911
5.90263	4.15749	3.26991
5.90536	4.15905	3.2707
5.90808	4.1606	3.27149
5.9108	4.16215	3.27228
5.9135	4.16369	3.27306
5.9162	4.16523	3.27384
5.91889	4.16676	3.27462
5.92158	4.16829	3.2754
5.92426	4.16982	3.27618
5.92693	4.17134	3.27695
5.92959	4.17286	3.27773
5.93225	4.17437	3.2785
5.93489	4.17588	3.27926
5.93754	4.17739	3.28003
5.94017	4.17889	3.28079
5.9428	4.18039	3.28156
5.94542	4.18188	3.28232
5.94803	4.18337	3.28307
5.95064	4.18486	3.28383
5.95324	4.18634	3.28459
5.95584	4.18782	3.28534
5.95842	4.18929	3.28609
5.96101	4.19077	3.28684
5.96358	4.19223	3.28758
5.96615	4.1937	3.28833
5.96871	4.19516	3.28907
5.97126	4.19661	3.28981
5.97381	4.19806	3.29055
5.97635	4.19951	3.29129
5.97889	4.20096	3.29202
5.98141	4.2024	3.29275
5.98394	4.20384	3.29349
5.98645	4.20527	3.29422
5.98896	4.2067	3.29494
5.99146	4.20813	3.29567
5.99396	4.20955	3.29639
5.99645	4.21097	3.29712
5.99894	4.21239	3.29784
6.00141	4.2138	3.29855
6.00389	4.21521	3.29927
6.00635	4.21661	3.29999
6.00881	4.21802	3.3007
6.01127	4.21941	3.30141
6.01372	4.22081	3.30212
6.01616	4.2222	3.30283
6.01859	4.22359	3.30354
6.02102	4.22498	3.30424
6.02345	4.22636	3.30494
6.02587	4.22774	3.30565
6.02828	4.22911	3.30635
6.03069	4.23048	3.30704
6.03309	4.23185	3.30774
6.03548	4.23322	3.30843
6.03787	4.23458	3.30913
6.04025	4.23594	3.30982
6.04263	4.23729	3.31051
6.04501	4.23865	3.3112
6.04737	4.23999	3.31188
6.04973	4.24134	3.31257
6.05209	4.24268	3.31325
6.05444	4.24402	3.31393
6.05678	4.24536	3.31461
6.05912	4.24669	3.31529
6.06146	4.24802	3.31597
6.06379	4.24935	3.31664
6.06611	4.25067	3.31732
6.06843	4.252	3.31799
6.07074	4.25331	3.31866
6.07304	4.25463	3.31933
6.07535	4.25594	3.31999
6.07764	4.25725	3.32066
6.07993	4.25855	3.32133
6.08222	4.25986	3.32199
6.0845	4.26116	3.32265
6.08677	4.26245	3.32331
6.08904	4.26375	3.32397
6.09131	4.26504	3.32462
6.09357	4.26633	3.32528
6.09582	4.26761	3.32593
6.09807	4.26889	3.32659
6.10032	4.27017	3.32724
6.10256	4.27145	3.32789
6.10479	4.27272	3.32853
6.10702	4.274	3.32918
6.10925	4.27526	3.32983
6.11147	4.27653	3.33047
6.11368	4.27779	3.33111
6.11589	4.27905	3.33175
6.1181	4.28031	3.33239
6.1203	4.28156	3.33303
6.12249	4.28281	3.33367
6.12468	4.28406	3.3343
6.12687	4.28531	3.33494
6.12905	4.28655	3.33557
6.13123	4.28779	3.3362
6.1334	4.28903	3.33683
6.13556	4.29026	3.33746
6.13773	4.2915	3.33809
6.13988	4.29273	3.33871
6.14204	4.29395	3.33934
6.14419	4.29518	3.33996
6.14633	4.2964	3.34058
6.14847	4.29762	3.3412
6.1506	4.29884	3.34182
6.15273	4.30005	3.34244
6.15486	4.30126	3.34305
6.15698	4.30247	3.34367
6.1591	4.30368	3.34428
6.16121	4.30488	3.34489
6.16331	4.30608	3.34551
6.16542	4.30728	3.34612
6.16752	4.30848	3.34672
6.16961	4.30967	3.34733
6.1717	4.31086	3.34794
6.17379	4.31205	3.34854
6.17587	4.31324	3.34915
6.17794	4.31442	3.34975
6.18002	4.3156	3.35035
6.18208	4.31678	3.35095
6.18415	4.31796	3.35155
6.18621	4.31913	3.35215
6.18826	4.3203	3.35274
6.19032	4.32147	3.35334
6.19236	4.32264	3.35393
6.19441	4.3238	3.35452
6.19644	4.32497	3.35511
6.19848	4.32613	3.3557
6.20051	4.32728	3.35629
6.20254	4.32844	3.35688
6.20456	4.32959	3.35747
6.20658	4.33074	3.35805
6.20859	4.33189	3.35864
6.2106	4.33303	3.35922
6.21261	4.33418	3.3598
6.21461	4.33532	3.36038
6.21661	4.33646	3.36096
6.2186	4.33759	3.36154
6.22059	4.33873	3.36212
6.22258	4.33986	3.36269
6.22456	4.34099	3.36327
6.22654	4.34212	3.36384
6.22851	4.34324	3.36441
6.23048	4.34437	3.36498
6.23245	4.34549	3.36555
6.23441	4.34661	3.36612
6.23637	4.34772	3.36669
6.23832	4.34884	3.36726
6.24028	4.34995	3.36782
6.24222	4.35106	3.36839
6.24417	4.35217	3.36895
6.24611	4.35327	3.36952
6.24804	4.35438	3.37008
6.24998	4.35548	3.37064
6.2519	4.35658	3.3712
6.25383	4.35767	3.37175
6.25575	4.35877	3.37231
6.25767	4.35986	3.37287
6.25958	4.36095	3.37342
6.26149	4.36204	3.37398
6.2634	4.36313	3.37453
6.2653	4.36421	3.37508
6.2672	4.3653	3.37563
6.2691	4.36638	3.37618
6.27099	4.36746	3.37673
6.27288	4.36853	3.37728
6.27476	4.36961	3.37783
6.27664	4.37068	3.37837
6.27852	4.37175	3.37892
6.2804	4.37282	3.37946
6.28227	4.37388	3.38
6.28413	4.37495	3.38054
6.286	4.37601	3.38108
6.28786	4.37707	3.38162
6.28972	4.37813	3.38216
6.29157	4.37919	3.3827
6.29342	4.38024	3.38324
6.29527	4.38129	3.38377
6.29711	4.38234	3.38431
6.29895	4.38339	3.38484
6.30079	4.38444	3.38537
6.30262	4.38549	3.3859
6.30445	4.38653	3.38643
6.30628	4.38757	3.38696
6.3081	4.38861	3.38749
6.30992	4.38965	3.38802
6.31173	4.39068	3.38855
6.31355	4.39171	3.38907
6.31536	4.39275	3.3896
6.31716	4.39378	3.39012
6.31897	4.3948	3.39065
6.32077	4.39583	3.39117
6.32257	4.39685	3.39169
6.32436	4.39788	3.39221
6.32615	4.3989	3.39273
6.32794	4.39992	3.39325
6.32972	4.40093	3.39376
6.3315	4.40195	3.39428
6.33328	4.40296	3.3948
6.33505	4.40397	3.39531
6.33683	4.40498	3.39582
6.33859	4.40599	3.39634
6.34036	4.407	3.39685
6.34212	4.408	3.39736
6.34388	4.409	3.39787
6.34564	4.41001	3.39838
6.34739	4.411	3.39889
6.34914	4.412	3.39939
6.35089	4.413	3.3999
6.35263	4.41399	3.40041
6.35437	4.41498	3.40091
6.35611	4.41597	3.40142
6.35784	4.41696	3.40192
6.35957	4.41795	3.40242
6.3613	4.41893	3.40292
6.36303	4.41992	3.40342
6.36475	4.4209	3.40392
6.36647	4.42188	3.40442
6.36819	4.42286	3.40492
6.3699	4.42384	3.40542
6.37161	4.42481	3.40591
6.37332	4.42578	3.40641
6.37502	4.42676	3.4069
6.37673	4.42773	3.4074
6.37843	4.4287	3.40789
6.38012	4.42966	3.40838
6.38182	4.43063	3.40887
6.38351	4.43159	3.40936
6.38519	4.43255	3.40985
6.38688	4.43351	3.41034
6.38856	4.43447	3.41083
6.39024	4.43543	3.41131
6.39192	4.43639	3.4118
6.39359	4.43734	3.41229
6.39526	4.43829	3.41277
6.39693	4.43924	3.41325
6.39859	4.44019	3.41374
6.40026	4.44114	3.41422
6.40192	4.44209	3.4147
6.40357	4.44303	3.41518
6.40523	4.44397	3.41566
6.40688	4.44491	3.41614
6.40853	4.44585	3.41662
6.41017	4.44679	3.4171
6.41182	4.44773	3.41757
6.41346	4.44866	3.41805
6.4151	4.4496	3.41852
6.41673	4.45053	3.419
6.41836	4.45146	3.41947
6.41999	4.45239	3.41994
6.42162	4.45332	3.42042
6.42325	4.45424	3.42089
6.42487	4.45517	3.42136
6.42649	4.45609	3.42183
6.42811	4.45701	3.4223
6.42972	4.45793	3.42276
6.43133	4.45885	3.42323
6.43294	4.45977	3.4237
6.43455	4.46068	3.42416
6.43615	4.4616	3.42463
6.43775	4.46251	3.42509
6.43935	4.46342	3.42556
6.44095	4.46433	3.42602
6.44254	4.46524	3.42648
6.44413	4.46615	3.42694
6.44572	4.46705	3.4274
6.44731	4.46796	3.42786
6.44889	4.46886	3.42832
6.45047	4.46976	3.42878
6.45205	4.47066	3.42924
6.45362	4.47156	3.4297
6.4552	4.47246	3.43015
6.45677	4.47335	3.43061
6.45834	4.47425	3.43106
6.4599	4.47514	3.43152
6.46147	4.47603	3.43197
6.46303	4.47692	3.43242
6.46459	4.47781	3.43288
6.46614	4.4787	3.43333
6.4677	4.47958	3.43378
6.46925	4.48047	3.43423
6.4708	4.48135	3.43468
6.47235	4.48223	3.43513
6.47389	4.48311	3.43557
6.47543	4.48399	3.43602
6.47697	4.48487	3.43647
6.47851	4.48574	3.43691
6.48004	4.48662	3.43736
6.48158	4.48749	3.4378
6.48311	4.48836	3.43825
6.48464	4.48923	3.43869
6.48616	4.4901	3.43913
6.48768	4.49097	3.43957
6.4892	4.49184	3.44001
6.49072	4.4927	3.44045
6.49224	4.49357	3.44089
6.49375	4.49443	3.44133
6.49527	4.49529	3.44177
6.49677	4.49615	3.44221
6.49828	4.49701	3.44265
6.49979	4.49787	3.44308
6.50129	4.49873	3.44352
6.50279	4.49958	3.44395
6.50429	4.50044	3.44439
6.50578	4.50129	3.44482
6.50728	4.50214	3.44526
6.50877	4.50299	3.44569
6.51026	4.50384	3.44612
6.51175	4.50469	3.44655
6.51323	4.50553	3.44698
6.51471	4.50638	3.44741
6.51619	4.50722	3.44784
6.51767	4.50807	3.44827
6.51915	4.50891	3.4487
6.52062	4.50975	3.44912
6.52209	4.51059	3.44955
6.52356	4.51142	3.44998
6.52503	4.51226	3.4504
6.52649	4.51309	3.45083
6.52796	4.51393	3.45125
6.52942	4.51476	3.45168
6.53088	4.51559	3.4521
6.53233	4.51642	3.45252
6.53379	4.51725	3.45294
6.53524	4.51808	3.45336
6.53669	4.51891	3.45379
6.53814	4.51973	3.45421
6.53959	4.52056	3.45462
6.54103	4.52138	3.45504
6.54247	4.5222	3.45546
6.54391	4.52302	3.45588
6.54535	4.52384	3.4563
6.54679	4.52466	3.45671
6.54822	4.52548	3.45713
6.54965	4.52629	3.45754
6.55108	4.52711	3.45796
6.55251	4.52792	3.45837
6.55393	4.52873	3.45879
6.55536	4.52955	3.4592
6.55678	4.53036	3.45961
6.5582	4.53117	3.46002
6.55962	4.53197	3.46043
6.56103	4.53278	3.46084
6.56244	4.53359	3.46125
6.56386	4.53439	3.46166
6.56526	4.53519	3.46207
6.56667	4.536	3.46248
6.56808	4.5368	3.46289
6.56948	4.5376	3.46329
6.57088	4.5384	3.4637
6.57228	4.53919	3.46411
6.57368	4.53999	3.46451
6.57508	4.54079	3.46492
6.57647	4.54158	3.46532
6.57786	4.54237	3.46572
6.57925	4.54317	3.46613
6.58064	4.54396	3.46653
6.58203	4.54475	3.46693
6.58341	4.54554	3.46733
6.58479	4.54632	3.46773
6.58617	4.54711	3.46813
6.58755	4.5479	3.46853
6.58893	4.54868	3.46893
6.5903	4.54946	3.46933
6.59167	4.55025	3.46973
6.59304	4.55103	3.47013
6.59441	4.55181	3.47052
6.59578	4.55259	3.47092
6.59715	4.55337	3.47132
6.59851	4.55414	3.47171
6.59987	4.55492	3.47211
6.60123	4.55569	3.4725
6.60259	4.55647	3.4729
6.60394	4.55724	3.47329
6.6053	4.55801	3.47368
6.60665	4.55878	3.47407
6.608	4.55955	3.47446
6.60935	4.56032	3.47486
6.6107	4.56109	3.47525
6.61204	4.56186	3.47564
6.61338	4.56262	3.47603
6.61473	4.56339	3.47642
6.61607	4.56415	3.4768
6.6174	4.56491	3.47719
6.61874	4.56567	3.47758
6.62007	4.56643	3.47797
6.62141	4.56719	3.47835
6.62274	4.56795	3.47874
6.62407	4.56871	3.47912
6.62539	4.56947	3.47951
6.62672	4.57022	3.47989
6.62804	4.57098	3.48028
6.62936	4.57173	3.48066
6.63068	4.57248	3.48104
6.632	4.57323	3.48143
6.63332	4.57398	3.48181
6.63463	4.57473	3.48219
6.63595	4.57548	3.48257
6.63726	4.57623	3.48295
6.63857	4.57698	3.48333
6.63988	4.57772	3.48371
6.64118	4.57847	3.48409
6.64249	4.57921	3.48447
6.64379	4.57995	3.48484
6.64509	4.58069	3.48522
6.64639	4.58144	3.4856
6.64769	4.58217	3.48597
6.64898	4.58291	3.48635
6.65028	4.58365	3.48673
6.65157	4.58439	3.4871
6.65286	4.58512	3.48747
6.65415	4.58586	3.48785
6.65544	4.58659	3.48822
6.65673	4.58733	3.4886
6.65801	4.58806	3.48897
6.65929	4.58879	3.48934
6.66058	4.58952	3.48971
6.66185	4.59025	3.49008
6.66313	4.59098	3.49045
6.66441	4.59171	3.49082
6.66568	4.59243	3.49119
6.66696	4.59316	3.49156
6.66823	4.59388	3.49193
6.6695	4.59461	3.4923
6.67077	4.59533	3.49267
6.67203	4.59605	3.49303
6.6733	4.59677	3.4934
6.67456	4.59749	3.49377
6.67582	4.59821	3.49413
6.67708	4.59893	3.4945
6.67834	4.59965	3.49486
6.6796	4.60036	3.49523
6.68085	4.60108	3.49559
6.68211	4.60179	3.49596
6.68336	4.60251	3.49632
6.68461	4.60322	3.49668
6.68586	4.60393	3.49704
6.68711	4.60464	3.49741
6.68835	4.60535	3.49777
6.6896	4.60606	3.49813
6.69084	4.60677	3.49849
6.69208	4.60748	3.49885
6.69332	4.60819	3.49921
6.69456	4.60889	3.49957
6.6958	4.6096	3.49993
6.69703	4.6103	3.50028
6.69827	4.61101	3.50064
6.6995	4.61171	3.501
6.70073	4.61241	3.50136
6.70196	4.61311	3.50171
6.70319	4.61381	3.50207
6.70441	4.61451	3.50242
6.70564	4.61521	3.50278
6.70686	4.6159	3.50313
6.70808	4.6166	3.50349
6.7093	4.6173	3.50384
6.71052	4.61799	3.5042
6.71174	4.61868	3.50455
6.71296	4.61938	3.5049
6.71417	4.62007	3.50525
6.71538	4.62076	3.50561
6.71659	4.62145	3.50596
6.7178	4.62214	3.50631
6.71901	4.62283	3.50666
6.72022	4.62352	3.50701
6.72143	4.62421	3.50736
6.72263	4.62489	3.50771
6.72383	4.62558	3.50806
6.72503	4.62626	3.5084
6.72623	4.62695	3.50875
6.72743	4.62763	3.5091
6.72863	4.62831	3.50945
6.72982	4.62899	3.50979
6.73102	4.62967	3.51014
6.73221	4.63035	3.51049
6.7334	4.63103	3.51083
6.73459	4.63171	3.51118
6.73578	4.63239	3.51152
6.73697	4.63306	3.51187
6.73815	4.63374	3.51221
6.73934	4.63441	3.51255
6.74052	4.63509	3.5129
6.7417	4.63576	3.51324
6.74288	4.63643	3.51358
6.74406	4.63711	3.51392
6.74524	4.63778	3.51426
6.74641	4.63845	3.5146
6.74759	4.63912	3.51494
6.74876	4.63979	3.51528
6.74993	4.64045	3.51562
6.7511	4.64112	3.51596
6.75227	4.64179	3.5163
6.75344	4.64245	3.51664
6.7546	4.64312	3.51698
6.75577	4.64378	3.51732
6.75693	4.64444	3.51766
6.75809	4.64511	3.51799
6.75926	4.64577	3.51833
6.76041	4.64643	3.51866
6.76157	4.64709	3.519
6.76273	4.64775	3.51934
6.76388	4.64841	3.51967
6.76504	4.64906	3.52001
6.76619	4.64972	3.52034
6.76734	4.65038	3.52067
6.76849	4.65103	3.52101
6.76964	4.65169	3.52134
6.77079	4.65234	3.52167
6.77194	4.653	3.52201
6.77308	4.65365	3.52234
6.77422	4.6543	3.52267
6.77537	4.65495	3.523
6.77651	4.6556	3.52333
6.77765	4.65625	3.52366
6.77878	4.6569	3.52399
6.77992	4.65755	3.52432
6.78106	4.6582	3.52465
6.78219	4.65884	3.52498
6.78333	4.65949	3.52531
6.78446	4.66013	3.52564
6.78559	4.66078	3.52597
6.78672	4.66142	3.52629
6.78784	4.66206	3.52662
6.78897	4.66271	3.52695
6.7901	4.66335	3.52727
6.79122	4.66399	3.5276
6.79234	4.66463	3.52792
6.79347	4.66527	3.52825
6.79459	4.66591	3.52857
6.79571	4.66654	3.5289
6.79682	4.66718	3.52922
6.79794	4.66782	3.52955
6.79906	4.66845	3.52987
6.80017	4.66909	3.53019
6.80128	4.66972	3.53052
6.80239	4.67036	3.53084
6.80351	4.67099	3.53116
6.80461	4.67162	3.53148
6.80572	4.67225	3.5318
6.80683	4.67289	3.53213
6.80793	4.67352	3.53245
6.80904	4.67414	3.53277
6.81014	4.67477	3.53309
6.81124	4.6754	3.53341
6.81235	4.67603	3.53372
6.81344	4.67666	3.53404
6.81454	4.67728	3.53436
6.81564	4.67791	3.53468
6.81674	4.67853	3.535
6.81783	4.67916	3.53532
6.81892	4.67978	3.53563
6.82002	4.6804	3.53595
6.82111	4.68102	3.53627
6.8222	4.68165	3.53658
6.82329	4.68227	3.5369
6.82437	4.68289	3.53721
6.82546	4.6835	3.53753
6.82655	4.68412	3.53784
6.82763	4.68474	3.53816
6.82871	4.68536	3.53847
6.82979	4.68597	3.53878
6.83087	4.68659	3.5391
6.83195	4.68721	3.53941
6.83303	4.68782	3.53972
6.83411	4.68843	3.54004
6.83518	4.68905	3.54035
6.83626	4.68966	3.54066
6.83733	4.69027	3.54097
6.83841	4.69088	3.54128
6.83948	4.69149	3.54159
6.84055	4.6921	3.5419
6.84162	4.69271	3.54221
6.84268	4.69332	3.54252
6.84375	4.69393	3.54283
6.84482	4.69454	3.54314
6.84588	4.69514	3.54345
6.84694	4.69575	3.54376
6.84801	4.69636	3.54407
6.84907	4.69696	3.54437
6.85013	4.69756	3.54468
6.85118	4.69817	3.54499
6.85224	4.69877	3.54529
6.8533	4.69937	3.5456
6.85435	4.69997	3.54591
6.85541	4.70058	3.54621
6.85646	4.70118	3.54652
6.85751	4.70178	3.54682
6.85857	4.70237	3.54713
6.85961	4.70297	3.54743
6.86066	4.70357	3.54774
6.86171	4.70417	3.54804
6.86276	4.70476	3.54834
6.8638	4.70536	3.54865
6.86485	4.70596	3.54895
6.86589	4.70655	3.54925
6.86693	4.70714	3.54956
6.86797	4.70774	3.54986
6.86901	4.70833	3.55016
6.87005	4.70892	3.55046
6.87109	4.70951	3.55076
6.87213	4.71011	3.55106
6.87316	4.7107	3.55136
6.8742	4.71129	3.55166
6.87523	4.71187	3.55196
6.87626	4.71246	3.55226
6.8773	4.71305	3.55256
6.87833	4.71364	3.55286
6.87936	4.71423	3.55316
6.88038	4.71481	3.55346
6.88141	4.7154	3.55375
6.88244	4.71598	3.55405
6.88346	4.71657	3.55435
6.88449	4.71715	3.55465
6.88551	4.71773	3.55494
6.88653	4.71832	3.55524
6.88755	4.7189	3.55553
6.88857	4.71948	3.55583
6.88959	4.72006	3.55613
6.89061	4.72064	3.55642
6.89163	4.72122	3.55672
6.89264	4.7218	3.55701
6.89366	4.72238	3.5573
6.89467	4.72295	3.5576
6.89568	4.72353	3.55789
6.89669	4.72411	3.55819
6.8977	4.72468	3.55848
6.89871	4.72526	3.55877
6.89972	4.72583	3.55906
6.90073	4.72641	3.55936
6.90174	4.72698	3.55965
6.90274	4.72756	3.55994
6.90375	4.72813	3.56023
6.90475	4.7287	3.56052
6.90575	4.72927	3.56081
6.90675	4.72984	3.5611
6.90776	4.73041	3.56139
6.90875	4.73098	3.56168
6.90975	4.73155	3.56197
6.91075	4.73212	3.56226
6.91175	4.73269	3.56255
6.91274	4.73326	3.56284
6.91374	4.73382	3.56313
6.91473	4.73439	3.56342
6.91572	4.73495	3.5637
6.91672	4.73552	3.56399
6.91771	4.73608	3.56428
6.9187	4.73665	3.56457
6.91968	4.73721	3.56485
6.92067	4.73778	3.56514
6.92166	4.73834	3.56543
6.92264	4.7389	3.56571
6.92363	4.73946	3.566
6.92461	4.74002	3.56628
6.9256	4.74058	3.56657
6.92658	4.74114	3.56685
6.92756	4.7417	3.56714
6.92854	4.74226	3.56742
6.92952	4.74282	3.5677
6.93049	4.74337	3.56799
6.93147	4.74393	3.56827
6.93245	4.74449	3.56855
6.93342	4.74504	3.56884
6.9344	4.7456	3.56912
6.93537	4.74615	3.5694
6.93634	4.74671	3.56968
6.93731	4.74726	3.56997
6.93828	4.74781	3.57025
6.93925	4.74837	3.57053
6.94022	4.74892	3.57081
6.94119	4.74947	3.57109
6.94216	4.75002	3.57137
6.94312	4.75057	3.57165
6.94409	4.75112	3.57193
6.94505	4.75167	3.57221
6.94601	4.75222	3.57249
6.94698	4.75277	3.57277
6.94794	4.75332	3.57305
6.9489	4.75386	3.57332
6.94986	4.75441	3.5736
6.95081	4.75496	3.57388
6.95177	4.7555	3.57416
6.95273	4.75605	3.57444
6.95368	4.75659	3.57471
6.95464	4.75714	3.57499
6.95559	4.75768	3.57527
6.95655	4.75822	3.57554
6.9575	4.75877	3.57582
6.95845	4.75931	3.57609
6.9594	4.75985	3.57637
6.96035	4.76039	3.57665
6.9613	4.76093	3.57692
6.96224	4.76147	3.5772
6.96319	4.76201	3.57747
6.96414	4.76255	3.57774
6.96508	4.76309	3.57802
6.96602	4.76363	3.57829
6.96697	4.76416	3.57857
6.96791	4.7647	3.57884
6.96885	4.76524	3.57911
6.96979	4.76577	3.57938
6.97073	4.76631	3.57966
6.97167	4.76684	3.57993
6.97261	4.76738	3.5802
6.97354	4.76791	3.58047
6.97448	4.76845	3.58074
6.97541	4.76898	3.58101
6.97635	4.76951	3.58129
6.97728	4.77004	3.58156
6.97821	4.77057	3.58183
6.97915	4.77111	3.5821
6.98008	4.77164	3.58237
6.98101	4.77217	3.58264
6.98193	4.7727	3.58291
6.98286	4.77322	3.58317
6.98379	4.77375	3.58344
6.98472	4.77428	3.58371
6.98564	4.77481	3.58398
6.98657	4.77534	3.58425
6.98749	4.77586	3.58452
6.98841	4.77639	3.58478
6.98934	4.77691	3.58505
6.99026	4.77744	3.58532
6.99118	4.77796	3.58559
6.9921	4.77849	3.58585
6.99302	4.77901	3.58612
6.99393	4.77953	3.58639
6.99485	4.78006	3.58665
6.99577	4.78058	3.58692
6.99668	4.7811	3.58718
6.9976	4.78162	3.58745
6.99851	4.78214	3.58771
6.99942	4.78266	3.58798
7.00033	4.78318	3.58824
7.00125	4.7837	3.58851
7.00216	4.78422	3.58877
7.00307	4.78474	3.58903
7.00397	4.78526	3.5893
7.00488	4.78578	3.58956
7.00579	4.78629	3.58982
7.0067	4.78681	3.59009
7.0076	4.78732	3.59035
7.00851	4.78784	3.59061
7.00941	4.78836	3.59087
7.01031	4.78887	3.59114
7.01121	4.78938	3.5914
7.01212	4.7899	3.59166
7.01302	4.79041	3.59192
7.01392	4.79092	3.59218
7.01481	4.79144	3.59244
7.01571	4.79195	3.5927
7.01661	4.79246	3.59296
7.01751	4.79297	3.59322
7.0184	4.79348	3.59348
7.0193	4.79399	3.59374
7.02019	4.7945	3.594
7.02108	4.79501	3.59426
7.02198	4.79552	3.59452
7.02287	4.79603	3.59478
7.02376	4.79654	3.59503
7.02465	4.79704	3.59529
7.02554	4.79755	3.59555
7.02643	4.79806	3.59581
7.02731	4.79856	3.59607
7.0282	4.79907	3.59632
7.02909	4.79957	3.59658
7.02997	4.80008	3.59684
7.03086	4.80058	3.59709
7.03174	4.80109	3.59735
7.03262	4.80159	3.59761
7.03351	4.80209	3.59786
7.03439	4.80259	3.59812
7.03527	4.8031	3.59837
7.03615	4.8036	3.59863
7.03703	4.8041	3.59888
7.03791	4.8046	3.59914
7.03878	4.8051	3.59939
7.03966	4.8056	3.59965
7.04054	4.8061	3.5999
7.04141	4.8066	3.60015
7.04229	4.8071	3.60041
7.04316	4.80759	3.60066
7.04403	4.80809	3.60091
7.04491	4.80859	3.60117
7.04578	4.80909	3.60142
7.04665	4.80958	3.60167
7.04752	4.81008	3.60192
7.04839	4.81057	3.60218
7.04925	4.81107	3.60243
7.05012	4.81156	3.60268
7.05099	4.81206	3.60293
7.05186	4.81255	3.60318
7.05272	4.81304	3.60343
7.05359	4.81354	3.60368
7.05445	4.81403	3.60394
7.05531	4.81452	3.60419
7.05618	4.81501	3.60444
7.05704	4.8155	3.60469
7.0579	4.81599	3.60494
7.05876	4.81648	3.60518
7.05962	4.81697	3.60543
7.06048	4.81746	3.60568
7.06133	4.81795	3.60593
7.06219	4.81844	3.60618
7.06305	4.81893	3.60643
7.0639	4.81942	3.60668
7.06476	4.81991	3.60692
7.06561	4.82039	3.60717
7.06647	4.82088	3.60742
7.06732	4.82136	3.60767
7.06817	4.82185	3.60791
7.06902	4.82234	3.60816
7.06987	4.82282	3.60841
7.07072	4.82331	3.60865
7.07157	4.82379	3.6089
7.07242	4.82427	3.60915
7.07327	4.82476	3.60939
7.07412	4.82524	3.60964
7.07496	4.82572	3.60988
7.07581	4.8262	3.61013
7.07665	4.82669	3.61037
7.0775	4.82717	3.61062
7.07834	4.82765	3.61086
7.07918	4.82813	3.61111
7.08003	4.82861	3.61135
7.08087	4.82909	3.6116
7.08171	4.82957	3.61184
7.08255	4.83005	3.61208
7.08339	4.83052	3.61233
7.08423	4.831	3.61257
7.08506	4.83148	3.61281
7.0859	4.83196	3.61306
7.08674	4.83243	3.6133
7.08757	4.83291	3.61354
7.08841	4.83339	3.61378
7.08924	4.83386	3.61403
7.09008	4.83434	3.61427
7.09091	4.83481	3.61451
7.09174	4.83529	3.61475
7.09257	4.83576	3.61499
7.0934	4.83623	3.61523
7.09423	4.83671	3.61547
7.09506	4.83718	3.61571
7.09589	4.83765	3.61595
7.09672	4.83812	3.61619
7.09755	4.8386	3.61643
7.09838	4.83907	3.61667
7.0992	4.83954	3.61691
7.10003	4.84001	3.61715
7.10085	4.84048	3.61739
7.10168	4.84095	3.61763
7.1025	4.84142	3.61787
7.10332	4.84189	3.61811
7.10414	4.84235	3.61835
7.10497	4.84282	3.61858
7.10579	4.84329	3.61882
7.10661	4.84376	3.61906
7.10743	4.84423	3.6193
7.10824	4.84469	3.61954
7.10906	4.84516	3.61977
7.10988	4.84562	3.62001
7.1107	4.84609	3.62025
7.11151	4.84655	3.62048
7.11233	4.84702	3.62072
7.11314	4.84748	3.62096
7.11396	4.84795	3.62119
7.11477	4.84841	3.62143
7.11558	4.84887	3.62166
7.11639	4.84934	3.6219
7.11721	4.8498	3.62213
7.11802	4.85026	3.62237
7.11883	4.85072	3.6226
7.11964	4.85118	3.62284
7.12044	4.85165	3.62307
7.12125	4.85211	3.62331
7.12206	4.85257	3.62354
7.12287	4.85303	3.62378
7.12367	4.85349	3.62401
7.12448	4.85395	3.62424
7.12528	4.8544	3.62448
7.12609	4.85486	3.62471
7.12689	4.85532	3.62494
7.12769	4.85578	3.62518
7.1285	4.85624	3.62541
7.1293	4.85669	3.62564
7.1301	4.85715	3.62587
7.1309	4.8576	3.62611
7.1317	4.85806	3.62634
7.1325	4.85852	3.62657
7.1333	4.85897	3.6268
7.13409	4.85943	3.62703
7.13489	4.85988	3.62726
7.13569	4.86033	3.62749
7.13648	4.86079	3.62772
7.13728	4.86124	3.62796
7.13807	4.86169	3.62819
7.13887	4.86215	3.62842
7.13966	4.8626	3.62865
7.14045	4.86305	3.62888
7.14125	4.8635	3.62911
7.14204	4.86395	3.62934
7.14283	4.8644	3.62956
7.14362	4.86485	3.62979
7.14441	4.8653	3.63002
7.1452	4.86575	3.63025
7.14598	4.8662	3.63048
7.14677	4.86665	3.63071
7.14756	4.8671	3.63094
7.14835	4.86755	3.63116
7.14913	4.868	3.63139
7.14992	4.86845	3.63162
7.1507	4.86889	3.63185
7.15149	4.86934	3.63208
7.15227	4.86979	3.6323
7.15305	4.87023	3.63253
7.15383	4.87068	3.63276
7.15462	4.87112	3.63298
7.1554	4.87157	3.63321
7.15618	4.87201	3.63344
7.15696	4.87246	3.63366
7.15774	4.8729	3.63389
7.15851	4.87335	3.63411
7.15929	4.87379	3.63434
7.16007	4.87423	3.63456
7.16085	4.87467	3.63479
7.16162	4.87512	3.63501
7.1624	4.87556	3.63524
7.16317	4.876	3.63546
7.16395	4.87644	3.63569
7.16472	4.87688	3.63591
7.16549	4.87732	3.63614
7.16627	4.87776	3.63636
7.16704	4.8782	3.63659
7.16781	4.87864	3.63681
7.16858	4.87908	3.63703
7.16935	4.87952	3.63726
7.17012	4.87996	3.63748
7.17089	4.8804	3.6377
7.17166	4.88084	3.63793
7.17242	4.88127	3.63815
7.17319	4.88171	3.63837
7.17396	4.88215	3.63859
7.17472	4.88259	3.63881
7.17549	4.88302	3.63904
7.17625	4.88346	3.63926
7.17702	4.88389	3.63948
7.17778	4.88433	3.6397
7.17855	4.88476	3.63992
7.17931	4.8852	3.64014
7.18007	4.88563	3.64036
7.18083	4.88607	3.64059
7.18159	4.8865	3.64081
7.18235	4.88693	3.64103
7.18311	4.88737	3.64125
7.18387	4.8878	3.64147
7.18463	4.88823	3.64169
7.18539	4.88866	3.64191
7.18614	4.88909	3.64213
7.1869	4.88953	3.64235
7.18766	4.88996	3.64257
7.18841	4.89039	3.64278
7.18917	4.89082	3.643
7.18992	4.89125	3.64322
7.19068	4.89168	3.64344
7.19143	4.89211	3.64366
7.19218	4.89254	3.64388
7.19293	4.89297	3.6441
7.19369	4.89339	3.64431
7.19444	4.89382	3.64453
7.19519	4.89425	3.64475
7.19594	4.89468	3.64497
7.19669	4.8951	3.64518
7.19744	4.89553	3.6454
7.19818	4.89596	3.64562
7.19893	4.89638	3.64583
7.19968	4.89681	3.64605
7.20042	4.89723	3.64627
7.20117	4.89766	3.64648
7.20192	4.89808	3.6467
7.20266	4.89851	3.64692
7.20341	4.89893	3.64713
7.20415	4.89936	3.64735
7.20489	4.89978	3.64756
7.20564	4.9002	3.64778
7.20638	4.90063	3.64799
7.20712	4.90105	3.64821
7.20786	4.90147	3.64842
7.2086	4.90189	3.64864
7.20934	4.90232	3.64885
7.21008	4.90274	3.64907
7.21082	4.90316	3.64928
7.21156	4.90358	3.6495
7.21229	4.904	3.64971
7.21303	4.90442	3.64992
7.21377	4.90484	3.65014
7.2145	4.90526	3.65035
7.21524	4.90568	3.65056
7.21598	4.9061	3.65078
7.21671	4.90652	3.65099
7.21744	4.90694	3.6512
7.21818	4.90735	3.65142
7.21891	4.90777	3.65163
7.21964	4.90819	3.65184
7.22037	4.90861	3.65205
7.22111	4.90902	3.65227
7.22184	4.90944	3.65248
7.22257	4.90986	3.65269
7.2233	4.91027	3.6529
7.22402	4.91069	3.65311
7.22475	4.9111	3.65332
7.22548	4.91152	3.65353
7.22621	4.91193	3.65375
7.22694	4.91235	3.65396
7.22766	4.91276	3.65417
7.22839	4.91317	3.65438
7.22911	4.91359	3.65459
7.22984	4.914	3.6548
7.23056	4.91441	3.65501
7.23129	4.91483	3.65522
7.23201	4.91524	3.65543
7.23273	4.91565	3.65564
7.23346	4.91606	3.65585
7.23418	4.91647	3.65606
7.2349	4.91688	3.65627
7.23562	4.9173	3.65647
7.23634	4.91771	3.65668
7.23706	4.91812	3.65689
7.23778	4.91853	3.6571
7.2385	4.91894	3.65731
7.23921	4.91935	3.65752
7.23993	4.91975	3.65773
7.24065	4.92016	3.65793
7.24137	4.92057	3.65814
7.24208	4.92098	3.65835
7.2428	4.92139	3.65856
7.24351	4.92179	3.65876
7.24423	4.9222	3.65897
7.24494	4.92261	3.65918
7.24566	4.92302	3.65938
7.24637	4.92342	3.65959
7.24708	4.92383	3.6598
7.24779	4.92423	3.66
7.2485	4.92464	3.66021
7.24922	4.92505	3.66042
7.24993	4.92545	3.66062
7.25064	4.92585	3.66083
7.25134	4.92626	3.66103
7.25205	4.92666	3.66124
7.25276	4.92707	3.66145
7.25347	4.92747	3.66165
7.25418	4.92787	3.66186
7.25488	4.92828	3.66206
7.25559	4.92868	3.66227
7.2563	4.92908	3.66247
7.257	4.92948	3.66268
7.25771	4.92989	3.66288
7.25841	4.93029	3.66308
7.25912	4.93069	3.66329
7.25982	4.93109	3.66349
7.26052	4.93149	3.6637
7.26123	4.93189	3.6639
7.26193	4.93229	3.6641
7.26263	4.93269	3.66431
7.26333	4.93309	3.66451
7.26403	4.93349	3.66471
7.26473	4.93389	3.66492
7.26543	4.93429	3.66512
7.26613	4.93469	3.66532
7.26683	4.93508	3.66552
7.26753	4.93548	3.66573
7.26822	4.93588	3.66593
7.26892	4.93628	3.66613
7.26962	4.93667	3.66633
7.27031	4.93707	3.66654
7.27101	4.93747	3.66674
7.2717	4.93786	3.66694
7.2724	4.93826	3.66714
7.27309	4.93866	3.66734
7.27379	4.93905	3.66754
7.27448	4.93945	3.66774
7.27517	4.93984	3.66794
7.27586	4.94024	3.66815
7.27656	4.94063	3.66835
7.27725	4.94102	3.66855
7.27794	4.94142	3.66875
7.27863	4.94181	3.66895
7.27932	4.9422	3.66915
7.28001	4.9426	3.66935
7.2807	4.94299	3.66955
7.28139	4.94338	3.66975
7.28207	4.94377	3.66995
7.28276	4.94417	3.67015
7.28345	4.94456	3.67034
7.28413	4.94495	3.67054
7.28482	4.94534	3.67074
7.28551	4.94573	3.67094
7.28619	4.94612	3.67114
7.28688	4.94651	3.67134
7.28756	4.9469	3.67154
7.28824	4.94729	3.67174
7.28893	4.94768	3.67193
7.28961	4.94807	3.67213
7.29029	4.94846	3.67233
7.29097	4.94885	3.67253
7.29166	4.94924	3.67272
7.29234	4.94962	3.67292
7.29302	4.95001	3.67312
7.2937	4.9504	3.67332
7.29438	4.95079	3.67351
7.29506	4.95117	3.67371
7.29574	4.95156	3.67391
7.29641	4.95195	3.6741
7.29709	4.95233	3.6743
7.29777	4.95272	3.6745
7.29845	4.95311	3.67469
7.29912	4.95349	3.67489
7.2998	4.95388	3.67509
7.30047	4.95426	3.67528
7.30115	4.95465	3.67548
7.30182	4.95503	3.67567
7.3025	4.95542	3.67587
7.30317	4.9558	3.67606
7.30384	4.95618	3.67626
7.30452	4.95657	3.67645
7.30519	4.95695	3.67665
7.30586	4.95733	3.67684
7.30653	4.95772	3.67704
7.3072	4.9581	3.67723
7.30787	4.95848	3.67743
7.30854	4.95886	3.67762
7.30921	4.95924	3.67782
7.30988	4.95962	3.67801
7.31055	4.96001	3.6782
7.31122	4.96039	3.6784
7.31189	4.96077	3.67859
7.31255	4.96115	3.67879
7.31322	4.96153	3.67898
7.31389	4.96191	3.67917
7.31455	4.96229	3.67936
7.31522	4.96267	3.67956
7.31588	4.96305	3.67975
7.31655	4.96342	3.67994
7.31721	4.9638	3.68014
7.31788	4.96418	3.68033
7.31854	4.96456	3.68052
7.3192	4.96494	3.68071
7.31986	4.96532	3.68091
7.32053	4.96569	3.6811
7.32119	4.96607	3.68129
7.32185	4.96645	3.68148
7.32251	4.96682	3.68167
7.32317	4.9672	3.68186
7.32383	4.96758	3.68206
7.32449	4.96795	3.68225
7.32515	4.96833	3.68244
7.32581	4.9687	3.68263
7.32647	4.96908	3.68282
7.32712	4.96945	3.68301
7.32778	4.96983	3.6832
7.32844	4.9702	3.68339
7.32909	4.97058	3.68358
7.32975	4.97095	3.68377
7.33041	4.97132	3.68396
7.33106	4.9717	3.68415
7.33171	4.97207	3.68434
7.33237	4.97244	3.68453
7.33302	4.97282	3.68472
7.33368	4.97319	3.68491
7.33433	4.97356	3.6851
7.33498	4.97393	3.68529
7.33563	4.9743	3.68548
7.33629	4.97468	3.68567
7.33694	4.97505	3.68586
7.33759	4.97542	3.68605
7.33824	4.97579	3.68623
7.33889	4.97616	3.68642
7.33954	4.97653	3.68661
7.34019	4.9769	3.6868
7.34084	4.97727	3.68699
7.34148	4.97764	3.68717
7.34213	4.97801	3.68736
7.34278	4.97838	3.68755
7.34343	4.97875	3.68774
7.34407	4.97911	3.68793
7.34472	4.97948	3.68811
7.34536	4.97985	3.6883
7.34601	4.98022	3.68849
7.34666	4.98059	3.68867
7.3473	4.98095	3.68886
7.34794	4.98132	3.68905
7.34859	4.98169	3.68924
7.34923	4.98205	3.68942
7.34987	4.98242	3.68961
7.35052	4.98279	3.68979
7.35116	4.98315	3.68998
7.3518	4.98352	3.69017
7.35244	4.98388	3.69035
7.35308	4.98425	3.69054
7.35372	4.98461	3.69072
7.35436	4.98498	3.69091
7.355	4.98534	3.6911
7.35564	4.98571	3.69128
7.35628	4.98607	3.69147
7.35692	4.98644	3.69165
7.35756	4.9868	3.69184
7.35819	4.98716	3.69202
7.35883	4.98753	3.69221
7.35947	4.98789	3.69239
7.3601	4.98825	3.69257
7.36074	4.98861	3.69276
7.36138	4.98898	3.69294
7.36201	4.98934	3.69313
7.36265	4.9897	3.69331
7.36328	4.99006	3.6935
7.36391	4.99042	3.69368
7.36455	4.99078	3.69386
7.36518	4.99115	3.69405
7.36581	4.99151	3.69423
7.36645	4.99187	3.69441
7.36708	4.99223	3.6946
7.36771	4.99259	3.69478
7.36834	4.99295	3.69496
7.36897	4.99331	3.69515
7.3696	4.99366	3.69533
7.37023	4.99402	3.69551
7.37086	4.99438	3.69569
7.37149	4.99474	3.69588
7.37212	4.9951	3.69606
7.37275	4.99546	3.69624
7.37337	4.99582	3.69642
7.374	4.99617	3.69661
7.37463	4.99653	3.69679
7.37526	4.99689	3.69697
7.37588	4.99725	3.69715
7.37651	4.9976	3.69733
7.37713	4.99796	3.69751
7.37776	4.99832	3.69769
7.37838	4.99867	3.69788
7.37901	4.99903	3.69806
7.37963	4.99938	3.69824
7.38026	4.99974	3.69842
7.38088	5.00009	3.6986
7.3815	5.00045	3.69878
7.38212	5.0008	3.69896
7.38275	5.00116	3.69914
7.38337	5.00151	3.69932
7.38399	5.00187	3.6995
7.38461	5.00222	3.69968
7.38523	5.00257	3.69986
7.38585	5.00293	3.70004
7.38647	5.00328	3.70022
7.38709	5.00363	3.7004
7.38771	5.00399	3.70058
7.38833	5.00434	3.70076
7.38895	5.00469	3.70094
7.38956	5.00504	3.70112
7.39018	5.0054	3.7013
7.3908	5.00575	3.70148
7.39142	5.0061	3.70166
7.39203	5.00645	3.70183
7.39265	5.0068	3.70201
7.39326	5.00715	3.70219
7.39388	5.0075	3.70237
7.39449	5.00785	3.70255
7.39511	5.0082	3.70273
7.39572	5.00855	3.7029
7.39634	5.0089	3.70308
7.39695	5.00925	3.70326
7.39756	5.0096	3.70344
7.39817	5.00995	3.70362
7.39879	5.0103	3.70379
7.3994	5.01065	3.70397
7.40001	5.011	3.70415
7.40062	5.01135	3.70432
7.40123	5.01169	3.7045
7.40184	5.01204	3.70468
7.40245	5.01239	3.70486
7.40306	5.01274	3.70503
7.40367	5.01308	3.70521
7.40428	5.01343	3.70539
7.40489	5.01378	3.70556
7.4055	5.01413	3.70574
7.4061	5.01447	3.70591
7.40671	5.01482	3.70609
7.40732	5.01516	3.70627
7.40792	5.01551	3.70644
7.40853	5.01585	3.70662
7.40914	5.0162	3.70679
7.40974	5.01655	3.70697
7.41035	5.01689	3.70715
7.41095	5.01724	3.70732
7.41156	5.01758	3.7075
7.41216	5.01792	3.70767
7.41276	5.01827	3.70785
7.41337	5.01861	3.70802
7.41397	5.01896	3.7082
7.41457	5.0193	3.70837
7.41518	5.01964	3.70855
7.41578	5.01999	3.70872
7.41638	5.02033	3.70889
7.41698	5.02067	3.70907
7.41758	5.02101	3.70924
7.41818	5.02136	3.70942
7.41878	5.0217	3.70959
7.41938	5.02204	3.70976
7.41998	5.02238	3.70994
7.42058	5.02272	3.71011
7.42118	5.02306	3.71029
7.42178	5.0234	3.71046
7.42237	5.02375	3.71063
7.42297	5.02409	3.71081
7.42357	5.02443	3.71098
7.42417	5.02477	3.71115
7.42476	5.02511	3.71133
7.42536	5.02545	3.7115
7.42595	5.02579	3.71167
7.42655	5.02613	3.71184
7.42714	5.02646	3.71202
7.42774	5.0268	3.71219
7.42833	5.02714	3.71236
7.42893	5.02748	3.71253
7.42952	5.02782	3.71271
7.43011	5.02816	3.71288
7.43071	5.0285	3.71305
7.4313	5.02883	3.71322
7.43189	5.02917	3.71339
7.43248	5.02951	3.71356
7.43308	5.02985	3.71374
7.43367	5.03018	3.71391
7.43426	5.03052	3.71408
7.43485	5.03086	3.71425
7.43544	5.03119	3.71442
7.43603	5.03153	3.71459
7.43662	5.03186	3.71476
7.43721	5.0322	3.71493
7.4378	5.03254	3.71511
7.43838	5.03287	3.71528
7.43897	5.03321	3.71545
7.43956	5.03354	3.71562
7.44015	5.03388	3.71579
7.44073	5.03421	3.71596
7.44132	5.03455	3.71613
7.44191	5.03488	3.7163
7.44249	5.03521	3.71647
7.44308	5.03555	3.71664
7.44366	5.03588	3.71681
7.44425	5.03621	3.71698
7.44483	5.03655	3.71715
7.44542	5.03688	3.71732
7.446	5.03721	3.71749
7.44659	5.03755	3.71765
7.44717	5.03788	3.71782
7.44775	5.03821	3.71799
7.44833	5.03854	3.71816
7.44892	5.03887	3.71833
7.4495	5.03921	3.7185
7.45008	5.03954	3.71867
7.45066	5.03987	3.71884
7.45124	5.0402	3.719
7.45182	5.04053	3.71917
7.4524	5.04086	3.71934
7.45298	5.04119	3.71951
7.45356	5.04152	3.71968
7.45414	5.04185	3.71985
7.45472	5.04218	3.72001
7.4553	5.04251	3.72018
7.45588	5.04284	3.72035
7.45645	5.04317	3.72052
7.45703	5.0435	3.72068
7.45761	5.04383	3.72085
7.45819	5.04416	3.72102
7.45876	5.04449	3.72119
7.45934	5.04482	3.72135
7.45991	5.04514	3.72152
7.46049	5.04547	3.72169
7.46107	5.0458	3.72185
7.46164	5.04613	3.72202
7.46221	5.04646	3.72219
7.46279	5.04678	3.72235
7.46336	5.04711	3.72252
7.46394	5.04744	3.72269
7.46451	5.04776	3.72285
7.46508	5.04809	3.72302
7.46566	5.04842	3.72318
7.46623	5.04874	3.72335
7.4668	5.04907	3.72352
7.46737	5.04939	3.72368
7.46794	5.04972	3.72385
7.46851	5.05005	3.72401
7.46908	5.05037	3.72418
7.46965	5.0507	3.72434
7.47022	5.05102	3.72451
7.47079	5.05134	3.72467
7.47136	5.05167	3.72484
7.47193	5.05199	3.725
7.4725	5.05232	3.72517
7.47307	5.05264	3.72533
7.47364	5.05297	3.7255
7.4742	5.05329	3.72566
7.47477	5.05361	3.72583
7.47534	5.05394	3.72599
7.47591	5.05426	3.72616
7.47647	5.05458	3.72632
7.47704	5.0549	3.72649
7.4776	5.05523	3.72665
7.47817	5.05555	3.72681
7.47873	5.05587	3.72698
7.4793	5.05619	3.72714
7.47986	5.05652	3.72731
7.48043	5.05684	3.72747
7.48099	5.05716	3.72763
7.48156	5.05748	3.7278
7.48212	5.0578	3.72796
7.48268	5.05812	3.72812
7.48324	5.05844	3.72829
7.48381	5.05876	3.72845
7.48437	5.05908	3.72861
7.48493	5.0594	3.72877
7.48549	5.05972	3.72894
7.48605	5.06004	3.7291
7.48661	5.06036	3.72926
7.48717	5.06068	3.72942
7.48773	5.061	3.72959
7.48829	5.06132	3.72975
7.48885	5.06164	3.72991
7.48941	5.06196	3.73007
7.48997	5.06228	3.73024
7.49053	5.06259	3.7304
7.49109	5.06291	3.73056
7.49165	5.06323	3.73072
7.4922	5.06355	3.73088
7.49276	5.06387	3.73105
7.49332	5.06418	3.73121
7.49387	5.0645	3.73137
7.49443	5.06482	3.73153
7.49499	5.06513	3.73169
7.49554	5.06545	3.73185
7.4961	5.06577	3.73201
7.49665	5.06608	3.73217
7.49721	5.0664	3.73233
7.49776	5.06672	3.7325
7.49832	5.06703	3.73266
7.49887	5.06735	3.73282
7.49942	5.06766	3.73298
7.49998	5.06798	3.73314
7.50053	5.06829	3.7333
7.50108	5.06861	3.73346
7.50163	5.06892	3.73362
7.50219	5.06924	3.73378
7.50274	5.06955	3.73394
7.50329	5.06987	3.7341
7.50384	5.07018	3.73426
7.50439	5.0705	3.73442
7.50494	5.07081	3.73458
7.50549	5.07112	3.73474
7.50604	5.07144	3.7349
7.50659	5.07175	3.73506
7.50714	5.07206	3.73522
7.50769	5.07238	3.73537
7.50824	5.07269	3.73553
7.50879	5.073	3.73569
7.50934	5.07331	3.73585
7.50988	5.07363	3.73601
7.51043	5.07394	3.73617
7.51098	5.07425	3.73633
7.51152	5.07456	3.73649
7.51207	5.07487	3.73665
7.51262	5.07518	3.7368
7.51316	5.0755	3.73696
7.51371	5.07581	3.73712
7.51425	5.07612	3.73728
7.5148	5.07643	3.73744
7.51534	5.07674	3.73759
7.51589	5.07705	3.73775
7.51643	5.07736	3.73791
7.51698	5.07767	3.73807
7.51752	5.07798	3.73823
7.51806	5.07829	3.73838
7.51861	5.0786	3.73854
7.51915	5.07891	3.7387
7.51969	5.07922	3.73886
7.52023	5.07953	3.73901
7.52078	5.07984	3.73917
7.52132	5.08014	3.73933
7.52186	5.08045	3.73948
7.5224	5.08076	3.73964
7.52294	5.08107	3.7398
7.52348	5.08138	3.73995
7.52402	5.08168	3.74011
7.52456	5.08199	3.74027
7.5251	5.0823	3.74042
7.52564	5.08261	3.74058
7.52618	5.08291	3.74074
7.52672	5.08322	3.74089
7.52726	5.08353	3.74105
7.52779	5.08384	3.7412
7.52833	5.08414	3.74136
7.52887	5.08445	3.74152
7.52941	5.08475	3.74167
7.52994	5.08506	3.74183
7.53048	5.08537	3.74198
7.53102	5.08567	3.74214
7.53155	5.08598	3.74229
7.53209	5.08628	3.74245
7.53262	5.08659	3.74261
7.53316	5.08689	3.74276
7.53369	5.0872	3.74292
7.53423	5.0875	3.74307
7.53476	5.08781	3.74323
7.5353	5.08811	3.74338
7.53583	5.08842	3.74354
7.53636	5.08872	3.74369
7.5369	5.08902	3.74384
7.53743	5.08933	3.744
7.53796	5.08963	3.74415
7.53849	5.08993	3.74431
7.53903	5.09024	3.74446
7.53956	5.09054	3.74462
7.54009	5.09084	3.74477
7.54062	5.09115	3.74492
7.54115	5.09145	3.74508
7.54168	5.09175	3.74523
7.54221	5.09205	3.74539
7.54274	5.09236	3.74554
7.54327	5.09266	3.74569
7.5438	5.09296	3.74585
7.54433	5.09326	3.746
7.54486	5.09356	3.74615
7.54539	5.09386	3.74631
7.54592	5.09417	3.74646
7.54645	5.09447	3.74661
7.54697	5.09477	3.74677
7.5475	5.09507	3.74692
7.54803	5.09537	3.74707
7.54856	5.09567	3.74723
7.54908	5.09597	3.74738
7.54961	5.09627	3.74753
7.55014	5.09657	3.74768
7.55066	5.09687	3.74784
7.55119	5.09717	3.74799
7.55171	5.09747	3.74814
7.55224	5.09777	3.74829
7.55276	5.09807	3.74845
7.55329	5.09837	3.7486
7.55381	5.09866	3.74875
7.55433	5.09896	3.7489
7.55486	5.09926	3.74905
7.55538	5.09956	3.74921
7.55591	5.09986	3.74936
7.55643	5.10016	3.74951
7.55695	5.10045	3.74966
7.55747	5.10075	3.74981
7.55799	5.10105	3.74996
7.55852	5.10135	3.75011
7.55904	5.10164	3.75027
7.55956	5.10194	3.75042
7.56008	5.10224	3.75057
7.5606	5.10254	3.75072
7.56112	5.10283	3.75087
7.56164	5.10313	3.75102
7.56216	5.10342	3.75117
7.56268	5.10372	3.75132
7.5632	5.10402	3.75147
7.56372	5.10431	3.75162
7.56424	5.10461	3.75177
7.56476	5.1049	3.75192
7.56528	5.1052	3.75207
7.56579	5.10549	3.75222
7.56631	5.10579	3.75237
7.56683	5.10608	3.75252
7.56735	5.10638	3.75267
7.56786	5.10667	3.75282
7.56838	5.10697	3.75297
7.5689	5.10726	3.75312
7.56941	5.10756	3.75327
7.56993	5.10785	3.75342
7.57044	5.10815	3.75357
7.57096	5.10844	3.75372
7.57147	5.10873	3.75387
7.57199	5.10903	3.75402
7.5725	5.10932	3.75417
7.57302	5.10961	3.75432
7.57353	5.10991	3.75447
7.57405	5.1102	3.75462
7.57456	5.11049	3.75477
7.57507	5.11078	3.75492
7.57558	5.11108	3.75506
7.5761	5.11137	3.75521
7.57661	5.11166	3.75536
7.57712	5.11195	3.75551
7.57763	5.11224	3.75566
7.57815	5.11254	3.75581
7.57866	5.11283	3.75596
7.57917	5.11312	3.7561
7.57968	5.11341	3.75625
7.58019	5.1137	3.7564
7.5807	5.11399	3.75655
7.58121	5.11428	3.7567
7.58172	5.11457	3.75684
7.58223	5.11486	3.75699
7.58274	5.11515	3.75714
7.58325	5.11544	3.75729
7.58376	5.11573	3.75743
7.58426	5.11602	3.75758
7.58477	5.11631	3.75773
7.58528	5.1166	3.75788
7.58579	5.11689	3.75802
7.5863	5.11718	3.75817
7.5868	5.11747	3.75832
7.58731	5.11776	3.75846
7.58782	5.11805	3.75861
7.58832	5.11834	3.75876
7.58883	5.11863	3.75891
7.58934	5.11891	3.75905
7.58984	5.1192	3.7592
7.59035	5.11949	3.75935
7.59085	5.11978	3.75949
7.59136	5.12007	3.75964
7.59186	5.12035	3.75978
7.59237	5.12064	3.75993
7.59287	5.12093	3.76008
7.59337	5.12122	3.76022
7.59388	5.1215	3.76037
7.59438	5.12179	3.76052
7.59488	5.12208	3.76066
7.59539	5.12236	3.76081
7.59589	5.12265	3.76095
7.59639	5.12294	3.7611
7.59689	5.12322	3.76124
7.5974	5.12351	3.76139
7.5979	5.12379	3.76154
7.5984	5.12408	3.76168
7.5989	5.12437	3.76183
7.5994	5.12465	3.76197
7.5999	5.12494	3.76212
[truncated: 6,137 more rows]

## Sheet: Extended Data Fig. 3c
Ext Data Fig.3c left	Line representation		Data points			Ext Data Fig.3c right
Photon counts	N=2 e=900	N=0.5 e=9000	N=2 e=900	N=0.5 e=9000		Photon counts	h6f-NANOG-WT-eGFP	Photon counts	PCHfit (full curve)	Photon counts	h6f-NANOG-W8A-eGFP	Photon counts	PCHfit (full curve)	Photon counts	h6G-eGFP	Photon counts	PCHfit (full curve)	Photon counts	PCHfit (2-16)	PCHfit (17-33)	PCHfit (34-49)
0	0.84186	0.74326	0.84186	0.74326		0	0.00768	0	1.90104e-06	0	0.00901	0	1.60623e-10	0	0.00261	0	7.093e-09	0	0.01189
1	0.13849	0.13598	0.13849	0.13598		1	0.03013	1	1.90104e-06	1	0.0338	1	1.60623e-10	1	0.01227	1	7.093e-09	1	0.01189
2	0.01762	0.07363	0.01762	0.07363		2	0.06073	2	0.06492	2	0.06879	2	0.07495	2	0.03016	2	0.03575	2	0.07343
3	0.00184	0.03031	0.00184	0.03031		3	0.08749	3	0.07876	3	0.09862	3	0.09151	3	0.05368	3	0.05409	3	0.08628
4	0.000168052	0.01107	0.000168052	0.01107		4	0.09923	4	0.08191	4	0.11621	4	0.10081	4	0.07515	4	0.07132	4	0.09233
5	1.39462e-05	0.00384	1.39462e-05	0.00384		5	0.10138	5	0.08005	5	0.11616	5	0.1029	5	0.09168	5	0.08489	5	0.09326
6	1.07126e-06	0.00129	1.07126e-06	0.00129		6	0.09538	6	0.07634	6	0.10868	6	0.09872	6	0.09978	6	0.09317	6	0.08979
7	7.72204e-08	0.000422022	7.72204e-08	0.000422022		7	0.08347	7	0.07136	7	0.09384	7	0.08995	7	0.10036	7	0.09568	7	0.0829
8	5.27521e-09	0.000133749	5.27521e-09	0.000133749		8	0.07014	8	0.06513	8	0.07703	8	0.07844	8	0.09462	8	0.0929	8	0.07383
9	3.44046e-10	4.12859e-05	3.44046e-10	4.12859e-05		9	0.05783	9	0.05804	9	0.06211	9	0.06584	9	0.0852	9	0.08594	9	0.06371
10	4.32064e-15	1.24552e-05	4.32064e-15	1.24552e-05		10	0.04735	10	0.05063	10	0.04953	10	0.05345	10	0.07399	10	0.0762	10	0.05347
11	3.68169e-06		3.68169e-06			11	0.0392	11	0.04336	11	0.03908	11	0.04211	11	0.06233	11	0.06508	11	0.04377
12	1.0683e-06		1.0683e-06			12	0.03263	12	0.03653	12	0.03077	12	0.03229	12	0.05084	12	0.05373	12	0.03504
13	3.04742e-07		3.04742e-07			13	0.02726	13	0.03032	13	0.02368	13	0.02416	13	0.04088	13	0.04302	13	0.02747
14	8.55718e-08		8.55718e-08			14	0.02234	14	0.02481	14	0.01794	14	0.01768	14	0.0322	14	0.03351	14	0.02114
15	2.36807e-08		2.36807e-08	--		15	0.01799	15	0.02004	15	0.01395	15	0.01267	15	0.0248	15	0.02543	15	0.01598
16	6.465e-09		6.465e-09	--		16	0.01543	16	0.01599	16	0.01033	16	0.00891	16	0.01885	16	0.01886	16	0.01189
17	1.74276e-09		1.74276e-09	--		17	0.01286	17	0.01262	17	0.00798	17	0.00615	17	0.01404	17	0.01368	17		0.01236
18	4.64234e-10		4.64234e-10	--		18	0.01151	18	0.00985	18	0.00577	18	0.00418	18	0.01047	18	0.00972	18		0.01136
19	1.22284e-10		1.22284e-10	--		19	0.00988	19	0.00761	19	0.0045	19	0.00279	19	0.00772	19	0.00677	19		0.01026
20	3.1872e-11		3.1872e-11	--		20	0.00797	20	0.00582	20	0.00335	20	0.00184	20	0.00548	20	0.00464	20		0.00905
21	8.22424e-12		8.22424e-12	--		21	0.00699	21	0.00442	21	0.00245	21	0.0012	21	0.00387	21	0.00312	21		0.00779
22	2.10209e-12		2.10209e-12	--		22	0.00608	22	0.00332	22	0.00175	22	0.000767645	22	0.00278	22	0.00207	22		0.00659
23	5.32447e-13		5.32447e-13	--		23	0.00517	23	0.00248	23	0.00137	23	0.000486321	23	0.00189	23	0.00135	23		0.0055
24	1.33707e-13		1.33707e-13	--		24	0.00434	24	0.00183	24	0.00097	24	0.000304473	24	0.0014	24	0.000868441	24		0.00457
25	3.33004e-14		3.33004e-14	--		25	0.00381	25	0.00135	25	0.000756667	25	0.000188486	25	0.000945833	25	0.000551042	25		0.0038
26	8.22848e-15		8.22848e-15	--		26	0.00323	26	0.000980937	26	0.000456667	26	0.000115434	26	0.000658333	26	0.000345115	26		0.00318
27	2.01793e-15		2.01793e-15	--		27	0.00287	27	0.00071038	27	0.000306667	27	6.99714e-05	27	0.0004225	27	0.000213468	27		0.00268
28	4.91291e-16		4.91291e-16	--		28	0.00258	28	0.000511062	28	0.000276667	28	4.19977e-05	28	0.000313333	28	0.000130475	28		0.00227
29	1.18779e-16		1.18779e-16	--		29	0.00226	29	0.000365341	29	0.000126667	29	2.49703e-05	29	0.000200417	29	7.88421e-05	29		0.00192
30	2.8525e-17		2.8525e-17	--		30	0.00197	30	0.000259578	30	0.000136667	30	1.47121e-05	30	0.00014125	30	4.71227e-05	30		0.00163
32	1.61383e-18		1.61383e-18	--		31	0.00182	31	0.000183347	31	7e-05	31	8.59269e-06	31	8.875e-05	31	2.78694e-05	31		0.00137
33	3.80359e-19		3.80359e-19	--		32	0.00153	32	0.000128768	32	6e-05	32	4.97653e-06	32	5.125e-05	32	1.63164e-05	32		0.00114
34	8.91244e-20		8.91244e-20	--		33	0.00143	33	8.99396e-05	33	5.66667e-05	33	2.8589e-06	33	4.20833e-05	33	9.45973e-06	33		0.00094984
35	2.07657e-20		2.07657e-20	--		34	0.00136	34	6.24858e-05	34	2.33333e-05	34	1.62954e-06	34	2.79167e-05	34	5.43304e-06	34			0.00153
						35	0.00113	35	4.31889e-05	35	3e-05	35	9.21811e-07	35	1.45833e-05	35	3.09213e-06	35			0.00131
						36	0.00118	36	2.97024e-05	36	1e-05	36	5.1765e-07	36	1.66667e-05	36	1.74444e-06	36			0.00114
						37	0.00101	37	2.03285e-05	37	1e-05	37	2.88635e-07	37	7.5e-06	37	9.75801e-07	37			0.000998433
						38	0.000958333	38	1.38476e-05	38	3.33333e-06	38	1.59836e-07	38	7.5e-06	38	5.41366e-07	38			0.000880491
						39	0.000691667	39	9.38987e-06	39	3.33333e-06	39	8.79234e-08	39	4.16667e-06	39	2.97958e-07	39			0.000777252
						40	0.000766667	40	6.33887e-06	40	3.33333e-06	40	4.80532e-08	40	2.5e-06	40	1.62726e-07	40			0.000683856
						41	0.000666667	41	4.26074e-06	41	3.33333e-06	41	2.60982e-08	42	8.33333e-07	42	4.74644e-08	41			0.00059784
						42	0.000558333	42	2.85187e-06	42	3.33333e-06	42	1.40878e-08	44	4.16667e-07	44	1.34571e-08	42			0.000518394
						43	0.00065	43	1.90104e-06	49	3.33333e-06	49	1.60623e-10	45	1.25e-06	45	7.093e-09	43			0.000445635
						44	0.000425	44	1.90104e-06					46	4.16667e-07	46	7.093e-09	44
						45	0.000533333	45	1.90104e-06					47	4.16667e-07	47	7.093e-09	45
						46	0.00055	46	1.90104e-06					51	4.16667e-07	51	7.093e-09	46
						47	0.000575	47	1.90104e-06					54	4.16667e-07	54	7.093e-09	47
						48	0.00035	48	1.90104e-06					59	4.16667e-07	59	7.093e-09	48
						49	0.000416667	49	1.90104e-06									49
						50	0.000291667	50	1.90104e-06									50
						51	0.0003	51	1.90104e-06									51
						52	0.000308333	52	1.90104e-06									52
						53	0.000266667	53	1.90104e-06									53
						54	0.000291667	54	1.90104e-06									54
						55	0.0003	55	1.90104e-06									55
						56	0.000225	56	1.90104e-06									56
						57	0.000175	57	1.90104e-06									57
						58	0.000216667	58	1.90104e-06									58
						59	0.000241667	59	1.90104e-06									59
						60	0.000116667	60	1.90104e-06									60
						61	0.00015	61	1.90104e-06									61
						62	0.000166667	62	1.90104e-06									62
						63	0.00015	63	1.90104e-06									63
						64	0.0001	64	1.90104e-06									64
						65	0.000133333	65	1.90104e-06									65
						66	0.000133333	66	1.90104e-06									66
						67	0.000108333	67	1.90104e-06									67
						68	0.000116667	68	1.90104e-06									68
						69	0.000141667	69	1.90104e-06									69
						70	0.0001	70	1.90104e-06									70
						71	8.33333e-05	71	1.90104e-06									71
						72	0.000116667	72	1.90104e-06									72
						73	8.33333e-05	73	1.90104e-06									73
						74	0.000158333	74	1.90104e-06									74
						75	0.000116667	75	1.90104e-06									75
						76	0.000141667	76	1.90104e-06									76
						77	9.16667e-05	77	1.90104e-06									77
						78	5e-05	78	1.90104e-06									78
						79	6.66667e-05	79	1.90104e-06									79
						80	4.16667e-05	80	1.90104e-06									80
						81	5e-05	81	1.90104e-06									81
						82	6.66667e-05	82	1.90104e-06									82
						83	7.5e-05	83	1.90104e-06									83
						84	3.33333e-05	84	1.90104e-06									84
						85	3.33333e-05	85	1.90104e-06									85
						86	3.33333e-05	86	1.90104e-06									86
						87	4.16667e-05	87	1.90104e-06									87
						88	5.83333e-05	88	1.90104e-06									88
						89	3.33333e-05	89	1.90104e-06									89
						90	1.66667e-05	90	1.90104e-06									90
						91	5.83333e-05	91	1.90104e-06									91
						92	4.16667e-05	92	1.90104e-06									92
						93	5e-05	93	1.90104e-06									93
						94	1.66667e-05	94	1.90104e-06									94
						95	3.33333e-05	95	1.90104e-06									95
						96	4.16667e-05	96	1.90104e-06									96
						97	4.16667e-05	97	1.90104e-06									97
						99	1.66667e-05	99	1.90104e-06									99
						100	1.66667e-05	100	1.90104e-06									100
						101	3.33333e-05	101	1.90104e-06									101
						102	1.66667e-05	102	1.90104e-06									102
						103	5e-05	103	1.90104e-06									103
						104	3.33333e-05	104	1.90104e-06									104
						105	2.5e-05	105	1.90104e-06									105
						107	1.66667e-05	107	1.90104e-06									107
						108	2.5e-05	108	1.90104e-06									108
						109	8.33333e-06	109	1.90104e-06									109
						110	1.66667e-05	110	1.90104e-06									110
						111	1.66667e-05	111	1.90104e-06									111
						112	1.66667e-05	112	1.90104e-06									112
						114	8.33333e-06	114	1.90104e-06									114
						115	8.33333e-06	115	1.90104e-06									115
						116	1.66667e-05	116	1.90104e-06									116
						124	1.66667e-05	124	1.90104e-06									124
						125	1.66667e-05	125	1.90104e-06									125
						126	8.33333e-06	126	1.90104e-06									126
						127	8.33333e-06	127	1.90104e-06									127
						128	1.66667e-05	128	1.90104e-06									128
						129	8.33333e-06	129	1.90104e-06									129
						130	1.66667e-05	130	1.90104e-06									130
						138	8.33333e-06	138	1.90104e-06									138
						141	8.33333e-06	141	1.90104e-06									141
						142	8.33333e-06	142	1.90104e-06									142
						143	8.33333e-06	143	1.90104e-06									143
						148	8.33333e-06	148	1.90104e-06									148
						151	1.66667e-05	151	1.90104e-06									151
						152	8.33333e-06	152	1.90104e-06									152
						154	8.33333e-06	154	1.90104e-06									154
						158	1.66667e-05	158	1.90104e-06									158
						196	8.33333e-06	196	1.90104e-06									196
						249	8.33333e-06	249	1.90104e-06									249
						258	8.33333e-06	258	1.90104e-06									258
						298	8.33333e-06	298	1.90104e-06									298
						307	8.33333e-06	307	1.90104e-06									307

## Sheet: Extended Data Fig. 3d
Ext Data Fig. 3d left	No. of Events			Ext Data Fig. 3d right	No. of Events
No. of Monomer Brightness	WT-eGFP	W8A-eGFP		No. of Monomer Brightness	WT-mCherry	DWR-mCherry
1	3859	3283		1	4187	3418
2	1845	2713		2	1337	2523
3	230			3	319	55
4	48			4	91	1
5	13			5	33
6	4			6	18
7				7	9
8				8	2
9				9	3
