# Supplementary material for: NANOG prion-like assembly mediates DNA bridging to facilitate chromatin reorganization and activation of pluripotency
Source: Nat Cell Biol. 2022 Apr 28;24(5):737–47. doi: 10.1038/s41556-022-00896-x (PMC9106587; doi:10.1038/s41556-022-00896-x)
Supplement: Source Data Extended Data Fig. 3 — Statistical source data. [file 41556_2022_896_MOESM14_ESM.xlsx]

## Sheet: Extended Data Fig. 4
Ext Data Fig. 4c				Ext Data Fig. 4d							Ext Data Fig. 4f
[h6G-GFP]nM	Mean FL intensity (60ms)	(120ms)		WT	W8A						Purified Nanog (fmol)	Band Intensity
135	14.3926	28.5336		104.899	338.399						18.0764	2109768
270	28.8194	58.1962		99.588	325.137						36.1529	3790176
540	56.4134	103		98.1154	238.534						72.3057	8380000
				103.129	277.209						144.611	14020800
				132.532	253.843
				151.808	392.982
				136.685	346.831
				119.923	276.388
				149.751	299.366
				85.8987	261.696
				73.4339	275.547
				91.4858	381.884
				162.309	307.673
				125.521	271.007
				143.871
				157.605
				157.125
				88.9046
				91.5906
				120.668
				147.986
				147.478
				174.068
				142.774
				149.574
				177.874
				151.946
				83.1631
