# Supplementary material for: NANOG prion-like assembly mediates DNA bridging to facilitate chromatin reorganization and activation of pluripotency
Source: Nat Cell Biol. 2022 Apr 28;24(5):737–47. doi: 10.1038/s41556-022-00896-x (PMC9106587; doi:10.1038/s41556-022-00896-x)
Supplement: Source Data Extended Data Fig. 4 — Statistical source data. [file 41556_2022_896_MOESM15_ESM.xlsx]

## Sheet: Extended Data Fig. 5
Ext Data Fig. 5a right	Gata6 DNA			Ext Data Fig. 5b right	pgSat satellite DNA					Ext Data Fig. 5c right	NANOG promoter DNA
	h6f-NANOG WT-eGFP	h6f-NANOG W8A-eGFP			h6f-NANOG WT-eGFP		h6f-NANOG W8A-eGFP				h6f-NANOG WT-eGFP		h6f-NANOG W8A-eGFP
[NANOG]nM	Fraction DNA bound	Fraction DNA bound		[NANOG]nM	Fraction DNA bound	SD (n=2)	Fraction DNA bound	SD (n=2)		[NANOG]nM	Fraction DNA bound	SD (n=2)	Fraction DNA bound	SD (n=2)
0	0	0		0	0	0	0	0		0	0	0	0	0
0.15	0.10102			0.15	0.45107	0.10114				0.15	0.72429	0.06244
0.3	0.18025	0.03094		0.3	0.71412	0.18065	0.09456	0.03747		0.3	0.80209	0.04136	0.45983	0.02665
0.625	0.55779	0.0673		0.625	0.81065	0.10238	0.1235	0.01421		0.625	0.88411	0.03379	0.53943	0.03699
1.25	0.82534	0.26604		1.25	0.89447	0.06278	0.44015	0.11971		1.25	0.96261	0.000231971	0.70464	0.02369
2.5	0.91091	0.57336		2.5	0.96024	0.03586	0.65222	0.08911		2.5	0.99192	0.00284	0.82721	0.00769
5	0.97869	0.76082		5	0.96595	0.0391	0.76865	0.12966		5	0.99545	0.00267	0.87338	0.00629
10	0.98371	0.92504		10	0.96851	0.04295	0.79288	0.02694		10	0.99521	0.00374	0.9326	0.01571

## Sheet: Extended Data Fig. 5d
Raw data	n=1, replicate 1	n=2, replicate 1	n=3, replicate 1	n=1, replicate 2	n=2, replicate 2	n=3, replicate 2	n=1, replicate 1	n=2, replicate 1	n=3, replicate 1	n=1, replicate 2	n=2, replicate 2	n=3, replicate 2	Ext Data Fig. 5d right	CTD	CTD	CTD+DNA	CTD+DNA
Time(s)	without DNA	without DNA	without DNA	without DNA	without DNA	without DNA	with DNA	with DNA	with DNA	with DNA	with DNA	with DNA	Time (s) with dead time of 1min	ave	stdev	ave	stdev
0	0	0	0	0	0	0	0	0	0	0	0	0	60	0	0	0	0
9.353	0.0272938	0.0306181	0.0361775	0.0370076	0.0350082	0.0319686	0.0453357	0.0615385	0.0460705	0.029872	0.0581395	0.0522749	69.353	0.0330123	0.0037279	0.0488718	0.0113072
19.372	0.0505226	0.0543039	0.0778157	0.0676482	0.0708402	0.0656197	0.070619	0.103679	0.0984643	0.0654339	0.111296	0.0813166	79.372	0.0644584	0.0102761	0.0884681	0.0187227
29.37	0.0824623	0.0814558	0.113311	0.101074	0.107908	0.107123	0.104621	0.141137	0.127371	0.150782	0.13289	0.132623	89.37	0.0988889	0.0136795	0.131571	0.0155396
39.361	0.10453	0.105719	0.148123	0.128532	0.142916	0.130118	0.136879	0.18194	0.171635	0.220484	0.180233	0.208132	99.361	0.126656	0.0182682	0.183217	0.0293307
49.377	0.132404	0.13056	0.156997	0.154795	0.171746	0.162086	0.166521	0.204013	0.186992	0.322902	0.221761	0.257502	109.377	0.151431	0.0165296	0.226615	0.0564638
59.379	0.158537	0.151935	0.164505	0.181854	0.20346	0.185642	0.188317	0.238796	0.210479	0.366999	0.260797	0.309777	119.379	0.174322	0.0193938	0.262528	0.0662256
69.372	0.18583	0.181398	0.180205	0.211301	0.238468	0.212002	0.217088	0.273579	0.253839	0.405405	0.292359	0.342691	129.372	0.201534	0.0231348	0.297494	0.0673154
79.36	0.203833	0.20855	0.199317	0.236371	0.263591	0.252384	0.248474	0.301672	0.245709	0.423898	0.327243	0.371733	139.36	0.227341	0.0272537	0.319788	0.0699916
89.37	0.230546	0.230503	0.217747	0.262236	0.29654	0.264722	0.276373	0.332441	0.311653	0.443812	0.377076	0.426912	149.37	0.250383	0.0294294	0.361378	0.0661396
99.366	0.247967	0.2513	0.23413	0.293275	0.324959	0.299495	0.308631	0.353846	0.330623	0.446657	0.416944	0.474347	159.366	0.275188	0.0357561	0.388508	0.0670679
109.378	0.272358	0.270942	0.255973	0.32113	0.349671	0.318003	0.339146	0.395318	0.34056	0.497866	0.459302	0.517909	169.378	0.298013	0.0367721	0.425017	0.0781029
119.381	0.295006	0.290006	0.270307	0.3462	0.374382	0.344924	0.367044	0.420067	0.38121	0.54623	0.486711	0.548887	179.381	0.320138	0.0406416	0.458358	0.0805941
129.386	0.321138	0.311381	0.290102	0.361719	0.397446	0.371845	0.403662	0.449498	0.430894	0.560455	0.497508	0.573088	189.386	0.342272	0.0410355	0.485851	0.0698696
139.38	0.346109	0.331023	0.308532	0.381218	0.415568	0.386427	0.420227	0.461538	0.433604	0.560455	0.530731	0.614714	199.38	0.36148	0.0397614	0.503545	0.0773753
149.392	0.360627	0.354131	0.322867	0.40191	0.428748	0.404936	0.439407	0.486288	0.488708	0.584637	0.567276	0.615682	209.392	0.37887	0.0394443	0.530333	0.0686125
159.38	0.380372	0.367418	0.34198	0.420613	0.448517	0.425687	0.462947	0.505017	0.536585	0.641536	0.603821	0.628267	219.38	0.397431	0.0405273	0.563029	0.0723388
169.401	0.390244	0.387637	0.36041	0.444887	0.465815	0.441952	0.491718	0.517726	0.526649	0.677098	0.630399	0.660213	229.401	0.415157	0.0413361	0.583967	0.081026
179.402	0.405343	0.407857	0.378157	0.458018	0.480231	0.469994	0.496077	0.542475	0.570912	0.682788	0.656977	0.682478	239.402	0.433267	0.0415444	0.605285	0.0796123
189.389	0.424506	0.428654	0.389761	0.479904	0.497117	0.481772	0.526591	0.560535	0.610659	0.72404	0.681063	0.682478	249.389	0.450286	0.0420894	0.630894	0.0775795
199.381	0.438444	0.444252	0.404778	0.501791	0.514827	0.491868	0.548387	0.562542	0.628726	0.752489	0.710133	0.695063	259.381	0.465993	0.0431616	0.649557	0.0831579
209.39	0.455285	0.461583	0.42116	0.520891	0.531301	0.508693	0.567568	0.602676	0.63776	0.800853	0.75	0.742498	269.39	0.483152	0.0435425	0.683559	0.0935306
219.392	0.470383	0.481802	0.43959	0.538002	0.545717	0.517667	0.585004	0.626087	0.658537	0.826458	0.539867	0.732817	279.392	0.49886	0.041704	0.661462	0.104121
229.394	0.488966	0.506066	0.462116	0.552726	0.563427	0.531688	0.596338	0.631438	0.690154	0.859175	0.763289	0.750242	289.394	0.517498	0.038894	0.715106	0.0959591
239.405	0.501742	0.519353	0.479863	0.572622	0.576194	0.544027	0.623365	0.64214	0.687444	0.890469	0.803987	0.792836	299.405	0.5323	0.0388359	0.74004	0.105327
249.385	0.521487	0.543039	0.49215	0.583764	0.594728	0.554683	0.63034	0.671572	0.710027	0.907539	0.791528	0.774443	309.385	0.548309	0.0383497	0.747575	0.0991692
259.394	0.535424	0.566724	0.505119	0.60764	0.608731	0.580482	0.657367	0.66689	0.740741	0.930299	0.811462	0.788964	319.394	0.567354	0.040989	0.765954	0.101833
269.409	0.546458	0.5829	0.509898	0.615997	0.618616	0.593382	0.673932	0.698328	0.755194	0.928876	0.814784	0.778316	329.409	0.577875	0.0423953	0.774905	0.0913863
279.403	0.563298	0.601386	0.542662	0.63072	0.633443	0.606842	0.680907	0.686288	0.779584	0.968706	0.825581	0.803485	339.403	0.596392	0.036517	0.790758	0.105968
289.399	0.576074	0.611785	0.550171	0.639873	0.647858	0.620864	0.693984	0.70903	0.788618	0.938834	0.818937	0.807357	349.399	0.607771	0.0378088	0.792793	0.0883406
299.408	0.594657	0.623339	0.571331	0.65579	0.661038	0.628716	0.716652	0.729766	0.794038	0.985775	0.804817	0.827686	359.408	0.622478	0.0347165	0.809789	0.0965841
309.396	0.611498	0.63316	0.584983	0.660565	0.680807	0.642176	0.72973	0.734448	0.834688	0.987198	0.797342	0.796709	369.396	0.635532	0.0342319	0.813352	0.0942649
319.41	0.615563	0.642981	0.60273	0.676084	0.687397	0.652271	0.741935	0.749833	0.827462	0.960171	0.806478	0.827686	379.41	0.646171	0.0330627	0.818928	0.0786842
329.404	0.630081	0.658579	0.617065	0.686828	0.7014	0.667975	0.770706	0.761873	0.848238	0.961593	0.799834	0.81607	389.404	0.660322	0.0323645	0.826386	0.0732559
339.411	0.64518	0.661467	0.628669	0.692797	0.710049	0.676388	0.780296	0.763211	0.868112	0.981508	0.818106	0.848015	399.411	0.669092	0.0301882	0.843208	0.0784317
349.418	0.656214	0.665511	0.650512	0.701154	0.712109	0.69714	0.790759	0.782609	0.878952	0.990043	0.827243	0.853824	409.418	0.68044	0.0261393	0.853905	0.076082
359.413	0.667247	0.670133	0.660751	0.710306	0.721993	0.699383	0.803836	0.795987	0.878049	0.955903	0.809801	0.836399	419.413	0.688302	0.0255913	0.846662	0.0612943
369.423	0.679443	0.680531	0.664846	0.720653	0.730231	0.707235	0.809939	0.799331	0.894309	0.950213	0.805648	0.872217	429.423	0.697156	0.0260064	0.855276	0.0607814
379.421	0.690476	0.690352	0.681229	0.729805	0.732702	0.726304	0.812554	0.815385	0.907859	0.908962	0.827243	0.875121	439.421	0.708478	0.0234714	0.857854	0.0451739
389.422	0.706736	0.696707	0.69215	0.738559	0.747117	0.733595	0.843069	0.828763	0.901536	0.918919	0.814784	0.878993	449.422	0.719144	0.0234705	0.864344	0.0418356
399.42	0.710801	0.697285	0.703072	0.744926	0.753707	0.738082	0.843941	0.843478	0.928636	0.933144	0.839701	0.879961	459.42	0.724645	0.0238416	0.878143	0.0434215
409.422	0.720674	0.71346	0.711945	0.754079	0.755354	0.74313	0.842197	0.844147	0.935863	0.903272	0.861296	0.882865	469.422	0.733107	0.0201176	0.878273	0.0366521
419.426	0.731127	0.719237	0.718089	0.760446	0.769357	0.762199	0.843069	0.868896	0.940379	0.903272	0.849668	0.872217	479.426	0.743409	0.0232071	0.879583	0.0364802
429.427	0.736934	0.72617	0.729693	0.765221	0.778418	0.775098	0.854403	0.868896	0.95122	0.876245	0.878738	0.90029	489.427	0.751922	0.0236559	0.888299	0.0342489
439.431	0.746225	0.73368	0.738567	0.776761	0.782537	0.774537	0.858762	0.877592	0.929539	0.887624	0.902824	0.913843	499.431	0.758718	0.0215972	0.895031	0.025612
449.427	0.739257	0.745234	0.745392	0.78273	0.801483	0.785193	0.862249	0.875585	0.947606	0.904694	0.889535	0.92546	509.427	0.766548	0.0263689	0.900855	0.0318211
459.437	0.747967	0.755633	0.757679	0.795066	0.803954	0.793606	0.873583	0.890301	0.95122	0.923186	0.898671	0.952565	519.437	0.775651	0.024456	0.914921	0.0328086
469.444	0.753775	0.765453	0.765188	0.800239	0.81425	0.796971	0.88143	0.905017	0.957543	0.893314	0.912791	0.954501	529.444	0.782646	0.0242796	0.917433	0.0317381
479.436	0.763647	0.777585	0.761775	0.807004	0.826606	0.804262	0.897995	0.907692	0.962963	0.897582	0.909468	0.926428	539.436	0.790147	0.0263731	0.917021	0.0248318
489.456	0.772358	0.786828	0.767235	0.810983	0.8229	0.802019	0.885789	0.906355	0.979223	0.943101	0.913621	0.928364	549.456	0.793721	0.0220163	0.926075	0.0325171
499.451	0.790941	0.812825	0.770648	0.818146	0.84061	0.812675	0.887533	0.911037	0.969286	0.931721	0.920266	0.961278	559.451	0.807641	0.02407	0.930187	0.0309267
509.447	0.796167	0.827845	0.778157	0.822921	0.84061	0.823331	0.886661	0.921739	0.988257	0.893314	0.931894	0.952565	569.447	0.814839	0.0230865	0.929072	0.037931
519.444	0.799071	0.835933	0.78157	0.820931	0.846787	0.827818	0.893636	0.925753	0.96477	0.934566	0.907807	0.93514	579.444	0.818685	0.0242402	0.926945	0.0246298
529.451	0.807201	0.844021	0.787031	0.82491	0.851318	0.833988	0.898867	0.940468	0.982836	0.920341	0.907807	0.952565	589.451	0.824745	0.0240553	0.933814	0.0312355
539.458	0.815912	0.84922	0.77884	0.830481	0.860379	0.846326	0.902354	0.92107	0.966576	0.954481	0.91196	0.944821	599.458	0.830193	0.0295794	0.933544	0.0254987
549.46	0.819396	0.856153	0.793857	0.834461	0.864498	0.839596	0.913688	0.936455	0.974706	1	0.917774	0.95547	609.46	0.83466	0.0255911	0.949682	0.0337054
559.466	0.824623	0.86193	0.797952	0.845205	0.868616	0.850252	0.911944	0.932441	0.979223	0.963016	0.888704	0.938045	619.466	0.84143	0.0261695	0.935562	0.0329525
569.467	0.834495	0.861352	0.790444	0.849582	0.870675	0.859787	0.905841	0.940468	0.97561	0.951636	0.906146	0.937076	629.467	0.844389	0.0291574	0.93613	0.0269638
579.453	0.837979	0.872328	0.808191	0.863112	0.885091	0.865395	0.918919	0.934448	0.957543	0.935989	0.91113	0.953533	639.453	0.855349	0.0277835	0.93526	0.0183355
589.464	0.84669	0.87175	0.8157	0.860724	0.876853	0.87493	0.946818	0.948495	0.98374	0.933144	0.916944	0.96999	649.464	0.857775	0.0234755	0.949855	0.0241955
599.477	0.848432	0.876372	0.824573	0.869479	0.88056	0.873247	0.942459	0.962542	0.96477	0.913229	0.918605	0.963214	659.477	0.862111	0.0215325	0.944136	0.0234025
609.469	0.853659	0.879261	0.823891	0.876641	0.883443	0.881099	0.937228	0.952508	0.97019	0.920341	0.92691	0.977735	669.469	0.866332	0.0234357	0.947485	0.0233285
619.477	0.859466	0.889081	0.824573	0.874254	0.886326	0.877173	0.95728	0.955184	0.960253	0.893314	0.916113	0.966118	679.477	0.868479	0.0239201	0.941377	0.0295305
629.479	0.855401	0.886771	0.83686	0.888181	0.889621	0.886708	0.951177	0.953177	0.95664	0.870555	0.935216	0.976767	689.479	0.873924	0.0223382	0.940589	0.0367986
639.48	0.855981	0.897747	0.845734	0.890171	0.897446	0.886708	0.954664	0.963211	0.958446	0.840683	0.930233	0.966118	699.48	0.878965	0.0224161	0.935559	0.048202
649.484	0.859466	0.901213	0.851877	0.887386	0.902389	0.901851	0.959024	0.953177	0.953026	0.854908	0.927741	0.944821	709.484	0.88403	0.0227963	0.932116	0.0393612
659.485	0.865273	0.903524	0.861433	0.894946	0.905272	0.911385	0.958152	0.969231	0.961156	0.874822	0.94186	0.972894	719.485	0.890306	0.0215631	0.946353	0.0366689
669.473	0.877468	0.908146	0.867577	0.906088	0.913097	0.921481	0.953793	0.965217	0.962963	0.880512	0.959302	0.953533	729.473	0.898976	0.0213964	0.945887	0.032373
679.484	0.87921	0.904102	0.881911	0.90569	0.916804	0.932137	0.959895	0.985284	0.95393	0.843528	0.966777	0.976767	739.484	0.903309	0.0202883	0.947697	0.0522701
689.491	0.880372	0.904679	0.885324	0.906884	0.918451	0.927089	0.96687	0.982609	0.952123	0.886202	0.977575	0.984511	749.491	0.9038	0.0182076	0.958315	0.0373073
699.495	0.893148	0.906412	0.899659	0.91922	0.924629	0.93438	0.975588	0.9699	0.955736	0.893314	0.977575	0.981607	759.495	0.912908	0.0157893	0.958953	0.0333926
709.497	0.89489	0.906412	0.91058	0.915639	0.929572	0.938306	0.97646	0.982609	0.969286	0.916074	0.992525	1	769.497	0.9159	0.0158036	0.972826	0.0298955
719.489	0.89547	0.916811	0.925597	0.917628	0.927512	0.937745	0.964255	0.986622	0.95935	0.86771	0.98505	0.989351	779.489	0.920127	0.0142833	0.958723	0.0463119
729.492	0.901858	0.922588	0.933106	0.922006	0.932455	0.950645	0.982563	1	0.954833	0.880512	0.989203	1	789.492	0.92711	0.0161404	0.967852	0.0459065
739.497	0.901858	0.930676	0.942662	0.938321	0.934514	0.94111	0.979948	0.99398	0.95664	0.894737	0.971761	0.987415	799.497	0.931524	0.0151781	0.96408	0.036368
749.501	0.907085	0.933564	0.94198	0.9423	0.929572	0.950084	0.987794	0.997324	0.948509	0.940256	0.983389	0.984511	809.501	0.934097	0.0150694	0.973631	0.0233261
759.495	0.917538	0.940497	0.946075	0.945483	0.936985	0.949523	0.977332	0.993311	0.97019	0.914651	0.982558	0.980639	819.495	0.93935	0.0115674	0.96978	0.0280402
769.507	0.917538	0.944541	0.959727	0.945483	0.939868	0.957375	0.986922	0.991304	0.952123	0.88478	0.987542	0.981607	829.507	0.944089	0.0151394	0.964046	0.0413573
779.497	0.923926	0.944541	0.950853	0.958615	0.943987	0.959619	0.99041	0.994649	0.97561	0.87909	0.983389	0.999032	839.497	0.946923	0.0130882	0.970363	0.0454788
789.501	0.926249	0.948585	0.954266	0.962197	0.946458	0.962984	0.982563	0.991304	0.9729	0.869132	0.965947	0.980639	849.501	0.950123	0.0135213	0.960414	0.0455471
799.5	0.922764	0.95725	0.956997	0.959411	0.950988	0.963545	0.977332	0.990635	0.98374	0.85633	0.963455	0.977735	859.5	0.951826	0.0148074	0.958205	0.0507092
809.514	0.933217	0.961294	0.96041	0.963788	0.95799	0.968592	1	0.99398	0.9729	0.880512	0.965947	0.992256	869.514	0.957549	0.0124525	0.967599	0.0446513
819.506	0.932056	0.960139	0.942662	0.969757	0.958814	0.965788	0.993897	0.988629	0.973803	0.846373	0.973422	0.982575	879.506	0.954869	0.0145167	0.959783	0.0561423
829.514	0.931475	0.956095	0.954266	0.968166	0.962109	0.971957	0.992153	0.98194	0.95935	0.869132	0.968439	0.980639	889.514	0.957345	0.0143777	0.958609	0.0452949
839.515	0.940767	0.965916	0.959044	0.966574	0.964168	0.975883	0.98082	0.994649	0.98645	0.870555	0.966777	0.972894	899.515	0.962059	0.0117752	0.962024	0.045873
849.51	0.937863	0.960139	0.962457	0.961401	0.969522	0.980931	0.978204	0.98796	0.96477	0.866287	0.975083	0.968054	909.51	0.962052	0.0141533	0.956726	0.0450467
859.511	0.95122	0.965338	0.96587	0.970553	0.971582	0.977566	0.981691	0.981271	0.968383	0.847795	0.969269	0.96031	919.511	0.967021	0.00892539	0.951453	0.051441
869.517	0.955285	0.96476	0.967918	0.96538	0.973229	0.978688	0.986051	0.984615	0.990063	0.887624	0.975083	0.96999	929.517	0.967543	0.00799206	0.965571	0.0389041
879.513	0.962834	0.967071	0.975427	0.970155	0.972817	0.97364	0.987794	0.984615	0.981933	0.900427	0.963455	0.945789	939.513	0.970324	0.00468955	0.960669	0.0335252
889.513	0.957607	0.971115	0.979522	0.976124	0.967875	0.972518	0.984307	0.983946	0.977416	0.874822	0.969269	0.932236	949.513	0.970794	0.00761676	0.953666	0.0432178
899.519	0.953542	0.96476	0.973379	0.96737	0.973229	0.979248	0.985179	0.981271	0.976513	0.883357	0.980897	0.937076	959.519	0.968588	0.00895145	0.957382	0.0403839
909.508	0.954704	0.965916	0.977474	0.971349	0.973641	0.982614	0.986922	0.98796	0.973803	0.88478	0.965947	0.940949	969.508	0.97095	0.00974976	0.956727	0.0392154
919.524	0.957607	0.978047	0.987713	0.967768	0.976936	0.98037	0.996513	0.983278	0.973803	0.890469	0.992525	0.937076	979.524	0.97474	0.0105632	0.962277	0.0411152
929.519	0.958188	0.974003	0.98157	0.97891	0.974053	0.985418	0.991282	0.978595	0.977416	0.883357	0.982558	0.916747	989.519	0.975357	0.00949469	0.954993	0.0441158
939.531	0.955285	0.978047	0.987713	0.982491	0.976936	0.991587	0.993025	0.973913	0.969286	0.88478	0.972591	0.943853	999.531	0.978677	0.0127555	0.956241	0.0383748
949.53	0.95935	0.975737	0.994539	0.980501	0.984761	1	0.991282	0.983278	0.980126	0.886202	0.98505	0.92546	1009.53	0.982481	0.014436	0.958566	0.0428481
959.523	0.957607	0.986713	0.986348	0.982889	0.980231	0.985418	0.982563	0.983278	0.974706	0.914651	0.995847	0.942885	1019.52	0.979868	0.0111753	0.965655	0.0306913
969.524	0.95122	0.980358	1	0.999602	0.981054	0.982053	0.997384	0.978595	0.990063	0.88478	0.98588	0.967086	1029.52	0.982381	0.0177988	0.967298	0.041727
979.53	0.964576	0.986135	0.990444	0.988858	0.984761	0.979809	0.992153	0.984615	0.971093	0.86771	0.981728	0.936108	1039.53	0.982431	0.00949032	0.955568	0.0473399
989.532	0.969222	0.991334	0.984983	0.98846	0.985585	0.984296	0.983435	0.983278	0.971996	0.881935	0.990864	0.928364	1049.53	0.98398	0.00768952	0.956645	0.0429303
999.524	0.966318	0.991912	0.999317	0.992041	0.986409	0.985418	0.978204	0.971906	0.98645	0.88478	0.984219	0.940949	1059.52	0.986903	0.011241	0.957751	0.0393702
1009.54	0.972706	0.989601	0.995222	0.992439	0.979819	0.983174	0.984307	0.985953	0.9729	0.887624	1	0.921588	1069.54	0.985494	0.00849537	0.958729	0.0441244
1019.54	0.977352	0.990179	0.995222	0.993633	0.978995	0.9871	0.987794	0.982609	0.961156	0.883357	0.979236	0.909971	1079.54	0.98708	0.00746779	0.950687	0.0436158
1029.55	0.973287	0.991912	0.984983	0.992837	0.990115	0.981492	0.977332	0.979264	0.966576	0.917496	0.986711	0.923524	1089.55	0.985771	0.00750073	0.958484	0.0301712
1039.54	0.977933	0.995378	0.995222	0.993235	0.98888	0.995513	0.985179	0.9699	0.973803	0.907539	0.98505	0.90029	1099.54	0.991027	0.00689357	0.953627	0.0390478
1049.54	0.988386	0.990757	0.980887	0.990052	0.990115	0.988783	0.987794	0.977926	0.97832	0.896159	0.974252	0.917715	1109.54	0.988163	0.00367356	0.955361	0.0383853
1059.54	0.984901	0.993068	0.973379	1	0.984761	0.978688	0.975588	0.982609	0.97019	0.911807	0.981728	0.896418	1119.54	0.985799	0.00960433	0.953057	0.0384865
1069.54	0.992451	0.998845	0.978157	0.994827	0.992175	0.992709	0.970357	0.968562	0.981933	0.911807	0.981728	0.89061	1129.54	0.991527	0.00701232	0.950833	0.0394135
1079.54	0.990128	0.998845	0.974744	0.991246	0.990527	0.989344	0.975588	0.974582	0.984643	0.883357	0.988372	0.882865	1139.54	0.989139	0.00785873	0.948235	0.0507173
1089.56	0.993031	1	0.972014	0.997612	0.994234	0.979809	0.977332	0.975251	0.99458	0.887624	0.997508	0.854792	1149.56	0.98945	0.0110509	0.947848	0.0609206
1099.55	0.99187	0.996534	0.961092	0.997214	1	0.979248	0.977332	0.966555	0.996387	0.864865	0.979236	0.848984	1159.55	0.98766	0.0149441	0.938893	0.0644045
1109.55	0.994193	0.994801	0.961092	0.992439	0.990115	0.975322	0.983435	0.973913	1	0.907539	0.987542	0.837367	1169.55	0.98466	0.0136134	0.948299	0.0633575
1119.56	1	0.997111	0.952901	0.996817	0.992175	0.980931	0.973845	0.973913	0.992773	0.887624	0.976744	0.838335	1179.56	0.986656	0.0178507	0.940539	0.0624627
1129.55	0.876245	0.977575	0.802517	0.998408	0.989292	0.979809	0.998408	0.989292	0.979809	0.876245	0.977575	0.802517	1189.55	0.937308	0.0797003	0.937308	0.0797003
1139.56	0.899004	0.968439	0.791868	0.995225	0.995881	0.98037	0.995225	0.995881	0.98037	0.899004	0.968439	0.791868	1199.56	0.938465	0.0802752	0.938465	0.0802752
1149.55	0.906117	0.989203	0.822846	0.990052	0.997117	0.975883	0.990052	0.997117	0.975883	0.906117	0.989203	0.822846	1209.55	0.94687	0.0693773	0.94687	0.0693773
1159.57	0.937411	0.991694	0.817038	0.993633	0.994234	0.984296	0.993633	0.994234	0.984296	0.937411	0.991694	0.817038	1219.57	0.953051	0.070081	0.953051	0.070081
1169.57	0.924609	0.991694	0.791868	0.996419	0.990115	0.984857	0.996419	0.990115	0.984857	0.924609	0.991694	0.791868	1229.57	0.946594	0.0803717	0.946594	0.0803717
1179.56	0.947368	0.995017	0.773475	0.997612	0.996705	0.973079	0.997612	0.996705	0.973079	0.947368	0.995017	0.773475	1239.56	0.947209	0.0873254	0.947209	0.0873254
1189.57	0.957326	0.981728	0.788964	0.997612	0.990939	0.982053	0.997612	0.990939	0.982053	0.957326	0.981728	0.788964	1249.57	0.94977	0.0799535	0.94977	0.0799535
1199.55	0.961593	0.990864	0.796709	0.999602	0.987644	0.977566	0.999602	0.987644	0.977566	0.961593	0.990864	0.796709	1259.55	0.95233	0.0773399	0.95233	0.0773399
