# Supplementary material for: NANOG prion-like assembly mediates DNA bridging to facilitate chromatin reorganization and activation of pluripotency
Source: Nat Cell Biol. 2022 Apr 28;24(5):737–47. doi: 10.1038/s41556-022-00896-x (PMC9106587; doi:10.1038/s41556-022-00896-x)
Supplement: Source Data Extended Data Fig. 5 — Statistical source data. [file 41556_2022_896_MOESM16_ESM.xlsx]

## Sheet: Extended Data Fig. 6
Top-Left: DNA Only			Middle-Left: NAN W8A			Bottom-Left: NAN WT + DNA				Top-Right: DNA Only				Middle-Right: NAN W8A + DNA				Bottom-Right: NAN WT + DNA
FRET Efficiency	% Total Events		FRET Efficiency	% Total Events		FRET Efficiency	% Total Events			Elapsed Time	Y1 (Donor)	Y2 (Acceptor)		Elapsed Time	Y1 (Donor)	Y2 (Acceptor)		Elapsed Time	Y1 (Donor)	Y2 (Acceptor)
-0.119	0.00274		-0.119	0.00934		-0.095	0.000510117			0	12	17		0	9	49		0	10	11
-0.095	0.01888		-0.095	0.03115		-0.071	0.00723			0.002	19	14		0.002	20	60		0.002	9	15
-0.071	0.06565		-0.071	0.07068		-0.047	0.03171			0.00401	12	11		0.00401	31	31		0.004	12	12
-0.047	0.1257		-0.047	0.11712		-0.023	0.14105			0.00601	23	11		0.00601	14	175		0.00601	8	13
-0.023	0.22791		-0.023	0.20953		0	0.38148			0.00802	14	16		0.00802	11	175		0.00801	10	17
0	0.39851		0	0.34031		0.023	0.14283			0.01002	17	9		0.01002	13	104		0.01001	10	8
0.023	0.07849		0.023	0.07644		0.047	0.07227			0.01203	10	14		0.01203	14	50		0.01201	6	14
0.047	0.03557		0.047	0.03997		0.071	0.0414			0.01403	39	16		0.01403	43	117		0.01402	5	14
0.071	0.01636		0.071	0.02149		0.095	0.03061			0.01603	39	21		0.01604	32	216		0.01602	9	13
0.095	0.00944		0.095	0.01716		0.119	0.02236			0.01804	22	13		0.01804	7	21		0.01802	13	11
0.119	0.00768		0.119	0.01371		0.142	0.02347			0.02004	12	14		0.02004	6	21		0.02002	6	8
0.142	0.00417		0.142	0.01112		0.166	0.02117			0.02205	18	18		0.02205	10	80		0.02202	6	14
0.166	0.0034		0.166	0.00898		0.19	0.02006			0.02405	20	20		0.02405	10	28		0.02403	14	9
0.19	0.00121		0.19	0.00826		0.214	0.01683			0.02605	30	16		0.02606	10	20		0.02603	9	4
0.214	0.000988034		0.214	0.00763		0.238	0.01471			0.02806	74	16		0.02806	224	37		0.02803	8	12
0.238	0.00132		0.238	0.00489		0.261	0.01199			0.03006	3	15		0.03007	206	28		0.03003	5	7
0.261	0.000329345		0.261	0.00373		0.285	0.00723			0.03207	10	10		0.03207	140	23		0.03204	8	12
0.285	0.000548908		0.285	0.00298		0.309	0.00536			0.03407	48	18		0.03407	226	43		0.03404	6	9
0.333	0.000109782		0.309	0.00155		0.333	0.00289			0.03608	28	15		0.03608	127	106		0.03604	5	11
0.357	0.000109782		0.333	0.00103		0.357	0.00128			0.03808	15	15		0.03808	15	47		0.03804	8	9
0.38	0.000329345		0.357	0.000556196		0.38	0.000850196			0.04008	13	17		0.04009	6	144		0.04005	6	11
0.404	0.000109782		0.38	0.000317826		0.404	0.000680156			0.04209	7	20		0.04209	17	88		0.04205	6	14
0.952	0.000109782		0.404	0.000158913		0.428	0.000340078			0.04409	9	12		0.0441	62	23		0.04405	8	12
0.976	0.000109782		0.428	0.000158913		0.452	8.50196e-05			0.0461	16	17		0.0461	24	18		0.04605	7	9
1.023	0.000219563		0.452	0.000278098		0.476	8.50196e-05			0.0481	25	17		0.04811	15	18		0.04805	11	12
			0.476	0.000119185		0.571	0.000170039			0.0501	24	20		0.05011	14	13		0.05006	7	7
			0.5	3.97283e-05		0.595	8.50196e-05			0.05211	53	35		0.05211	8	13		0.05206	7	7
			0.523	7.94565e-05		0.619	8.50196e-05			0.05411	84	35		0.05412	11	35		0.05406	9	16
			0.547	7.94565e-05		0.642	0.000170039			0.05612	51	41		0.05612	6	16		0.05606	10	23
			0.571	3.97283e-05		0.761	8.50196e-05			0.05812	15	25		0.05813	14	17		0.05807	16	43
			0.595	0.000119185		0.809	8.50196e-05			0.06013	16	15		0.06013	13	10		0.06007	6	7
			0.619	7.94565e-05		0.857	8.50196e-05			0.06213	15	15		0.06214	19	26		0.06207	12	24
			0.642	3.97283e-05		0.88	8.50196e-05			0.06413	14	14		0.06414	19	26		0.06407	17	17
			0.69	7.94565e-05		0.904	8.50196e-05			0.06614	7	17		0.06615	24	28		0.06607	12	8
			0.714	7.94565e-05		0.952	0.000255059			0.06814	13	19		0.06815	38	40		0.06808	6	7
			0.809	3.97283e-05		0.976	8.50196e-05			0.07015	18	19		0.07015	11	89		0.07008	10	8
			0.88	3.97283e-05		1	8.50196e-05			0.07215	14	10		0.07216	20	92		0.07208	6	8
			0.928	0.000119185		1.023	0.000170039			0.07415	16	11		0.07416	7	103		0.07408	8	9
			0.952	7.94565e-05						0.07616	8	13		0.07617	8	258		0.07609	17	6
			0.976	7.94565e-05						0.07816	11	21		0.07817	64	124		0.07809	18	9
			1	0.000119185						0.08017	8	18		0.08018	14	17		0.08009	85	20
			1.023	0.00023837						0.08217	7	7		0.08218	37	30		0.08209	40	20
										0.08418	36	23		0.08418	17	21		0.08409	50	11
										0.08618	49	9		0.08619	37	34		0.0861	10	10
										0.08818	19	15		0.08819	53	48		0.0881	32	11
										0.09019	14	12		0.0902	44	129		0.0901	5	10
										0.09219	11	15		0.0922	37	54		0.0921	8	4
										0.0942	12	15		0.09421	42	69		0.09411	10	11
										0.0962	8	118		0.09621	33	42		0.09611	7	7
										0.09821	23	131		0.09822	25	21		0.09811	11	13
										0.10021	26	19		0.10022	14	39		0.10011	11	9
										0.10221	10	34		0.10222	6	15		0.10212	5	8
										0.10422	6	50		0.10423	15	19		0.10412	19	7
										0.10622	16	19		0.10623	7	19		0.10612	3	12
										0.10823	15	8		0.10824	16	18		0.10812	12	6
										0.11023	13	29		0.11024	17	20		0.11012	7	11
										0.11223	15	24		0.11225	37	23		0.11213	8	12
										0.11424	12	24		0.11425	17	17		0.11413	23	10
										0.11624	12	24		0.11626	53	30		0.11613	6	14
										0.11825	16	7		0.11826	46	20		0.11813	8	9
										0.12025	17	12		0.12026	11	23		0.12014	11	8
										0.12226	3	13		0.12227	27	15		0.12214	6	11
										0.12426	7	11		0.12427	25	22		0.12414	92	21
										0.12626	14	9		0.12628	23	23		0.12614	13	12
										0.12827	17	12		0.12828	230	25		0.12814	7	10
										0.13027	16	8		0.13029	41	18		0.13015	9	9
										0.13228	13	12		0.13229	13	12		0.13215	14	14
										0.13428	9	17		0.13429	8	8		0.13415	10	14
										0.13628	13	10		0.1363	11	13		0.13615	6	9
										0.13829	23	11		0.1383	21	28		0.13816	13	24
										0.14029	15	10		0.14031	23	18		0.14016	6	8
										0.1423	11	15		0.14231	12	29		0.14216	8	5
										0.1443	5	15		0.14432	26	26		0.14416	6	13
										0.14631	11	20		0.14632	23	24		0.14616	7	10
										0.14831	9	45		0.14833	21	20		0.14817	10	12
										0.15031	6	29		0.15033	19	28		0.15017	4	8
										0.15232	7	17		0.15233	18	15		0.15217	12	7
										0.15432	13	15		0.15434	15	40		0.15417	5	10
										0.15633	13	14		0.15634	11	37		0.15618	5	15
										0.15833	12	15		0.15835	13	27		0.15818	7	23
										0.16034	12	8		0.16035	8	24		0.16018	8	7
										0.16234	11	17		0.16236	9	22		0.16218	11	13
										0.16434	11	12		0.16436	12	24		0.16419	14	8
										0.16635	4	16		0.16637	20	293		0.16619	15	6
										0.16835	11	38		0.16837	10	24		0.16819	8	7
										0.17036	10	49		0.17037	6	117		0.17019	7	9
										0.17236	10	58		0.17238	9	59		0.17219	7	9
										0.17436	24	98		0.17438	38	46		0.1742	3	11
										0.17637	21	71		0.17639	22	42		0.1762	4	12
										0.17837	29	40		0.17839	14	43		0.1782	7	10
										0.18038	18	31		0.1804	7	35		0.1802	3	17
										0.18238	18	38		0.1824	6	16		0.18221	4	21
										0.18439	21	50		0.1844	12	22		0.18421	7	12
										0.18639	34	75		0.18641	10	14		0.18621	5	9
										0.18839	31	22		0.18841	6	27		0.18821	8	11
										0.1904	19	35		0.19042	15	38		0.19021	9	15
										0.1924	6	20		0.19242	18	21		0.19222	15	16
										0.19441	11	23		0.19443	10	11		0.19422	28	19
										0.19641	10	24		0.19643	17	12		0.19622	104	21
										0.19841	13	43		0.19844	11	26		0.19822	23	12
										0.20042	19	49		0.20044	10	37		0.20023	10	14
										0.20242	22	33		0.20244	14	35		0.20223	9	12
										0.20443	10	25		0.20445	9	31		0.20423	8	7
										0.20643	24	34		0.20645	15	52		0.20623	5	9
										0.20844	24	36		0.20846	17	36		0.20823	13	9
										0.21044	11	15		0.21046	9	28		0.21024	10	2
										0.21244	13	20		0.21247	6	18		0.21224	8	14
										0.21445	10	9		0.21447	14	19		0.21424	8	15
										0.21645	6	4		0.21648	9	27		0.21624	7	3
										0.21846	9	12		0.21848	13	23		0.21825	10	12
										0.22046	14	9		0.22048	6	32		0.22025	6	10
										0.22246	10	12		0.22249	14	32		0.22225	10	17
										0.22447	53	14		0.22449	10	26		0.22425	8	11
										0.22647	16	15		0.2265	11	20		0.22626	5	8
										0.22848	11	22		0.2285	28	46		0.22826	12	10
										0.23048	16	14		0.23051	27	44		0.23026	4	11
										0.23249	17	10		0.23251	21	64		0.23226	5	9
										0.23449	14	6		0.23451	20	35		0.23426	11	14
										0.23649	6	8		0.23652	25	34		0.23627	11	7
										0.2385	11	11		0.23852	160	86		0.23827	9	6
										0.2405	12	16		0.24053	27	88		0.24027	5	9
										0.24251	5	17		0.24253	8	158		0.24227	6	3
										0.24451	14	8		0.24454	8	170		0.24428	8	7
										0.24652	9	7		0.24654	11	181		0.24628	8	8
										0.24852	17	14		0.24855	15	58		0.24828	4	11
										0.25052	18	10		0.25055	11	100		0.25028	6	10
										0.25253	14	15		0.25255	12	102		0.25228	3	8
										0.25453	12	13		0.25456	10	42		0.25429	6	6
										0.25654	11	17		0.25656	9	49		0.25629	9	12
										0.25854	8	2		0.25857	10	88		0.25829	7	11
										0.26054	17	46		0.26057	5	50		0.26029	3	4
										0.26255	11	24		0.26258	9	67		0.2623	7	13
										0.26455	10	9		0.26458	13	238		0.2643	18	16
										0.26656	9	9		0.26659	9	154		0.2663	17	12
										0.26856	9	9		0.26859	13	176		0.2683	11	8
										0.27057	8	19		0.27059	14	173		0.2703	6	11
										0.27257	13	13		0.2726	5	139		0.27231	10	13
										0.27457	13	15		0.2746	38	103		0.27431	10	13
										0.27658	33	9		0.27661	5	89		0.27631	7	42
										0.27858	23	15		0.27861	5	80		0.27831	7	26
										0.28059	27	21		0.28062	11	49		0.28032	9	10
										0.28259	12	18		0.28262	5	31		0.28232	4	22
										0.28459	13	23		0.28463	13	26		0.28432	6	11
										0.2866	10	16		0.28663	8	35		0.28632	8	5
										0.2886	15	9		0.28863	11	32		0.28833	9	13
										0.29061	24	16		0.29064	5	91		0.29033	3	13
										0.29261	18	15		0.29264	50	32		0.29233	5	20
										0.29462	40	9		0.29465	18	32		0.29433	4	12
										0.29662	18	22		0.29665	10	71		0.29633	8	12
										0.29862	15	14		0.29866	9	44		0.29834	9	13
										0.30063	17	13		0.30066	10	42		0.30034	12	9
										0.30263	14	6		0.30266	10	39		0.30234	14	8
										0.30464	24	23		0.30467	15	34		0.30434	6	9
										0.30664	17	17		0.30667	6	41		0.30635	5	8
										0.30865	13	11		0.30868	16	92		0.30835	8	17
										0.31065	13	20		0.31068	18	91		0.31035	6	10
										0.31265	20	17		0.31269	17	147		0.31235	5	8
										0.31466	17	30		0.31469	6	73		0.31435	6	7
										0.31666	7	9		0.3167	8	60		0.31636	15	3
										0.31867	21	15		0.3187	8	49		0.31836	6	10
										0.32067	45	20		0.3207	4	34		0.32036	130	42
										0.32267	99	52		0.32271	15	44		0.32236	21	10
										0.32468	17	34		0.32471	6	55		0.32437	12	9
										0.32668	35	25		0.32672	10	100		0.32637	14	10
										0.32869	15	20		0.32872	24	46		0.32837	12	14
										0.33069	5	15		0.33073	11	49		0.33037	14	9
										0.3327	15	15		0.33273	13	185		0.33237	3	14
										0.3347	7	62		0.33474	7	229		0.33438	5	15
										0.3367	22	169		0.33674	8	98		0.33638	6	6
										0.33871	50	37		0.33874	17	31		0.33838	4	7
										0.34071	23	13		0.34075	19	23		0.34038	7	9
										0.34272	11	10		0.34275	7	55		0.34239	9	3
										0.34472	59	23		0.34476	27	47		0.34439	8	8
										0.34672	94	27		0.34676	14	20		0.34639	6	10
										0.34873	19	30		0.34877	83	33		0.34839	12	8
										0.35073	70	25		0.35077	17	38		0.3504	4	10
										0.35274	47	27		0.35277	6	41		0.3524	9	6
										0.35474	43	17		0.35478	9	29		0.3544	7	10
										0.35675	26	26		0.35678	16	17		0.3564	8	11
										0.35875	19	10		0.35879	36	20		0.3584	5	8
										0.36075	11	14		0.36079	11	17		0.36041	12	5
										0.36276	10	11		0.3628	15	26		0.36241	7	9
										0.36476	12	12		0.3648	11	14		0.36441	5	16
										0.36677	30	14		0.36681	38	33		0.36641	6	11
										0.36877	9	14		0.36881	160	41		0.36842	8	12
										0.37077	15	15		0.37081	144	43		0.37042	14	13
										0.37278	17	12		0.37282	47	30		0.37242	6	8
										0.37478	15	13		0.37482	141	41		0.37442	13	11
										0.37679	9	6		0.37683	62	46		0.37642	11	7
										0.37879	9	9		0.37883	35	33		0.37843	2	8
										0.3808	8	9		0.38084	33	37		0.38043	9	11
										0.3828	10	15		0.38284	20	46		0.38243	9	13
										0.3848	20	12		0.38485	28	24		0.38443	9	9
										0.38681	14	9		0.38685	90	43		0.38644	6	3
										0.38881	15	20		0.38885	10	42		0.38844	10	8
										0.39082	13	11		0.39086	104	70		0.39044	9	9
										0.39282	6	94		0.39286	85	60		0.39244	6	9
										0.39483	24	176		0.39487	28	42		0.39444	9	27
										0.39683	88	17		0.39687	19	32		0.39645	9	44
										0.39883	5	12		0.39888	14	64		0.39845	9	69
										0.40084	6	11		0.40088	16	99		0.40045	10	38
										0.40284	17	68		0.40288	19	85		0.40245	10	11
										0.40485	6	20		0.40489	17	62		0.40446	6	6
										0.40685	4	15		0.40689	13	60		0.40646	9	5
										0.40885	10	19		0.4089	11	82		0.40846	6	3
										0.41086	13	41		0.4109	15	36		0.41046	15	12
										0.41286	16	11		0.41291	71	35		0.41247	6	9
										0.41487	44	18		0.41491	127	42		0.41447	4	11
										0.41687	39	15		0.41692	76	29		0.41647	11	9
										0.41888	15	13		0.41892	38	39		0.41847	11	13
										0.42088	18	12		0.42092	45	61		0.42047	9	9
										0.42288	39	12		0.42293	20	35		0.42248	14	9
										0.42489	52	13		0.42493	12	58		0.42448	4	12
										0.42689	28	16		0.42694	12	47		0.42648	10	9
										0.4289	45	16		0.42894	14	55		0.42848	4	14
										0.4309	14	16		0.43095	12	42		0.43049	14	12
										0.4329	33	13		0.43295	16	57		0.43249	18	11
										0.43491	30	16		0.43496	12	86		0.43449	12	10
										0.43691	24	21		0.43696	19	71		0.43649	13	8
										0.43892	25	22		0.43896	12	52		0.43849	11	9
										0.44092	21	28		0.44097	21	52		0.4405	6	9
										0.44293	25	19		0.44297	11	48		0.4425	8	13
										0.44493	47	30		0.44498	107	50		0.4445	10	10
										0.44693	47	17		0.44698	23	33		0.4465	5	7
										0.44894	44	19		0.44899	24	38		0.44851	19	10
										0.45094	24	11		0.45099	12	34		0.45051	13	13
										0.45295	63	23		0.45299	12	42		0.45251	10	6
										0.45495	80	20		0.455	10	64		0.45451	17	7
										0.45695	17	8		0.457	13	58		0.45651	18	10
										0.45896	10	11		0.45901	62	45		0.45852	15	14
										0.46096	14	12		0.46101	33	13		0.46052	10	18
										0.46297	17	13		0.46302	6	14		0.46252	5	7
										0.46497	45	16		0.46502	11	20		0.46452	3	11
										0.46698	22	18		0.46703	11	20		0.46653	5	10
										0.46898	29	15		0.46903	18	14		0.46853	8	9
										0.47098	20	31		0.47103	11	35		0.47053	6	11
										0.47299	10	20		0.47304	12	20		0.47253	6	7
										0.47499	17	27		0.47504	15	20		0.47454	8	7
										0.477	9	33		0.47705	6	32		0.47654	5	12
										0.479	5	34		0.47905	10	24		0.47854	12	10
										0.48101	15	26		0.48106	6	27		0.48054	10	11
										0.48301	9	35		0.48306	10	30		0.48254	11	18
										0.48501	9	24		0.48507	11	29		0.48455	12	18
										0.48702	8	24		0.48707	9	25		0.48655	5	24
										0.48902	10	18		0.48907	5	33		0.48855	7	15
										0.49103	8	54		0.49108	12	42		0.49055	7	11
										0.49303	7	35		0.49308	19	30		0.49256	11	11
										0.49503	15	29		0.49509	7	58		0.49456	13	26
										0.49704	8	29		0.49709	45	150		0.49656	16	18
										0.49904	18	34		0.4991	6	132		0.49856	10	16
										0.50105	12	37		0.5011	7	28		0.50056	6	25
										0.50305	16	40		0.5031	9	42		0.50257	10	23
										0.50506	14	33		0.50511	11	18		0.50457	9	19
										0.50706	10	49		0.50711	12	35		0.50657	9	25
										0.50906	11	19		0.50912	12	45		0.50857	10	10
										0.51107	23	16		0.51112	8	53		0.51058	12	13
										0.51307	11	22		0.51313	9	19		0.51258	9	20
										0.51508	9	27		0.51513	7	41		0.51458	8	12
										0.51708	14	34		0.51714	19	51		0.51658	16	18
										0.51908	11	12		0.51914	12	25		0.51858	4	11
										0.52109	28	12		0.52114	10	18		0.52059	7	11
										0.52309	15	8		0.52315	17	16		0.52259	6	10
										0.5251	15	15		0.52515	14	17		0.52459	4	9
										0.5271	18	15		0.52716	14	21		0.52659	10	8
										0.52911	15	22		0.52916	15	19		0.5286	5	9
										0.53111	24	15		0.53117	12	27		0.5306	13	14
										0.53311	27	18		0.53317	21	22		0.5326	16	17
										0.53512	12	3		0.53518	16	19		0.5346	11	9
										0.53712	17	13		0.53718	15	28		0.53661	8	11
										0.53913	14	5		0.53918	13	22		0.53861	16	16
										0.54113	12	7		0.54119	11	22		0.54061	8	11
										0.54314	18	7		0.54319	15	41		0.54261	13	9
										0.54514	17	10		0.5452	17	107		0.54461	19	19
										0.54714	19	9		0.5472	14	93		0.54662	32	7
										0.54915	13	13		0.54921	9	48		0.54862	23	10
										0.55115	12	8		0.55121	10	77		0.55062	24	10
										0.55316	7	10		0.55321	14	59		0.55262	23	8
										0.55516	14	12		0.55522	11	52		0.55463	15	6
										0.55716	13	17		0.55722	53	87		0.55663	9	9
										0.55917	16	12		0.55923	32	23		0.55863	19	9
										0.56117	4	15		0.56123	44	36		0.56063	9	11
										0.56318	13	15		0.56324	10	57		0.56263	11	11
										0.56518	7	16		0.56524	16	141		0.56464	9	11
										0.56719	13	12		0.56725	15	482		0.56664	15	9
										0.56919	14	9		0.56925	14	96		0.56864	8	11
										0.57119	9	12		0.57125	13	19		0.57064	10	10
										0.5732	14	7		0.57326	14	26		0.57265	18	12
										0.5752	37	12		0.57526	10	49		0.57465	14	6
										0.57721	119	33		0.57727	9	71		0.57665	17	12
										0.57921	24	26		0.57927	13	86		0.57865	31	10
										0.58121	13	79		0.58128	7	44		0.58065	24	8
										0.58322	58	41		0.58328	10	36		0.58266	7	8
										0.58522	59	41		0.58529	17	22		0.58466	7	6
										0.58723	85	47		0.58729	7	47		0.58666	8	15
										0.58923	23	26		0.58929	16	60		0.58866	7	11
										0.59124	22	14		0.5913	11	46		0.59067	6	12
										0.59324	24	16		0.5933	12	30		0.59267	3	6
										0.59524	13	24		0.59531	12	45		0.59467	9	3
										0.59725	12	10		0.59731	9	64		0.59667	8	12
										0.59925	8	8		0.59932	14	71		0.59868	9	11
										0.60126	13	17		0.60132	13	189		0.60068	4	8
										0.60326	11	12		0.60332	15	449		0.60268	8	7
										0.60526	6	16		0.60533	14	287		0.60468	6	13
										0.60727	11	22		0.60733	34	46		0.60668	8	7
										0.60927	7	20		0.60934	15	142		0.60869	10	15
										0.61128	20	29		0.61134	15	132		0.61069	17	17
										0.61328	21	45		0.61335	22	116		0.61269	67	38
										0.61529	46	60		0.61535	15	71		0.61469	89	48
										0.61729	19	40		0.61736	9	79		0.6167	10	9
										0.61929	11	22		0.61936	10	39		0.6187	10	8
										0.6213	11	36		0.62136	16	65		0.6207	15	8
										0.6233	12	43		0.62337	6	141		0.6227	8	4
										0.62531	27	17		0.62537	11	211		0.6247	3	5
										0.62731	16	17		0.62738	5	90		0.62671	9	4
										0.62932	12	58		0.62938	5	87		0.62871	8	14
										0.63132	18	50		0.63139	5	70		0.63071	11	16
										0.63332	10	28		0.63339	10	57		0.63271	11	11
										0.63533	26	19		0.6354	10	46		0.63472	21	6
										0.63733	14	10		0.6374	6	80		0.63672	23	9
										0.63934	13	13		0.6394	7	49		0.63872	11	6
										0.64134	28	19		0.64141	9	43		0.64072	11	4
										0.64334	12	12		0.64341	54	49		0.64272	5	7
										0.64535	10	13		0.64542	2	56		0.64473	8	10
										0.64735	10	16		0.64742	11	127		0.64673	7	3
										0.64936	7	18		0.64943	25	54		0.64873	10	5
										0.65136	12	7		0.65143	13	41		0.65073	14	8
										0.65337	9	13		0.65343	12	27		0.65274	10	8
										0.65537	11	9		0.65544	10	30		0.65474	9	6
										0.65737	12	13		0.65744	10	20		0.65674	10	15
										0.65938	7	12		0.65945	6	22		0.65874	6	2
										0.66138	14	20		0.66145	16	20		0.66075	18	11
										0.66339	6	19		0.66346	96	24		0.66275	5	13
										0.66539	11	17		0.66546	19	29		0.66475	10	14
										0.66739	8	18		0.66747	9	24		0.66675	12	21
										0.6694	5	7		0.66947	12	16		0.66875	9	5
										0.6714	8	21		0.67147	6	20		0.67076	6	17
										0.67341	15	14		0.67348	9	13		0.67276	7	11
										0.67541	12	10		0.67548	4	19		0.67476	8	13
										0.67742	12	17		0.67749	13	22		0.67676	7	5
										0.67942	11	23		0.67949	10	25		0.67877	9	12
										0.68142	6	35		0.6815	13	23		0.68077	6	11
										0.68343	6	23		0.6835	12	28		0.68277	8	8
										0.68543	10	20		0.68551	7	47		0.68477	11	6
										0.68744	40	20		0.68751	7	32		0.68677	9	7
										0.68944	24	12		0.68951	7	21		0.68878	6	9
										0.69145	18	16		0.69152	10	27		0.69078	11	14
										0.69345	15	21		0.69352	7	21		0.69278	3	5
										0.69545	23	18		0.69553	8	18		0.69478	2	1
										0.69746	9	14		0.69753	18	18		0.69679	11	13
										0.69946	14	16		0.69954	12	12		0.69879	15	15
										0.70147	15	42		0.70154	8	16		0.70079	8	10
										0.70347	14	35		0.70354	12	25		0.70279	4	8
										0.70547	18	8		0.70555	7	29		0.70479	13	7
										0.70748	21	8		0.70755	11	26		0.7068	13	12
										0.70948	59	18		0.70956	12	25		0.7088	11	8
										0.71149	85	26		0.71156	14	39		0.7108	7	10
										0.71349	20	16		0.71357	9	49		0.7128	7	11
										0.7155	23	9		0.71557	3	70		0.71481	11	9
										0.7175	19	9		0.71758	8	59		0.71681	5	9
										0.7195	16	252		0.71958	10	33		0.71881	15	7
										0.72151	8	142		0.72158	7	44		0.72081	4	6
										0.72351	12	12		0.72359	12	55		0.72282	7	8
										0.72552	19	7		0.72559	12	49		0.72482	8	8
										0.72752	16	14		0.7276	19	39		0.72682	10	6
										0.72952	15	15		0.7296	19	67		0.72882	7	15
										0.73153	10	11		0.73161	16	42		0.73082	8	7
										0.73353	19	14		0.73361	9	35		0.73283	16	15
										0.73554	15	14		0.73562	4	25		0.73483	5	12
										0.73754	10	17		0.73762	4	64		0.73683	7	10
										0.73955	10	14		0.73962	12	44		0.73883	8	13
										0.74155	15	15		0.74163	8	173		0.74084	8	9
										0.74355	8	123		0.74363	7	253		0.74284	4	10
										0.74556	6	44		0.74564	12	94		0.74484	8	12
										0.74756	13	41		0.74764	15	44		0.74684	8	10
										0.74957	8	59		0.74965	8	51		0.74884	4	7
										0.75157	23	136		0.75165	14	27		0.75085	4	8
										0.75357	5	521		0.75366	13	20		0.75285	5	10
										0.75558	14	27		0.75566	15	18		0.75485	9	6
										0.75758	11	12		0.75766	22	29		0.75685	20	8
										0.75959	9	9		0.75967	16	25		0.75886	10	6
										0.76159	12	15		0.76167	13	29		0.76086	8	6
										0.7636	10	13		0.76368	13	25		0.76286	13	12
										0.7656	91	19		0.76568	17	46		0.76486	13	9
										0.7676	35	12		0.76769	11	30		0.76686	5	8
										0.76961	21	32		0.76969	18	18		0.76887	9	14
										0.77161	10	18		0.77169	11	30		0.77087	12	10
										0.77362	8	15		0.7737	21	15		0.77287	8	13
										0.77562	11	8		0.7757	19	16		0.77487	6	10
										0.77763	3	10		0.77771	17	18		0.77688	8	15
										0.77963	9	14		0.77971	9	18		0.77888	10	12
										0.78163	10	8		0.78172	15	18		0.78088	10	11
										0.78364	11	15		0.78372	18	21		0.78288	7	6
										0.78564	9	6		0.78573	8	21		0.78489	15	11
										0.78765	5	7		0.78773	16	22		0.78689	7	6
										0.78965	12	13		0.78973	9	22		0.78889	9	5
										0.79165	8	7		0.79174	16	24		0.79089	10	8
										0.79366	14	16		0.79374	10	17		0.79289	8	9
										0.79566	11	11		0.79575	17	12		0.7949	9	10
										0.79767	12	7		0.79775	21	16		0.7969	10	11
										0.79967	12	6		0.79976	15	20		0.7989	38	12
										0.80168	5	6		0.80176	142	20		0.8009	44	15
										0.80368	10	15		0.80377	149	25		0.80291	16	8
										0.80568	5	14		0.80577	173	42		0.80491	6	9
										0.80769	5	18		0.80777	40	34		0.80691	10	7
										0.80969	8	19		0.80978	19	22		0.80891	6	8
										0.8117	11	14		0.81178	16	40		0.81091	6	5
										0.8137	6	14		0.81379	75	17		0.81292	6	9
										0.8157	8	20		0.81579	51	27		0.81492	12	12
										0.81771	15	17		0.8178	19	20		0.81692	5	10
										0.81971	8	16		0.8198	6	15		0.81892	10	15
										0.82172	8	10		0.8218	9	7		0.82093	5	20
										0.82372	19	18		0.82381	42	21		0.82293	10	5
										0.82573	23	17		0.82581	7	18		0.82493	12	14
										0.82773	4	10		0.82782	9	14		0.82693	7	15
										0.82973	7	17		0.82982	11	22		0.82893	8	13
										0.83174	6	11		0.83183	17	22		0.83094	17	10
										0.83374	14	21		0.83383	12	27		0.83294	23	26
										0.83575	14	19		0.83584	11	26		0.83494	13	6
										0.83775	10	17		0.83784	58	33		0.83694	6	10
										0.83975	7	17		0.83984	9	40		0.83895	5	11
										0.84176	11	15		0.84185	8	57		0.84095	8	10
										0.84376	7	16		0.84385	13	21		0.84295	7	13
										0.84577	43	20		0.84586	16	26		0.84495	9	16
										0.84777	143	16		0.84786	13	35		0.84696	8	22
										0.84978	24	25		0.84987	12	43		0.84896	7	13
										0.85178	37	24		0.85187	13	61		0.85096	6	17
										0.85378	79	30		0.85388	8	60		0.85296	6	8
										0.85579	15	15		0.85588	12	91		0.85496	13	8
										0.85779	4	11		0.85788	3	57		0.85697	11	9
										0.8598	6	16		0.85989	11	35		0.85897	7	11
										0.8618	5	12		0.86189	18	17		0.86097	5	9
										0.86381	10	11		0.8639	12	31		0.86297	7	4
										0.86581	5	11		0.8659	17	48		0.86498	10	4
										0.86781	5	14		0.86791	10	33		0.86698	8	12
										0.86982	8	11		0.86991	8	23		0.86898	3	8
										0.87182	5	14		0.87191	17	52		0.87098	6	8
										0.87383	7	12		0.87392	6	48		0.87298	6	11
										0.87583	7	11		0.87592	8	24		0.87499	7	6
										0.87783	7	10		0.87793	16	37		0.87699	8	12
										0.87984	10	15		0.87993	13	74		0.87899	8	8
										0.88184	6	10		0.88194	12	55		0.88099	12	15
										0.88385	8	29		0.88394	9	37		0.883	5	6
										0.88585	4	9		0.88595	12	22		0.885	7	13
										0.88786	6	21		0.88795	17	22		0.887	9	9
										0.88986	8	121		0.88995	23	23		0.889	12	14
										0.89186	5	55		0.89196	17	15		0.891	12	8
										0.89387	5	445		0.89396	44	25		0.89301	5	9
										0.89587	5	29		0.89597	20	19		0.89501	4	10
										0.89788	6	15		0.89797	18	27		0.89701	8	8
										0.89988	15	12		0.89998	48	140		0.89901	4	13
										0.90188	17	18		0.90198	90	74		0.90102	11	7
										0.90389	6	11		0.90399	64	27		0.90302	6	12
										0.90589	8	9		0.90599	35	23		0.90502	9	10
										0.9079	18	26		0.90799	15	26		0.90702	10	13
										0.9099	7	19		0.91	14	23		0.90903	19	11
										0.91191	8	7		0.912	12	36		0.91103	11	11
										0.91391	10	14		0.91401	11	62		0.91303	14	10
										0.91591	9	11		0.91601	6	104		0.91503	8	10
										0.91792	11	23		0.91802	12	73		0.91703	14	13
										0.91992	5	19		0.92002	77	79		0.91904	7	9
										0.92193	7	14		0.92202	97	108		0.92104	9	5
										0.92393	10	15		0.92403	16	85		0.92304	8	11
										0.92594	8	17		0.92603	155	158		0.92504	9	14
										0.92794	12	14		0.92804	16	133		0.92705	7	15
										0.92994	14	12		0.93004	36	165		0.92905	6	10
										0.93195	30	24		0.93205	8	52		0.93105	206	26
										0.93395	16	17		0.93405	7	45		0.93305	179	25
										0.93596	9	21		0.93606	10	44		0.93505	10	9
										0.93796	6	18		0.93806	10	37		0.93706	15	21
										0.93996	6	9		0.94006	8	35		0.93906	34	14
										0.94197	13	22		0.94207	8	39		0.94106	13	18
										0.94397	9	33		0.94407	14	41		0.94306	3	9
										0.94598	9	13		0.94608	9	62		0.94507	14	11
										0.94798	8	16		0.94808	6	28		0.94707	5	8
										0.94999	7	18		0.95009	64	24		0.94907	5	6
										0.95199	5	19		0.95209	27	8		0.95107	7	4
										0.95399	3	9		0.9541	6	23		0.95307	7	9
										0.956	7	8		0.9561	19	18		0.95508	3	10
										0.958	7	14		0.9581	16	30		0.95708	11	10
										0.96001	4	24		0.96011	16	23		0.95908	12	8
										0.96201	8	42		0.96211	25	23		0.96108	11	6
										0.96401	6	13		0.96412	11	32		0.96309	16	17
										0.96602	9	19		0.96612	23	23		0.96509	8	7
										0.96802	14	8		0.96813	20	22		0.96709	6	16
										0.97003	25	12		0.97013	20	27		0.96909	13	11
										0.97203	1	11		0.97213	10	37		0.9711	5	6
										0.97404	4	13		0.97414	12	29		0.9731	3	10
										0.97604	7	12		0.97614	23	23		0.9751	7	8
										0.97804	10	12		0.97815	22	25		0.9771	9	10
										0.98005	14	17		0.98015	12	28		0.9791	3	9
										0.98205	7	11		0.98216	25	28		0.98111	10	12
										0.98406	12	10		0.98416	12	29		0.98311	11	6
										0.98606	12	11		0.98617	5	28		0.98511	14	5
										0.98806	39	9		0.98817	7	22		0.98711	10	6
										0.99007	12	16		0.99017	10	15		0.98912	5	7
										0.99207	8	9		0.99218	8	26		0.99112	7	6
										0.99408	10	10		0.99418	8	19		0.99312	4	8
										0.99608	11	15		0.99619	10	26		0.99512	9	5
										0.99809	8	11		0.99819	8	33		0.99712	8	12
										1.00009	18	16		1.0002	9	22		0.99913	10	6
										1.00209	11	15		1.0022	9	32		1.00113	12	10
										1.0041	13	15		1.00421	9	29		1.00313	9	13
										1.0061	19	10		1.00621	14	29		1.00513	6	9
										1.00811	14	34		1.00821	11	29		1.00714	6	9
										1.01011	10	29		1.01022	10	29		1.00914	6	15
										1.01212	13	20		1.01222	16	19		1.01114	2	7
										1.01412	14	12		1.01423	15	21		1.01314	13	19
										1.01612	11	17		1.01623	16	25		1.01514	8	11
										1.01813	15	8		1.01824	14	29		1.01715	11	4
										1.02013	26	7		1.02024	6	11		1.01915	6	3
										1.02214	43	12		1.02224	11	26		1.02115	13	19
										1.02414	10	10		1.02425	4	18		1.02315	9	8
										1.02614	6	8		1.02625	9	30		1.02516	7	11
										1.02815	19	15		1.02826	5	21		1.02716	12	12
										1.03015	22	12		1.03026	6	35		1.02916	4	9
										1.03216	13	14		1.03227	8	17		1.03116	7	10
										1.03416	17	16		1.03427	12	22		1.03317	5	10
										1.03617	15	8		1.03628	11	33		1.03517	11	11
										1.03817	7	13		1.03828	8	21		1.03717	10	7
										1.04017	14	12		1.04028	6	48		1.03917	11	9
										1.04218	10	18		1.04229	8	243		1.04117	6	9
										1.04418	4	28		1.04429	7	283		1.04318	16	11
										1.04619	14	43		1.0463	8	162		1.04518	10	19
										1.04819	12	40		1.0483	8	46		1.04718	22	12
										1.05019	10	14		1.05031	11	17		1.04918	24	16
										1.0522	18	15		1.05231	9	19		1.05119	11	12
										1.0542	22	11		1.05432	11	31		1.05319	6	6
										1.05621	36	11		1.05632	9	18		1.05519	5	16
										1.05821	22	15		1.05832	5	13		1.05719	8	15
										1.06022	12	15		1.06033	12	33		1.05919	8	6
										1.06222	15	10		1.06233	11	38		1.0612	8	4
										1.06422	11	12		1.06434	8	43		1.0632	8	5
										1.06623	217	23		1.06634	6	42		1.0652	7	4
										1.06823	54	14		1.06835	9	51		1.0672	5	14
										1.07024	17	6		1.07035	9	79		1.06921	8	6
										1.07224	8	16		1.07235	11	102		1.07121	17	9
										1.07425	10	12		1.07436	8	55		1.07321	19	13
										1.07625	15	9		1.07636	14	19		1.07521	7	14
										1.07825	9	8		1.07837	9	31		1.07721	12	9
										1.08026	13	9		1.08037	11	78		1.07922	26	18
										1.08226	15	14		1.08238	4	38		1.08122	118	59
										1.08427	25	9		1.08438	5	65		1.08322	37	19
										1.08627	87	9		1.08639	7	402		1.08522	6	17
										1.08827	11	4		1.08839	11	491		1.08723	11	9
										1.09028	23	6		1.09039	11	261		1.08923	2	13
										1.09228	13	6		1.0924	9	279		1.09123	11	3
										1.09429	11	14		1.0944	10	310		1.09323	7	5
										1.09629	15	10		1.09641	7	89		1.09524	8	23
										1.0983	23	14		1.09841	10	40		1.09724	4	37
										1.1003	14	9		1.10042	9	58		1.09924	4	18
										1.1023	6	16		1.10242	10	38		1.10124	8	7
										1.10431	10	47		1.10443	4	70		1.10324	7	5
										1.10631	8	10		1.10643	13	37		1.10525	9	5
										1.10832	10	19		1.10843	13	46		1.10725	3	13
										1.11032	19	57		1.11044	6	58		1.10925	10	10
										1.11232	12	40		1.11244	37	33		1.11125	8	8
										1.11433	12	16		1.11445	304	50		1.11326	14	10
										1.11633	9	21		1.11645	261	39		1.11526	4	12
										1.11834	3	22		1.11846	16	34		1.11726	5	21
										1.12034	13	12		1.12046	8	34		1.11926	15	8
										1.12235	20	14		1.12246	14	37		1.12126	6	10
										1.12435	16	15		1.12447	9	33		1.12327	11	11
										1.12635	6	17		1.12647	9	34		1.12527	4	9
										1.12836	11	15		1.12848	11	31		1.12727	9	11
										1.13036	14	15		1.13048	27	37		1.12927	9	8
										1.13237	13	29		1.13249	29	46		1.13128	8	14
										1.13437	14	30		1.13449	29	38		1.13328	9	14
										1.13637	14	13		1.1365	12	41		1.13528	9	9
										1.13838	7	20		1.1385	10	41		1.13728	7	8
										1.14038	13	25		1.1405	8	38		1.13928	7	8
										1.14239	16	16		1.14251	10	38		1.14129	16	9
										1.14439	14	19		1.14451	10	48		1.14329	11	10
										1.1464	10	18		1.14652	6	45		1.14529	9	11
										1.1484	8	11		1.14852	5	51		1.14729	8	4
										1.1504	7	23		1.15053	4	36		1.1493	6	7
										1.15241	11	48		1.15253	11	41		1.1513	8	6
										1.15441	11	18		1.15454	16	33		1.1533	11	6
										1.15642	9	22		1.15654	8	26		1.1553	9	15
										1.15842	7	10		1.15854	14	25		1.15731	7	13
										1.16043	12	12		1.16055	12	31		1.15931	11	12
										1.16243	13	8		1.16255	12	166		1.16131	11	16
										1.16443	14	30		1.16456	6	54		1.16331	6	10
										1.16644	16	34		1.16656	14	34		1.16531	7	18
										1.16844	11	34		1.16857	12	35		1.16732	9	12
										1.17045	14	154		1.17057	13	34		1.16932	8	7
										1.17245	10	76		1.17257	12	24		1.17132	8	7
										1.17445	9	36		1.17458	11	30		1.17332	11	12
										1.17646	16	45		1.17658	9	26		1.17533	3	21
										1.17846	20	41		1.17859	4	39		1.17733	8	16
										1.18047	10	17		1.18059	13	28		1.17933	10	10
										1.18247	15	31		1.1826	15	28		1.18133	13	12
										1.18448	46	55		1.1846	16	48		1.18333	15	10
										1.18648	47	130		1.18661	6	119		1.18534	14	7
										1.18848	24	74		1.18861	6	182		1.18734	9	8
										1.19049	12	32		1.19061	6	297		1.18934	8	11
										1.19249	12	57		1.19262	7	186		1.19134	7	8
										1.1945	8	51		1.19462	8	58		1.19335	8	8
										1.1965	15	31		1.19663	11	54		1.19535	10	9
										1.1985	9	44		1.19863	9	107		1.19735	8	10
										1.20051	14	22		1.20064	11	78		1.19935	7	13
										1.20251	13	36		1.20264	21	144		1.20135	5	15
										1.20452	7	36		1.20465	13	105		1.20336	7	6
										1.20652	7	49		1.20665	18	38		1.20536	7	14
										1.20853	8	54		1.20865	18	70		1.20736	6	11
										1.21053	17	61		1.21066	12	69		1.20936	11	8
										1.21253	49	32		1.21266	22	80		1.21137	5	10
										1.21454	67	18		1.21467	78	32		1.21337	10	2
										1.21654	28	28		1.21667	16	27		1.21537	13	12
										1.21855	38	32		1.21868	7	31		1.21737	25	23
										1.22055	15	20		1.22068	4	23		1.21938	4	10
										1.22255	15	14		1.22269	10	23		1.22138	8	16
										1.22456	20	9		1.22469	10	22		1.22338	8	15
										1.22656	19	17		1.22669	14	13		1.22538	4	14
										1.22857	23	14		1.2287	13	15		1.22738	6	14
										1.23057	16	20		1.2307	10	17		1.22939	14	5
										1.23258	19	16		1.23271	14	20		1.23139	9	8
										1.23458	12	20		1.23471	8	26		1.23339	10	12
										1.23658	20	21		1.23672	8	21		1.23539	24	14
										1.23859	38	23		1.23872	11	19		1.2374	20	12
										1.24059	24	23		1.24072	11	25		1.2394	10	10
										1.2426	32	13		1.24273	4	30		1.2414	11	10
										1.2446	10	17		1.24473	13	16		1.2434	6	13
										1.24661	9	8		1.24674	13	26		1.2454	10	14
										1.24861	27	10		1.24874	15	25		1.24741	13	6
										1.25061	11	9		1.25075	11	17		1.24941	14	8
										1.25262	15	10		1.25275	10	23		1.25141	5	10
										1.25462	8	11		1.25476	14	24		1.25341	12	2
										1.25663	17	17		1.25676	10	23		1.25542	4	11
										1.25863	10	18		1.25876	10	42		1.25742	9	7
										1.26063	7	14		1.26077	22	40		1.25942	13	11
										1.26264	10	12		1.26277	6	22		1.26142	14	13
										1.26464	14	11		1.26478	15	31		1.26342	10	8
										1.26665	22	5		1.26678	13	23		1.26543	11	9
										1.26865	57	13		1.26879	15	25		1.26743	5	9
										1.27066	32	16		1.27079	13	45		1.26943	16	6
										1.27266	25	12		1.2728	13	25		1.27143	5	7
										1.27466	41	16		1.2748	13	27		1.27344	13	12
										1.27667	54	17		1.2768	9	34		1.27544	6	10
										1.27867	18	13		1.27881	8	44		1.27744	13	7
										1.28068	18	7		1.28081	10	25		1.27944	6	13
										1.28268	13	10		1.28282	10	42		1.28145	9	10
										1.28468	9	13		1.28482	3	26		1.28345	11	10
										1.28669	8	8		1.28683	10	35		1.28545	8	12
										1.28869	21	12		1.28883	12	108		1.28745	5	13
										1.2907	73	13		1.29083	6	222		1.28945	14	9
										1.2927	10	15		1.29284	13	36		1.29146	6	23
										1.29471	16	8		1.29484	12	25		1.29346	11	9
										1.29671	19	11		1.29685	6	27		1.29546	8	7
										1.29871	24	3		1.29885	17	21		1.29746	3	7
										1.30072	16	11		1.30086	20	12		1.29947	6	13
										1.30272	24	13		1.30286	18	12		1.30147	7	20
										1.30473	16	9		1.30487	11	10		1.30347	7	14
										1.30673	16	11		1.30687	7	17		1.30547	6	8
										1.30874	41	16		1.30887	10	23		1.30747	8	5
										1.31074	36	19		1.31088	16	15		1.30948	10	13
										1.31274	61	16		1.31288	18	13		1.31148	11	9
										1.31475	20	17		1.31489	9	15		1.31348	8	7
										1.31675	17	13		1.31689	13	15		1.31548	2	8
										1.31876	35	15		1.3189	12	14		1.31749	7	8
										1.32076	22	12		1.3209	11	15		1.31949	9	6
										1.32276	17	10		1.32291	13	17		1.32149	8	16
										1.32477	268	45		1.32491	9	11		1.32349	1	8
										1.32677	75	29		1.32691	16	26		1.32549	8	6
										1.32878	99	50		1.32892	11	18		1.3275	8	12
										1.33078	7	33		1.33092	11	14		1.3295	7	17
										1.33279	7	20		1.33293	13	15		1.3315	26	26
										1.33479	38	16		1.33493	12	20		1.3335	19	8
										1.33679	66	32		1.33694	9	10		1.33551	8	11
										1.3388	64	49		1.33894	10	14		1.33751	6	10
										1.3408	56	70		1.34094	6	16		1.33951	8	6
										1.34281	26	19		1.34295	9	20		1.34151	14	9
										1.34481	24	8		1.34495	14	10		1.34352	7	16
										1.34681	6	20		1.34696	6	19		1.34552	7	11
										1.34882	9	45		1.34896	14	18		1.34752	7	8
										1.35082	3	40		1.35097	8	19		1.34952	13	9
										1.35283	8	34		1.35297	10	22		1.35152	16	10
										1.35483	7	26		1.35498	5	15		1.35353	4	15
										1.35684	12	18		1.35698	10	14		1.35553	10	12
										1.35884	8	14		1.35898	8	16		1.35753	6	7
										1.36084	5	14		1.36099	5	16		1.35953	8	11
										1.36285	10	25		1.36299	13	16		1.36154	5	6
										1.36485	9	26		1.365	8	18		1.36354	5	16
										1.36686	12	19		1.367	8	18		1.36554	11	10
										1.36886	21	17		1.36901	15	23		1.36754	11	15
										1.37086	13	25		1.37101	5	15		1.36954	4	12
										1.37287	10	30		1.37302	6	18		1.37155	10	9
										1.37487	4	20		1.37502	5	17		1.37355	5	9
										1.37688	8	21		1.37702	7	12		1.37555	5	14
										1.37888	19	19		1.37903	14	27		1.37755	6	16
										1.38089	133	16		1.38103	5	21		1.37956	3	9
										1.38289	70	12		1.38304	7	35		1.38156	7	12
										1.38489	30	12		1.38504	6	31		1.38356	3	11
										1.3869	134	40		1.38705	8	15		1.38556	7	15
										1.3889	48	27		1.38905	6	27		1.38756	4	8
										1.39091	41	19		1.39105	12	19		1.38957	7	15
										1.39291	28	27		1.39306	14	13		1.39157	9	12
										1.39492	9	19		1.39506	20	83		1.39357	5	20
										1.39692	23	16		1.39707	19	173		1.39557	12	7
										1.39892	22	59		1.39907	15	20		1.39758	8	13
										1.40093	34	11		1.40108	8	18		1.39958	5	9
										1.40293	12	13		1.40308	18	15		1.40158	3	16
										1.40494	12	18		1.40509	21	21		1.40358	6	13
										1.40694	92	26		1.40709	73	23		1.40559	7	17
										1.40894	15	30		1.40909	30	14		1.40759	12	11
										1.41095	6	58		1.4111	27	18		1.40959	13	7
										1.41295	11	68		1.4131	24	19		1.41159	7	8
										1.41496	14	23		1.41511	32	25		1.41359	5	11
										1.41696	6	15		1.41711	9	13		1.4156	4	13
										1.41897	12	17		1.41912	33	11		1.4176	9	10
										1.42097	10	28		1.42112	14	10		1.4196	12	5
										1.42297	8	15		1.42313	11	11		1.4216	9	4
										1.42498	7	16		1.42513	10	17		1.42361	6	7
										1.42698	6	21		1.42713	4	11		1.42561	9	12
										1.42899	11	15		1.42914	7	16		1.42761	11	7
										1.43099	11	6		1.43114	9	16		1.42961	17	16
										1.43299	71	23		1.43315	10	27		1.43161	13	10
										1.435	10	21		1.43515	8	23		1.43362	4	4
										1.437	8	18		1.43716	19	17		1.43562	9	10
										1.43901	21	18		1.43916	12	7		1.43762	9	9
										1.44101	7	10		1.44116	16	18		1.43962	10	7
										1.44302	11	12		1.44317	18	13		1.44163	7	13
										1.44502	12	15		1.44517	7	9		1.44363	9	8
										1.44702	10	16		1.44718	13	16		1.44563	9	12
										1.44903	16	16		1.44918	174	78		1.44763	7	9
										1.45103	24	12		1.45119	44	25		1.44963	11	7
										1.45304	5	13		1.45319	5	10		1.45164	20	7
										1.45504	15	23		1.4552	17	10		1.45364	11	6
										1.45705	16	16		1.4572	9	19		1.45564	12	7
										1.45905	13	17		1.4592	5	22		1.45764	17	9
										1.46105	6	19		1.46121	8	23		1.45965	13	7
										1.46306	11	7		1.46321	14	20		1.46165	13	12
										1.46506	26	16		1.46522	8	25		1.46365	6	14
										1.46707	10	6		1.46722	9	22		1.46565	7	8
										1.46907	66	13		1.46923	18	18		1.46766	10	10
										1.47107	41	15		1.47123	14	25		1.46966	12	6
										1.47308	15	14		1.47324	9	25		1.47166	10	9
										1.47508	36	15		1.47524	10	27		1.47366	4	11
										1.47709	59	18		1.47724	10	32		1.47566	16	8
										1.47909	106	16		1.47925	26	35		1.47767	87	21
										1.4811	83	20		1.48125	11	27		1.47967	188	24
										1.4831	41	11		1.48326	13	51		1.48167	14	10
										1.4851	28	19		1.48526	28	25		1.48367	7	12
										1.48711	31	19		1.48727	19	27		1.48568	20	8
										1.48911	8	12		1.48927	278	55		1.48768	44	14
										1.49112	7	33		1.49127	331	171		1.48968	15	8
										1.49312	53	47		1.49328	143	33		1.49168	4	14
										1.49512	13	29		1.49528	37	22		1.49368	8	13
										1.49713	13	32		1.49729	28	27		1.49569	14	8
										1.49913	14	58		1.49929	87	45		1.49769	8	7
										1.50114	16	53		1.5013	139	97		1.49969	5	9
										1.50314	14	199		1.5033	29	55		1.50169	11	12
										1.50515	10	110		1.50531	11	48		1.5037	3	12
										1.50715	13	23		1.50731	14	23		1.5057	10	11
										1.50915	16	19		1.50931	44	13		1.5077	9	10
										1.51116	10	18		1.51132	13	17		1.5097	17	15
										1.51316	10	23		1.51332	15	17		1.5117	9	13
										1.51517	22	25		1.51533	17	23		1.51371	7	11
										1.51717	15	26		1.51733	80	38		1.51571	1	12
										1.51917	24	28		1.51934	40	22		1.51771	9	10
										1.52118	13	48		1.52134	25	25		1.51971	14	5
										1.52318	14	76		1.52335	70	27		1.52172	10	10
										1.52519	20	50		1.52535	21	15		1.52372	3	5
										1.52719	10	37		1.52735	16	22		1.52572	8	26
										1.5292	17	38		1.52936	15	43		1.52772	12	6
										1.5312	6	24		1.53136	11	33		1.52973	7	14
										1.5332	23	26		1.53337	70	35		1.53173	9	16
										1.53521	18	22		1.53537	31	62		1.53373	9	13
										1.53721	17	16		1.53738	18	50		1.53573	6	13
										1.53922	14	83		1.53938	13	50		1.53773	14	5
										1.54122	10	172		1.54138	9	39		1.53974	4	6
										1.54323	11	115		1.54339	6	26		1.54174	6	11
										1.54523	7	209		1.54539	12	17		1.54374	11	12
										1.54723	12	108		1.5474	8	13		1.54574	8	13
										1.54924	10	96		1.5494	11	9		1.54775	8	7
										1.55124	9	47		1.55141	19	23		1.54975	5	18
										1.55325	5	11		1.55341	4	23		1.55175	4	8
										1.55525	8	10		1.55542	5	19		1.55375	8	7
										1.55725	16	13		1.55742	10	23		1.55575	8	18
										1.55926	12	15		1.55942	6	26		1.55776	6	14
										1.56126	13	173		1.56143	14	21		1.55976	7	8
										1.56327	25	274		1.56343	12	23		1.56176	9	9
										1.56527	6	24		1.56544	18	20		1.56376	11	8
										1.56728	8	8		1.56744	18	42		1.56577	5	10
										1.56928	8	16		1.56945	11	20		1.56777	10	11
										1.57128	8	19		1.57145	9	83		1.56977	4	13
										1.57329	5	8		1.57346	10	209		1.57177	13	10
										1.57529	8	11		1.57546	25	76		1.57377	7	124
										1.5773	3	25		1.57746	19	171		1.57578	7	19
										1.5793	12	23		1.57947	23	258		1.57778	1	6
										1.5813	6	20		1.58147	13	321		1.57978	11	9
										1.58331	10	30		1.58348	15	167		1.58178	6	12
										1.58531	10	22		1.58548	8	38		1.58379	6	6
										1.58732	12	33		1.58749	9	23		1.58579	3	16
										1.58932	17	28		1.58949	8	82		1.58779	5	10
										1.59133	13	17		1.59149	30	85		1.58979	12	17
										1.59333	16	15		1.5935	9	25		1.5918	7	11
										1.59533	9	13		1.5955	17	24		1.5938	9	9
										1.59734	10	8		1.59751	7	65		1.5958	6	11
										1.59934	9	12		1.59951	5	67		1.5978	6	16
										1.60135	9	16		1.60152	15	58		1.5998	8	6
										1.60335	5	18		1.60352	8	125		1.60181	5	8
										1.60535	5	13		1.60553	8	108		1.60381	5	11
										1.60736	7	11		1.60753	9	90		1.60581	6	8
										1.60936	17	8		1.60953	8	125		1.60781	6	13
										1.61137	20	19		1.61154	10	51		1.60982	9	10
										1.61337	14	14		1.61354	14	77		1.61182	10	5
										1.61538	14	12		1.61555	18	52		1.61382	8	13
										1.61738	15	5		1.61755	7	60		1.61582	8	16
										1.61938	17	14		1.61956	46	43		1.61782	7	6
										1.62139	11	25		1.62156	48	32		1.61983	10	6
										1.62339	11	29		1.62357	30	34		1.62183	8	8
										1.6254	11	42		1.62557	14	167		1.62383	10	8
										1.6274	15	47		1.62757	11	81		1.62583	6	6
										1.62941	10	22		1.62958	8	63		1.62784	8	9
										1.63141	29	27		1.63158	15	59		1.62984	3	9
										1.63341	10	14		1.63359	21	55		1.63184	16	4
										1.63542	10	11		1.63559	11	36		1.63384	8	10
										1.63742	7	11		1.6376	8	45		1.63584	3	5
										1.63943	6	11		1.6396	5	18		1.63785	3	6
										1.64143	13	6		1.6416	7	25		1.63985	6	8
										1.64343	7	11		1.64361	9	20		1.64185	2	6
										1.64544	13	14		1.64561	9	13		1.64385	6	10
										1.64744	17	10		1.64762	15	63		1.64586	6	10
										1.64945	15	15		1.64962	10	23		1.64786	5	9
										1.65145	12	6		1.65163	5	14		1.64986	8	7
										1.65346	11	7		1.65363	7	17		1.65186	15	8
										1.65546	6	15		1.65564	4	16		1.65387	14	15
										1.65746	12	6		1.65764	7	20		1.65587	14	23
										1.65947	9	12		1.65964	85	13		1.65787	12	7
										1.66147	19	13		1.66165	167	31		1.65987	8	12
										1.66348	10	9		1.66365	107	21		1.66187	4	14
										1.66548	9	13		1.66566	25	28		1.66388	4	12
										1.66748	11	12		1.66766	9	34		1.66588	7	8
										1.66949	14	13		1.66967	21	14		1.66788	8	11
										1.67149	10	10		1.67167	33	20		1.66988	3	5
										1.6735	10	19		1.67368	16	27		1.67189	6	15
										1.6755	12	17		1.67568	8	15		1.67389	11	14
										1.67751	11	14		1.67768	9	21		1.67589	10	17
										1.67951	13	15		1.67969	16	15		1.67789	7	11
										1.68151	8	16		1.68169	26	24		1.67989	2	7
										1.68352	19	7		1.6837	20	35		1.6819	3	14
										1.68552	39	12		1.6857	37	44		1.6839	9	11
										1.68753	58	15		1.68771	27	61		1.6859	6	8
										1.68953	9	8		1.68971	22	68		1.6879	8	5
										1.69154	28	20		1.69172	24	49		1.68991	7	15
										1.69354	22	16		1.69372	39	22		1.69191	11	9
										1.69554	23	8		1.69572	33	19		1.69391	10	9
										1.69755	18	12		1.69773	8	24		1.69591	8	9
										1.69955	173	25		1.69973	16	17		1.69791	8	17
										1.70156	73	17		1.70174	16	22		1.69992	9	3
										1.70356	53	21		1.70374	17	28		1.70192	5	13
										1.70556	29	17		1.70575	24	21		1.70392	4	11
										1.70757	20	17		1.70775	15	22		1.70592	4	7
										1.70957	8	15		1.70975	18	13		1.70793	9	3
										1.71158	20	6		1.71176	24	17		1.70993	6	10
										1.71358	33	9		1.71376	25	19		1.71193	3	12
										1.71559	20	14		1.71577	10	16		1.71393	10	28
										1.71759	41	11		1.71777	7	12		1.71594	3	14
										1.71959	20	17		1.71978	14	24		1.71794	4	9
										1.7216	22	9		1.72178	47	57		1.71994	7	8
										1.7236	41	15		1.72379	19	13		1.72194	10	17
										1.72561	77	12		1.72579	17	16		1.72394	9	6
										1.72761	35	17		1.72779	9	22		1.72595	5	10
										1.72961	13	26		1.7298	6	22		1.72795	1	9
										1.73162	14	20		1.7318	8	17		1.72995	8	7
										1.73362	15	9		1.73381	6	26		1.73195	11	7
										1.73563	6	16		1.73581	6	11		1.73396	10	11
										1.73763	10	14		1.73782	4	14		1.73596	4	9
										1.73964	10	10		1.73982	8	21		1.73796	2	7
										1.74164	9	10		1.74183	8	21		1.73996	4	16
										1.74364	12	15		1.74383	7	23		1.74196	3	17
										1.74565	11	25		1.74583	7	76		1.74397	10	4
										1.74765	13	21		1.74784	8	88		1.74597	9	14
										1.74966	5	13		1.74984	10	62		1.74797	6	9
										1.75166	9	22		1.75185	9	20		1.74997	6	6
										1.75366	16	23		1.75385	6	22		1.75198	13	7
										1.75567	11	18		1.75586	5	18		1.75398	7	19
										1.75767	7	17		1.75786	4	19		1.75598	5	7
										1.75968	10	29		1.75986	5	22		1.75798	13	7
										1.76168	13	83		1.76187	12	28		1.75998	7	14
										1.76369	18	24		1.76387	7	12		1.76199	16	11
										1.76569	14	23		1.76588	8	16		1.76399	8	9
										1.76769	22	35		1.76788	8	16		1.76599	3	12
										1.7697	24	19		1.76989	8	23		1.76799	6	3
										1.7717	15	14		1.77189	4	19		1.77	3	12
										1.77371	71	12		1.7739	12	28		1.772	4	11
										1.77571	16	19		1.7759	7	14		1.774	6	4
										1.77772	70	21		1.7779	8	13		1.776	2	6
										1.77972	252	27		1.77991	8	10		1.77801	6	5
										1.78172	75	20		1.78191	7	17		1.78001	3	9
										1.78373	16	30		1.78392	18	29		1.78201	14	7
										1.78573	12	14		1.78592	10	26		1.78401	4	10
										1.78774	9	20		1.78793	29	17		1.78601	8	10
										1.78974	18	23		1.78993	29	20		1.78802	15	10
										1.79174	5	17		1.79194	16	17		1.79002	4	16
										1.79375	8	19		1.79394	17	15		1.79202	7	9
										1.79575	13	25		1.79594	12	20		1.79402	12	12
										1.79776	11	11		1.79795	9	27		1.79603	8	9
										1.79976	11	6		1.79995	10	22		1.79803	9	5
										1.80177	9	10		1.80196	21	18		1.80003	12	14
										1.80377	7	11		1.80396	10	33		1.80203	10	9
										1.80577	12	10		1.80597	23	31		1.80403	12	9
										1.80778	8	13		1.80797	65	35		1.80604	10	5
										1.80978	13	16		1.80997	153	64		1.80804	10	10
										1.81179	11	17		1.81198	27	31		1.81004	13	15
										1.81379	5	14		1.81398	20	20		1.81204	24	15
										1.81579	6	15		1.81599	33	43		1.81405	38	19
										1.8178	6	25		1.81799	15	43		1.81605	20	13
										1.8198	14	30		1.82	11	21		1.81805	19	9
										1.82181	6	16		1.822	12	16		1.82005	12	11
										1.82381	9	12		1.82401	98	31		1.82205	10	10
										1.82582	12	20		1.82601	60	27		1.82406	13	14
										1.82782	10	26		1.82801	12	20		1.82606	32	21
										1.82982	3	22		1.83002	11	18		1.82806	19	36
										1.83183	16	19		1.83202	11	18		1.83006	17	11
										1.83383	9	20		1.83403	10	26		1.83207	4	13
										1.83584	23	19		1.83603	7	24		1.83407	13	5
										1.83784	50	26		1.83804	27	29		1.83607	6	10
										1.83985	8	19		1.84004	8	18		1.83807	5	10
										1.84185	16	10		1.84205	17	22		1.84008	11	8
										1.84385	65	21		1.84405	9	23		1.84208	7	5
										1.84586	54	11		1.84605	9	16		1.84408	10	15
										1.84786	40	23		1.84806	11	20		1.84608	11	17
										1.84987	31	15		1.85006	16	15		1.84808	24	12
										1.85187	26	19		1.85207	15	50		1.85009	10	12
										1.85387	21	16		1.85407	16	30		1.85209	5	15
										1.85588	15	11		1.85608	11	36		1.85409	6	10
										1.85788	5	13		1.85808	66	66		1.85609	26	12
										1.85989	31	15		1.86008	15	44		1.8581	23	10
										1.86189	6	10		1.86209	17	75		1.8601	7	7
										1.8639	9	8		1.86409	8	26		1.8621	3	14
										1.8659	14	14		1.8661	7	41		1.8641	9	9
										1.8679	167	24		1.8681	7	23		1.8661	35	15
										1.86991	19	16		1.87011	10	20		1.86811	17	11
										1.87191	26	15		1.87211	15	37		1.87011	8	9
										1.87392	20	15		1.87412	15	46		1.87211	13	8
										1.87592	19	10		1.87612	15	59		1.87411	8	8
										1.87792	37	15		1.87812	17	31		1.87612	2	12
										1.87993	175	24		1.88013	9	28		1.87812	3	11
										1.88193	234	37		1.88213	10	24		1.88012	12	12
										1.88394	44	22		1.88414	10	26		1.88212	8	16
										1.88594	8	12		1.88614	21	26		1.88412	4	11
										1.88795	16	15		1.88815	9	21		1.88613	4	14
										1.88995	15	12		1.89015	10	20		1.88813	8	8
										1.89195	16	10		1.89216	8	32		1.89013	7	10
										1.89396	8	18		1.89416	8	237		1.89213	9	15
										1.89596	9	26		1.89616	45	245		1.89414	7	9
										1.89797	12	31		1.89817	14	330		1.89614	8	8
										1.89997	21	32		1.90017	27	137		1.89814	14	7
										1.90197	26	35		1.90218	25	26		1.90014	9	12
										1.90398	11	16		1.90418	30	20		1.90215	12	15
										1.90598	10	8		1.90619	22	23		1.90415	7	12
										1.90799	84	25		1.90819	3	32		1.90615	11	14
										1.90999	298	39		1.91019	31	28		1.90815	14	12
										1.912	258	35		1.9122	22	29		1.91015	17	14
										1.914	216	40		1.9142	9	11		1.91216	7	13
										1.916	40	25		1.91621	26	23		1.91416	7	9
										1.91801	69	20		1.91821	12	53		1.91616	10	7
										1.92001	18	29		1.92022	10	68		1.91816	6	13
										1.92202	8	21		1.92222	17	36		1.92017	8	5
										1.92402	11	10		1.92423	11	46		1.92217	5	17
										1.92603	14	25		1.92623	15	52		1.92417	10	9
										1.92803	9	18		1.92823	23	46		1.92617	12	6
										1.93003	15	7		1.93024	11	29		1.92817	9	9
										1.93204	9	17		1.93224	7	43		1.93018	7	7
										1.93404	7	12		1.93425	7	49		1.93218	10	14
										1.93605	19	20		1.93625	15	37		1.93418	9	9
										1.93805	13	19		1.93826	4	21		1.93618	7	14
										1.94005	12	26		1.94026	8	16		1.93819	10	10
										1.94206	21	20		1.94227	16	15		1.94019	5	11
										1.94406	8	30		1.94427	37	26		1.94219	3	4
										1.94607	14	26		1.94627	42	39		1.94419	4	6
										1.94807	18	24		1.94828	41	55		1.94619	8	8
										1.95008	141	33		1.95028	22	44		1.9482	7	7
										1.95208	24	28		1.95229	7	15		1.9502	4	6
										1.95408	7	31		1.95429	7	47		1.9522	10	9
										1.95609	9	28		1.9563	15	45		1.9542	12	13
										1.95809	17	36		1.9583	54	24		1.95621	6	11
										1.9601	7	25		1.9603	12	36		1.95821	4	9
										1.9621	10	24		1.96231	14	65		1.96021	6	9
										1.9641	8	17		1.96431	12	71		1.96221	8	12
										1.96611	8	14		1.96632	6	62		1.96422	7	6
										1.96811	17	11		1.96832	2	32		1.96622	6	9
										1.97012	16	21		1.97033	9	45		1.96822	8	12
										1.97212	7	18		1.97233	8	47		1.97022	6	13
										1.97413	15	7		1.97434	11	66		1.97222	15	15
										1.97613	9	15		1.97634	8	67		1.97423	10	8
										1.97813	48	11		1.97834	13	20		1.97623	6	16
										1.98014	34	13		1.98035	5	12		1.97823	7	7
										1.98214	29	26		1.98235	10	21		1.98023	8	9
										1.98415	37	16		1.98436	9	24		1.98224	11	6
										1.98615	20	10		1.98636	6	20		1.98424	4	10
										1.98815	9	17		1.98837	11	18		1.98624	8	11
										1.99016	10	10		1.99037	8	20		1.98824	8	9
										1.99216	12	17		1.99238	12	48		1.99024	4	7
										1.99417	6	11		1.99438	12	325		1.99225	6	10
										1.99617	3	10		1.99638	9	88		1.99425	9	15
										1.99818	9	17		1.99839	5	35		1.99625	5	7
										2.00018	11	13		2.00039	8	36		1.99825	12	7
										2.00218	11	11		2.0024	8	41		2.00026	9	10
