# Supplementary material for: NANOG prion-like assembly mediates DNA bridging to facilitate chromatin reorganization and activation of pluripotency
Source: Nat Cell Biol. 2022 Apr 28;24(5):737–47. doi: 10.1038/s41556-022-00896-x (PMC9106587; doi:10.1038/s41556-022-00896-x)
Supplement: Source Data Extended Data Fig. 6 — Statistical source data. [file 41556_2022_896_MOESM17_ESM.xlsx]

## Sheet: Extended Data Fig. 7a
WT/W8A	run1	0nM								WT/W8A	run2	0nM								WT/W8A	run3	0nM								WT/W8A	run4	0nM								WT	run1	31.25nM
x (t)	G(t) data AF647	fit AF647	residuals	G(t) data AF488	fit AF488	residuals	G(t) data Cross	fit Cross	residuals	x (t)	G(t) data AF647	fit AF647	residuals	G(t) data AF488	fit AF488	residuals	G(t) data Cross	fit Cross	residuals	x (t)	G(t) data AF647	fit AF647	residuals	G(t) data AF488	fit AF488	residuals	G(t) data Cross	fit Cross	residuals	x (t)	G(t) data AF647	fit AF647	residuals	G(t) data AF488	fit AF488	residuals	G(t) data Cross	fit Cross	residuals	x (t)	G(t) data AF647	fit AF647	residuals	G(t) data AF488	fit AF488	residuals	G(t) data Cross	fit Cross	residuals
0.0001	0.1401	0.13961	0.34005	0.19135	0.18637	2.34066	-0.000982422	2.3638e-05	-0.8835	0.0001	0.14284	0.1428	0.03004	0.19164	0.18778	2.16484	-0.00146	-0.000741606	-0.6922	0.0001	0.14295	0.14244	0.37996	0.18757	0.18623	0.66319	0.000505596	0.00118	-0.55664	0.0001	0.1414	0.14112	0.18579	0.18963	0.18618	1.5389	-0.00231	-0.000419464	-1.69543	0.0001	0.18432	0.19016	-1.89216	0.21172	0.20522	3.41549	0.01717	0.0176	-0.30495
0.00012	0.13435	0.13395	0.31527	0.18304	0.1793	1.60852	-0.000716136	-1.70265e-05	-0.64016	0.00012	0.13736	0.13711	0.16776	0.18381	0.18042	1.93688	-0.00163	-0.000749006	-0.90166	0.00012	0.13605	0.13676	-0.53725	0.1796	0.17869	0.47249	0.000778576	0.00115	-0.29232	0.00012	0.13544	0.1356	-0.10363	0.18171	0.17882	1.31845	-0.00203	-0.00042968	-1.44489	0.00012	0.1775	0.18285	-1.73099	0.20348	0.19812	2.88136	0.01724	0.01737	-0.09246
0.00014	0.12914	0.12878	0.27585	0.17537	0.17283	1.15855	-0.000437465	-5.55899e-05	-0.31903	0.00014	0.13197	0.1319	0.0516	0.176	0.1737	1.35607	-0.00114	-0.000755999	-0.3925	0.00014	0.13171	0.13152	0.14551	0.17251	0.17179	0.37711	0.00104	0.00111	-0.05731	0.00014	0.13062	0.13052	0.06836	0.17381	0.17209	0.79698	-0.00167	-0.000439309	-1.2096	0.00014	0.17239	0.1763	-1.28206	0.19688	0.19165	2.76719	0.01677	0.01714	-0.25705
0.00016	0.1235	0.12404	-0.42507	0.16916	0.16687	1.03246	-0.000422373	-9.22109e-05	-0.30809	0.00016	0.12646	0.1271	-0.39847	0.16906	0.16752	0.92483	-0.00133	-0.000762618	-0.54016	0.00016	0.12706	0.12668	0.27625	0.16598	0.16544	0.28274	0.000993741	0.00108	-0.0654	0.00016	0.12598	0.12582	0.11019	0.1679	0.16591	0.93415	-0.00195	-0.000448401	-1.33921	0.00016	0.16682	0.17039	-1.18544	0.19033	0.18572	2.47559	0.01701	0.01692	0.06694
0.00018	0.11927	0.11966	-0.32267	0.1635	0.16135	0.99313	-0.000608209	-0.000127033	-0.42428	0.00018	0.12191	0.12265	-0.46474	0.16322	0.16183	0.85102	-0.00139	-0.000768892	-0.63176	0.00018	0.12251	0.12219	0.26103	0.15959	0.15959	-0.00136	0.000337334	0.00105	-0.62944	0.00018	0.12085	0.12147	-0.42964	0.16169	0.16019	0.68242	-0.00194	-0.000456999	-1.33039	0.00018	0.16311	0.16501	-0.64286	0.18408	0.18025	2.03697	0.01695	0.01671	0.17391
0.0002	0.11442	0.11561	-0.97614	0.15757	0.15623	0.61409	-0.000566531	-0.000160185	-0.35648	0.0002	0.11841	0.11853	-0.08323	0.15715	0.15655	0.37563	-0.00107	-0.000774848	-0.29272	0.0002	0.11755	0.11801	-0.34941	0.15419	0.15416	0.02055	0.000832627	0.00102	-0.15458	0.0002	0.11683	0.11743	-0.42785	0.15582	0.15489	0.41165	-0.00158	-0.000465142	-1.05556	0.0002	0.15824	0.16009	-0.62003	0.17856	0.17519	1.84566	0.01669	0.01651	0.14165
0.00022	0.11164	0.11185	-0.18381	0.15279	0.15145	0.6348	-0.00043893	-0.000191784	-0.22377	0.00022	0.1149	0.11469	0.15131	0.15199	0.15163	0.22031	-0.00102	-0.000780508	-0.24214	0.00022	0.11389	0.11411	-0.17016	0.14983	0.14911	0.41154	0.00129	0.000990389	0.26006	0.00022	0.11417	0.11365	0.33827	0.15002	0.14995	0.02922	-0.0015	-0.000472866	-1.00766	0.00022	0.15449	0.15557	-0.36059	0.17368	0.17049	1.75714	0.01614	0.01631	-0.11909
0.00024	0.10806	0.10834	-0.24052	0.14687	0.14699	-0.05254	-0.00025453	-0.000221937	-0.03178	0.00024	0.11142	0.1111	0.23582	0.14786	0.14705	0.50377	-0.00111	-0.000785896	-0.31424	0.00024	0.11024	0.11047	-0.17713	0.14493	0.14439	0.29594	0.00111	0.000964486	0.12603	0.00024	0.11011	0.11012	-0.0102	0.14586	0.14534	0.22828	-0.00165	-0.000480203	-1.15727	0.00024	0.15045	0.15138	-0.31306	0.16928	0.1661	1.78531	0.01609	0.01611	-0.01538
0.00026	0.10538	0.10506	0.27729	0.14293	0.1428	0.05902	-0.000843267	-0.000250742	-0.56724	0.00026	0.10816	0.10774	0.29346	0.14287	0.14275	0.07077	-0.00155	-0.000791028	-0.73127	0.00026	0.10667	0.10705	-0.29652	0.13966	0.13998	-0.17622	0.001	0.000939962	0.05381	0.00026	0.10724	0.10682	0.2872	0.14086	0.14102	-0.06931	-0.00139	-0.00048718	-0.88684	0.00026	0.14697	0.1475	-0.1744	0.16437	0.162	1.3061	0.01624	0.01592	0.24965
0.00028	0.10247	0.10199	0.40152	0.13908	0.13887	0.09182	-0.000593039	-0.000278286	-0.29034	0.00028	0.10524	0.10459	0.49909	0.13838	0.13871	-0.19236	-0.00122	-0.000795925	-0.41273	0.00028	0.1036	0.10385	-0.19236	0.13591	0.13584	0.03905	0.00103	0.000916709	0.09849	0.00028	0.10331	0.10371	-0.28137	0.13684	0.13697	-0.05322	-0.00174	-0.000493823	-1.22992	0.00028	0.14462	0.14387	0.24876	0.16068	0.15814	1.38312	0.01581	0.01574	0.05423
0.0003	0.09949	0.0991	0.32261	0.13415	0.13515	-0.44557	-0.000339499	-0.000304651	-0.03382	0.0003	0.10145	0.10162	-0.11859	0.13439	0.13491	-0.32804	-0.00144	-0.0008006	-0.66793	0.0003	0.10064	0.10083	-0.13587	0.132	0.13194	0.03073	0.001	0.000894631	0.09414	0.0003	0.10067	0.10078	-0.08132	0.13196	0.13314	-0.5303	-0.00198	-0.000500157	-1.5398	0.0003	0.14194	0.14048	0.47582	0.15692	0.15451	1.30965	0.0157	0.01556	0.10081
0.00032	0.09688	0.09638	0.45292	0.13091	0.13165	-0.34076	-0.000393173	-0.00032991	-0.06372	0.00032	0.09882	0.09883	-0.0006619	0.13103	0.13132	-0.19021	-0.00131	-0.00080507	-0.56328	0.00032	0.09798	0.09798	0.00643	0.12827	0.12828	-0.000201769	0.000881531	0.000873641	0.0071	0.00032	0.09829	0.09802	0.20193	0.12923	0.12954	-0.14454	-0.00162	-0.000506201	-1.12813	0.00032	0.13881	0.1373	0.51388	0.15304	0.15108	1.11783	0.01578	0.01539	0.29965
0.0004	0.08672	0.08691	-0.16405	0.11786	0.11935	-0.69606	-0.00127	-0.000421176	-0.85997	0.0004	0.08858	0.08906	-0.36963	0.11796	0.11876	-0.52128	-0.00177	-0.000821138	-1.01411	0.0004	0.08827	0.08803	0.217	0.11524	0.11547	-0.13428	0.000962414	0.000799096	0.14296	0.0004	0.08872	0.08837	0.27887	0.11637	0.11693	-0.25868	-0.00159	-0.000527851	-1.09087	0.0004	0.12897	0.12627	0.93102	0.14014	0.13906	0.59868	0.0151	0.01474	0.2766
0.00048	0.07967	0.0792	0.44502	0.10733	0.10923	-0.88664	-0.00108	-0.000499336	-0.61487	0.00048	0.08058	0.08109	-0.4195	0.10729	0.10845	-0.78072	-0.0018	-0.000834798	-1.02344	0.00048	0.0799	0.07992	-0.02499	0.10436	0.10503	-0.3842	0.000718687	0.000736826	-0.01711	0.00048	0.08063	0.08048	0.12362	0.1054	0.10658	-0.57455	-0.00157	-0.000546159	-1.07275	0.00048	0.1203	0.11728	1.07838	0.12896	0.12914	-0.09844	0.01468	0.01416	0.41269
0.00056	0.0724	0.07278	-0.34411	0.09863	0.10072	-1.00288	-0.00112	-0.000567022	-0.5759	0.00056	0.07422	0.07445	-0.18744	0.09882	0.0998	-0.67959	-0.00178	-0.000846554	-1.03682	0.00056	0.07324	0.07318	0.05217	0.09561	0.09633	-0.4235	0.000941991	0.00068403	0.24263	0.00056	0.07387	0.0739	-0.03104	0.09679	0.09792	-0.58169	-0.000906309	-0.000561845	-0.36553	0.00056	0.11328	0.10976	1.25261	0.11979	0.12075	-0.54555	0.01406	0.01363	0.34376
0.00064	0.0672	0.06735	-0.127	0.09123	0.09345	-1.07864	-0.00145	-0.000626208	-0.87699	0.00064	0.06847	0.06882	-0.27609	0.09129	0.09242	-0.81128	-0.0014	-0.000856777	-0.58092	0.00064	0.06776	0.06747	0.25743	0.08839	0.08896	-0.32346	0.00123	0.000638698	0.54951	0.00064	0.06784	0.06833	-0.46345	0.08948	0.09055	-0.55113	-0.0011	-0.000575432	-0.56175	0.00064	0.10721	0.10333	1.40325	0.11208	0.11353	-0.82826	0.0136	0.01315	0.36631
0.00072	0.06209	0.06268	-0.52476	0.08434	0.08717	-1.42974	-0.00135	-0.0006784	-0.72861	0.00072	0.06406	0.06398	0.06501	0.08515	0.08605	-0.64025	-0.00101	-0.00086575	-0.16346	0.00072	0.06234	0.06259	-0.20403	0.08211	0.08264	-0.29908	0.000918334	0.000599352	0.30103	0.00072	0.06334	0.06354	-0.1812	0.08326	0.0842	-0.49881	-0.00122	-0.000587317	-0.69377	0.00072	0.10137	0.09775	1.33764	0.10441	0.10724	-1.60345	0.0134	0.0127	0.55599
0.0008	0.05859	0.05862	-0.02071	0.07879	0.08167	-1.53705	-0.00118	-0.000724769	-0.50858	0.0008	0.05955	0.05978	-0.19105	0.07969	0.08049	-0.55193	-0.00124	-0.000873688	-0.41288	0.0008	0.05844	0.05835	0.06859	0.07699	0.07715	-0.09082	0.000614365	0.000564881	0.04642	0.0008	0.05965	0.05939	0.22897	0.0775	0.07866	-0.61348	-0.000919764	-0.000597801	-0.35693	0.0008	0.09605	0.09284	1.26623	0.09872	0.10168	-1.64524	0.01264	0.0123	0.28251
0.00088	0.05508	0.05506	0.02482	0.07315	0.07683	-1.91713	-0.00124	-0.000766237	-0.55987	0.00088	0.05625	0.05609	0.13963	0.07492	0.07559	-0.45724	-0.00101	-0.000880761	-0.14478	0.00088	0.05502	0.05464	0.30587	0.07174	0.07234	-0.34557	0.000597024	0.00053443	0.06304	0.00088	0.05567	0.05574	-0.06458	0.07242	0.07379	-0.76478	-0.000597008	-0.000607117	0.01178	0.00088	0.09219	0.08848	1.50361	0.09336	0.09672	-2.00107	0.01265	0.01192	0.61992
0.00096	0.05156	0.0519	-0.30325	0.06843	0.07251	-2.10051	-0.0013	-0.000803542	-0.57252	0.00096	0.0535	0.05283	0.57992	0.06992	0.07124	-0.93217	-0.000861702	-0.000887102	0.02914	0.00096	0.05223	0.05137	0.67139	0.06779	0.06808	-0.17915	0.000635365	0.000507336	0.12184	0.00096	0.05259	0.05252	0.06996	0.0683	0.06947	-0.64456	-0.000649821	-0.00061545	-0.04207	0.00096	0.08794	0.08457	1.34152	0.08888	0.09227	-2.00457	0.01244	0.01158	0.72482
0.00104	0.0487	0.04909	-0.361	0.06483	0.06865	-2.01902	-0.00178	-0.000837282	-1.07191	0.00104	0.0499	0.04992	-0.01389	0.06552	0.06734	-1.31141	-0.000701523	-0.00089282	0.20281	0.00104	0.0492	0.04846	0.60507	0.06381	0.06429	-0.29801	0.000778123	0.000483071	0.28776	0.00104	0.04995	0.04964	0.28187	0.06413	0.06561	-0.8142	-0.000698703	-0.000622948	-0.09108	0.00104	0.08418	0.08104	1.30111	0.08488	0.08825	-2.01258	0.01155	0.01126	0.25285
0.00112	0.04624	0.04657	-0.31601	0.06126	0.06517	-1.98532	-0.00193	-0.000867943	-1.27109	0.00112	0.04752	0.04731	0.18122	0.06192	0.06384	-1.39615	-0.000750266	-0.000898002	0.14632	0.00112	0.04689	0.04586	0.86467	0.06012	0.0609	-0.48214	0.000546381	0.000461216	0.09145	0.00112	0.04733	0.04707	0.23631	0.06026	0.06214	-1.01738	-0.000582923	-0.00062973	0.05424	0.00112	0.08062	0.07783	1.17228	0.08077	0.08459	-2.29453	0.0115	0.01096	0.47229
0.0012	0.04453	0.04429	0.22127	0.05787	0.06201	-2.13428	-0.00209	-0.00089593	-1.31556	0.0012	0.04529	0.04495	0.28684	0.05916	0.06066	-1.11289	-0.000832324	-0.000902721	0.07129	0.0012	0.04385	0.04351	0.28211	0.05764	0.05783	-0.11531	0.000236215	0.000441428	-0.22456	0.0012	0.04525	0.04474	0.4361	0.05754	0.059	-0.76705	-0.000699365	-0.000635895	-0.07806	0.0012	0.07791	0.0749	1.26469	0.07755	0.08124	-2.20539	0.01121	0.01068	0.44886
0.00128	0.04251	0.04222	0.28496	0.05591	0.05914	-1.73044	-0.00206	-0.000921576	-1.31866	0.00128	0.04343	0.04282	0.54436	0.05687	0.05778	-0.67279	-0.001	-0.000907035	-0.10083	0.00128	0.04205	0.04139	0.60035	0.05512	0.05506	0.03839	9.55809e-05	0.000423427	-0.37492	0.00128	0.04289	0.04264	0.22667	0.05516	0.05615	-0.54234	-0.000387005	-0.000641522	0.30509	0.00128	0.07522	0.07221	1.26652	0.07495	0.07817	-1.92101	0.01084	0.01042	0.36774
0.0016	0.0362	0.03556	0.57534	0.04686	0.04983	-1.6598	-0.00192	-0.00101	-1.09448	0.0016	0.03639	0.03594	0.38743	0.0471	0.04844	-0.93892	-0.000725189	-0.000921136	0.21469	0.0016	0.0349	0.03459	0.31066	0.04553	0.04614	-0.39339	-1.10261e-05	0.000365194	-0.43418	0.0016	0.03616	0.03587	0.30126	0.04586	0.04695	-0.59614	-8.35368e-05	-0.000659857	0.67427	0.0016	0.06575	0.06332	1.05346	0.06521	0.068	-1.70905	0.00967	0.00954	0.12609
0.00192	0.03176	0.03068	0.98536	0.04124	0.04296	-0.94247	-0.00161	-0.00107	-0.62533	0.00192	0.03118	0.03092	0.23098	0.0402	0.04156	-0.92692	-0.000805177	-0.000931639	0.14831	0.00192	0.02963	0.02966	-0.03082	0.03827	0.03964	-0.89455	0.0004022	0.000322415	0.09491	0.00192	0.03067	0.03094	-0.2847	0.03944	0.0402	-0.44589	8.97951e-05	-0.000673454	0.91962	0.00192	0.0582	0.05657	0.73433	0.05739	0.06028	-1.86768	0.0086	0.00883	-0.22369
0.00224	0.02756	0.02696	0.53811	0.03805	0.03768	0.20881	-0.0014	-0.00112	-0.32869	0.00224	0.0273	0.02709	0.19675	0.03567	0.03629	-0.43341	-0.00114	-0.000939764	-0.23462	0.00224	0.02504	0.02592	-0.78257	0.03321	0.0347	-1.00303	-0.000152269	0.00028966	-0.48276	0.00224	0.02722	0.02718	0.04159	0.03478	0.03504	-0.16734	0.000374217	-0.000683939	1.36075	0.00224	0.05272	0.05126	0.66801	0.05129	0.05419	-1.96462	0.00817	0.00826	-0.08957
0.00256	0.02486	0.02402	0.74038	0.03466	0.0335	0.68703	-0.00113	-0.00116	0.03347	0.00256	0.02415	0.02407	0.0759	0.03185	0.03212	-0.18225	-0.00133	-0.000946237	-0.43783	0.00256	0.0222	0.02298	-0.65179	0.02934	0.03081	-0.99103	7.78526e-05	0.000263775	-0.19888	0.00256	0.02409	0.02423	-0.14079	0.0311	0.03096	0.09901	-0.000103455	-0.000692271	0.69413	0.00256	0.04812	0.04696	0.56469	0.04702	0.04926	-1.499	0.00762	0.00779	-0.16801
0.00288	0.02218	0.02164	0.50336	0.03134	0.0301	0.75336	-0.00176	-0.00119	-0.70681	0.00288	0.02143	0.02163	-0.17748	0.02869	0.02874	-0.03434	-0.000987603	-0.000951515	-0.04065	0.00288	0.01972	0.02061	-0.78955	0.02632	0.02767	-0.88948	-8.24808e-05	0.000242804	-0.36898	0.00288	0.02142	0.02184	-0.43169	0.02766	0.02766	0.00457	-0.00048232	-0.000699051	0.25509	0.00288	0.0449	0.04339	0.7563	0.04275	0.04518	-1.68834	0.0073	0.00739	-0.09389
0.0032	0.02032	0.01968	0.62688	0.02885	0.02728	0.95994	-0.00146	-0.00122	-0.27599	0.0032	0.01982	0.01961	0.1845	0.02479	0.02594	-0.7494	-0.00131	-0.000955901	-0.39005	0.0032	0.01734	0.01866	-1.2813	0.02435	0.02508	-0.44276	0.000179617	0.00022547	-0.05336	0.0032	0.01918	0.01987	-0.68702	0.02471	0.02493	-0.1537	-0.000771202	-0.000704676	-0.08155	0.0032	0.04184	0.0404	0.7592	0.03942	0.04175	-1.69643	0.00727	0.00705	0.24725
0.00352	0.01854	0.01803	0.51078	0.02638	0.02491	0.89672	-0.000745856	-0.00124	0.54185	0.00352	0.01804	0.01792	0.11938	0.02272	0.02358	-0.6181	-0.000930927	-0.000959604	0.0342	0.00352	0.01555	0.01703	-1.45941	0.02271	0.02291	-0.11813	0.000557686	0.000210901	0.40271	0.00352	0.01749	0.01822	-0.72812	0.02174	0.02263	-0.77514	-0.000504997	-0.000709418	0.26156	0.00352	0.03917	0.03784	0.73486	0.03648	0.03882	-1.76002	0.00707	0.00676	0.35836
0.00384	0.01664	0.01662	0.02021	0.0245	0.02288	1.01001	-4.95683e-05	-0.00126	1.34677	0.00384	0.01576	0.01648	-0.77593	0.02081	0.02157	-0.61187	-0.000709023	-0.000962771	0.33831	0.00384	0.01461	0.01564	-1.02349	0.02101	0.02107	-0.03606	0.000921576	0.000198486	0.79182	0.00384	0.01674	0.01681	-0.07501	0.01924	0.02068	-1.2728	-0.000423202	-0.000713469	0.39348	0.00384	0.03621	0.03562	0.3101	0.034	0.03629	-1.81126	0.00694	0.00651	0.51841
0.00416	0.01461	0.01541	-0.72306	0.02243	0.02113	0.85252	-0.000177872	-0.00127	1.16993	0.00416	0.01463	0.01524	-0.6396	0.01972	0.01983	-0.09643	-0.000819617	-0.000965512	0.1925	0.00416	0.01344	0.01445	-0.93436	0.02036	0.01948	0.50922	0.00103	0.000187779	0.89899	0.00416	0.0156	0.0156	-0.00402	0.0177	0.01899	-1.2002	-5.45933e-05	-0.00071697	0.87094	0.00416	0.03422	0.03369	0.28547	0.03133	0.03408	-2.24815	0.00682	0.00628	0.67251
0.00448	0.01383	0.01435	-0.47326	0.02045	0.01961	0.60184	-0.000110688	-0.00129	1.19103	0.00448	0.01376	0.01416	-0.4067	0.01842	0.01832	0.09292	-0.000529722	-0.000967906	0.50583	0.00448	0.01255	0.01341	-0.77487	0.01901	0.0181	0.54926	0.000913296	0.000178451	0.80971	0.00448	0.01415	0.01455	-0.36178	0.01652	0.01752	-1.03366	0.000447808	-0.000720027	1.51942	0.00448	0.03265	0.03199	0.36101	0.02928	0.03213	-2.3039	0.00616	0.00608	0.09596
0.0048	0.01274	0.01342	-0.6335	0.01856	0.01826	0.20667	-0.000382354	-0.0013	0.83526	0.0048	0.01224	0.01321	-0.98779	0.01675	0.01699	-0.22034	-0.000439362	-0.000970015	0.58427	0.0048	0.01218	0.0125	-0.29269	0.01838	0.01688	0.87133	0.000384379	0.000170251	0.22881	0.0048	0.01357	0.01363	-0.04967	0.01536	0.01623	-0.8333	0.000242195	-0.000722718	1.21765	0.0048	0.03106	0.03048	0.32314	0.02814	0.0304	-1.93553	0.00591	0.0059	0.00745
0.00512	0.01187	0.0126	-0.70976	0.01783	0.01707	0.52166	-0.000201989	-0.00131	1.12696	0.00512	0.01199	0.01237	-0.41239	0.01599	0.0158	0.16533	-0.000375092	-0.000971888	0.69285	0.00512	0.01184	0.0117	0.12713	0.01832	0.01581	1.43471	0.000304847	0.000162987	0.16369	0.00512	0.013	0.01281	0.18754	0.0146	0.01508	-0.46847	8.71608e-06	-0.000725105	0.97162	0.00512	0.03007	0.02913	0.5414	0.02721	0.02886	-1.43581	0.00585	0.00575	0.12705
0.0064	0.0094	0.01008	-0.68158	0.01413	0.01341	0.46335	-0.00113	-0.00135	0.243	0.0064	0.00965	0.00979	-0.13078	0.01185	0.01217	-0.25414	-0.000751636	-0.000977664	0.22666	0.0064	0.00952	0.00924	0.24249	0.01482	0.01252	1.27306	0.000627664	0.000140681	0.58921	0.0064	0.01006	0.0103	-0.24334	0.01012	0.01157	-1.18304	-0.000221906	-0.000732458	0.65998	0.0064	0.02539	0.02491	0.29088	0.02281	0.02404	-1.01645	0.00508	0.00524	-0.20232
0.00768	0.00807	0.00835	-0.24077	0.00987	0.01089	-0.6815	-0.000858869	-0.00137	0.61409	0.00768	0.00795	0.00802	-0.06226	0.00913	0.00968	-0.42343	-0.000619476	-0.000981651	0.35812	0.00768	0.00835	0.00755	0.71971	0.01135	0.01027	0.72288	0.000667597	0.000125367	0.6845	0.00768	0.00948	0.00858	0.94062	0.00692	0.00915	-1.61425	-0.000230123	-0.000737524	0.66922	0.00768	0.02209	0.02195	0.08714	0.01836	0.02065	-1.95978	0.00493	0.00489	0.06012
0.00896	0.00576	0.0071	-1.14917	0.00633	0.00906	-1.6185	-0.000574799	-0.00139	1.0436	0.00896	0.00663	0.00673	-0.08429	0.0082	0.00785	0.23737	-0.000510997	-0.000984568	0.47448	0.00896	0.00738	0.00633	1.0067	0.0104	0.00863	1.13208	0.000391385	0.000114205	0.33371	0.00896	0.00743	0.00733	0.0933	0.00534	0.00739	-1.58585	0.00016188	-0.000741227	1.0063	0.00896	0.01899	0.01975	-0.50151	0.01548	0.01814	-2.31315	0.00458	0.00462	-0.04765
0.01024	0.00513	0.00614	-0.87482	0.00688	0.00766	-0.44899	-0.00116	-0.00141	0.28582	0.01024	0.00607	0.00575	0.275	0.00739	0.00646	0.58673	2.4189e-05	-0.000986795	1.041	0.01024	0.00651	0.0054	0.87488	0.00803	0.00738	0.3898	0.00039105	0.000105709	0.33043	0.01024	0.00583	0.00638	-0.51127	0.00559	0.00605	-0.39768	-0.00045716	-0.00074405	0.30294	0.01024	0.01728	0.01806	-0.52311	0.01396	0.01621	-1.86531	0.00414	0.00441	-0.34211
0.01152	0.00563	0.00539	0.21267	0.00726	0.00656	0.38843	-0.000726765	-0.00142	0.73412	0.01152	0.00462	0.00498	-0.30204	0.00584	0.00537	0.27412	0.000155303	-0.00098855	1.21051	0.01152	0.0063	0.00467	1.24965	0.00679	0.0064	0.23578	0.000612148	9.90264e-05	0.56604	0.01152	0.00557	0.00563	-0.04391	0.00539	0.005	0.36532	-0.000925135	-0.000746275	-0.17096	0.01152	0.01615	0.01672	-0.36379	0.0123	0.01468	-2.18006	0.00414	0.00425	-0.13392
0.0128	0.00534	0.00479	0.48852	0.00582	0.00568	0.07314	-0.000987643	-0.00143	0.40958	0.0128	0.00369	0.00435	-0.50743	0.00484	0.00449	0.20155	-0.000347151	-0.000989969	0.63915	0.0128	0.0047	0.00408	0.59012	0.00543	0.00561	-0.11957	0.000558704	9.36335e-05	0.4756	0.0128	0.00583	0.00502	0.63684	0.00551	0.00415	1.11635	-0.00119	-0.000748072	-0.38787	0.0128	0.01546	0.01562	-0.11597	0.0105	0.01343	-2.60728	0.00409	0.00411	-0.031
0.01408	0.00427	0.00429	-0.01833	0.00462	0.00495	-0.1672	-0.00106	-0.00143	0.36348	0.01408	0.00323	0.00384	-0.49022	0.00363	0.00376	-0.07623	-0.000698105	-0.00099114	0.29051	0.01408	0.00374	0.0036	0.11596	0.00495	0.00496	-0.00859	0.000651863	8.91904e-05	0.52903	0.01408	0.0053	0.00453	0.57306	0.00509	0.00345	1.26846	-0.00078795	-0.000749555	-0.03575	0.01408	0.01335	0.01472	-1.00303	0.0099	0.01239	-2.20496	0.00294	0.004	-1.44071
0.01536	0.00438	0.00388	0.38671	0.004	0.00434	-0.18592	-0.000410306	-0.00144	0.98285	0.01536	0.00327	0.00341	-0.1192	0.00468	0.00315	0.82498	-0.000792931	-0.000992123	0.18335	0.01536	0.00247	0.0032	-0.55825	0.0043	0.00442	-0.07156	0.00168	8.54669e-05	1.56451	0.01536	0.0048	0.00411	0.49558	0.00501	0.00286	1.63814	-0.00059295	-0.000750798	0.15263	0.01536	0.01232	0.01395	-1.21909	0.00918	0.01152	-2.06218	0.00232	0.00391	-2.00352
0.01664	0.0032	0.00353	-0.27214	0.00382	0.00382	-0.00229	-1.20906e-05	-0.00144	1.23092	0.01664	0.00365	0.00305	0.45541	0.00379	0.00263	0.70901	-0.00056325	-0.000992959	0.3591	0.01664	0.00206	0.00285	-0.58722	0.00414	0.00396	0.11194	0.00147	8.23016e-05	1.2879	0.01664	0.00476	0.00376	0.70287	0.00438	0.00236	1.32874	-0.000574019	-0.000751856	0.17728	0.01664	0.01086	0.0133	-1.82012	0.00868	0.01077	-2.04514	0.00206	0.00382	-2.14326
0.01792	0.0021	0.00323	-0.84462	0.0045	0.00338	0.58262	0.000151972	-0.00145	1.32818	0.01792	0.00336	0.00273	0.42785	0.00416	0.00219	1.08254	-0.000704516	-0.000993679	0.24327	0.01792	0.00306	0.00256	0.35038	0.00461	0.00356	0.65493	0.000118532	7.95782e-05	0.03524	0.01792	0.00328	0.00345	-0.11877	0.00436	0.00193	1.49383	0.000142707	-0.000752766	0.86238	0.01792	0.01	0.01273	-2.00349	0.00712	0.01013	-2.867	0.00171	0.00375	-2.59633
0.0192	0.00167	0.00297	-0.90716	0.00322	0.00299	0.12094	0.000438725	-0.00145	1.54212	0.0192	0.00341	0.00246	0.68551	0.00503	0.0018	1.5308	-0.000489876	-0.000994306	0.42021	0.0192	0.00285	0.0023	0.36181	0.00276	0.00321	-0.28837	0.000143331	7.72104e-05	0.05494	0.0192	0.00341	0.00319	0.14453	0.0036	0.00156	1.23145	0.000445416	-0.000753559	1.07198	0.0192	0.00952	0.01224	-2.09552	0.00721	0.00957	-1.92622	0.00236	0.00369	-1.75431
0.02048	0.00146	0.00274	-1.07233	0.00395	0.00266	0.70658	0.000518588	-0.00145	1.71482	0.02048	0.00349	0.00222	0.96561	0.00499	0.00146	1.69037	-0.000781851	-0.000994856	0.17111	0.02048	0.00302	0.00207	0.62517	0.00273	0.00291	-0.11293	0.000181058	7.51331e-05	0.08843	0.02048	0.00262	0.00296	-0.23375	0.00312	0.00123	1.32979	0.000232003	-0.000754254	0.93273	0.02048	0.00897	0.01181	-2.22885	0.0073	0.00907	-1.53418	0.00154	0.00364	-2.90041
0.0256	0.00192	0.00206	-0.08043	0.00292	0.00165	0.69153	-0.000675196	-0.00147	0.53198	0.0256	0.00291	0.0015	0.8299	0.00439	0.000431708	1.84183	0.000313926	-0.000996518	0.86443	0.0256	0.00207	0.0014	0.41928	0.00115	0.002	-0.44717	7.5793e-05	6.88731e-05	0.00475	0.0256	0.00201	0.00226	-0.159	0.00103	0.000240323	0.4392	-0.000740701	-0.000756353	0.01202	0.0256	0.00761	0.0105	-2.30531	0.00731	0.00758	-0.21616	0.000446543	0.00347	-3.27
0.03072	0.000973179	0.0016	-0.35303	0.00161	0.00097623	0.29228	-0.000570669	-0.00147	0.51958	0.03072	0.00157	0.00102	0.26653	0.000978136	-0.000255531	0.51572	0.00026184	-0.000997633	0.74311	0.03072	0.000521577	0.000943948	-0.22319	0.00155	0.00139	0.07046	-0.000318277	6.46809e-05	-0.22403	0.03072	0.0013	0.0018	-0.27838	0.00203	-0.000420388	1.08102	-0.000552478	-0.00075776	0.1294	0.03072	0.0063	0.00961	-2.14757	0.00529	0.00656	-1.00155	0.000598314	0.00336	-2.56377
0.03584	0.00108	0.00128	-0.09673	0.00114	0.000501272	0.24303	-0.00023407	-0.00148	0.64469	0.03584	0.000727137	0.000673876	0.02299	0.000976547	-0.000747197	0.63224	0.00082103	-0.000998432	0.94113	0.03584	0.000499702	0.000620824	-0.05482	0.000562107	0.000954682	-0.16047	-0.000952015	6.16815e-05	-0.53342	0.03584	0.00132	0.00146	-0.07016	0.00233	-0.000892843	1.47371	-1.15339e-05	-0.000758768	0.43292	0.03584	0.00528	0.00897	-2.05666	0.00371	0.00583	-1.50873	0.000334355	0.00328	-2.49262
0.04096	0.00135	0.00105	0.12921	0.000291465	0.000148502	0.05156	-0.00041209	-0.00148	0.5128	0.04096	-0.000769847	0.000415811	-0.48927	0.00326	-0.00112	1.64744	0.00115	-0.000999032	1.00593	0.04096	0.000270572	0.000378981	-0.04965	-0.000517209	0.000628861	-0.40672	0.000253849	5.94322e-05	0.10018	0.04096	-0.000387167	0.00121	-0.76753	0.00195	-0.00125	1.62186	0.000503459	-0.000759526	0.64897	0.04096	0.0053	0.00849	-2.1374	0.00225	0.00529	-2.03805	-0.00038036	0.00322	-2.84144
0.04608	0.000753886	0.000865805	-0.04421	-0.000223702	-0.000122946	-0.03568	-0.000210212	-0.00148	0.55533	0.04608	-0.00038894	0.000215558	-0.23866	0.00237	-0.0014	1.35592	0.000639246	-0.0009995	0.69479	0.04608	-2.00772e-05	0.000191473	-0.08913	9.76089e-06	0.000376138	-0.11936	0.000666402	5.7685e-05	0.27646	0.04608	-0.000770626	0.00102	-0.73665	0.00215	-0.00152	1.63491	0.000194854	-0.000760114	0.47443	0.04608	0.00488	0.00812	-2.0465	0.00192	0.00486	-1.78621	-0.00101	0.00317	-2.87794
0.0512	0.00127	0.000722279	0.19739	0.000381825	-0.000337657	0.21138	-0.000208651	-0.00149	0.47055	0.0512	0.000690163	5.58557e-05	0.22533	0.00106	-0.00163	0.90135	0.00124	-0.000999873	0.83009	0.0512	0.000747036	4.20547e-05	0.25751	-0.0003368	0.00017467	-0.16311	-0.00073391	5.62903e-05	-0.32021	0.0512	0.000372064	0.000865195	-0.18058	0.00177	-0.00174	1.34806	-0.000747058	-0.000760585	0.00583	0.0512	0.00388	0.00782	-2.10824	0.00101	0.00451	-2.05286	-0.000690746	0.00313	-2.51041
0.05632	0.000912771	0.000606397	0.10479	-0.000128318	-0.000511291	0.10558	0.000323335	-0.00149	0.6583	0.05632	0.00060847	-7.43234e-05	0.21628	0.00108	-0.00182	0.91776	9.24809e-05	-0.001	0.39722	0.05632	0.00107	-7.96487e-05	0.38743	-0.000328004	1.05056e-05	-0.10047	-0.000604622	5.51523e-05	-0.25096	0.05632	0.000751592	0.000739429	0.00407	-0.000638478	-0.00192	0.46345	-0.000358937	-0.000760969	0.16404
0.06144	0.00181	0.000511106	0.41136	0.000586825	-0.00065428	0.32709	-0.000314823	-0.00149	0.39135	0.06144	0.000719126	-0.000182354	0.26706	0.0017	-0.00197	1.0406	0.000210556	-0.001	0.38779	0.06144	-0.000313689	-0.00018057	-0.0404	0.000411963	-0.000125683	0.14395	-0.00036467	5.42072e-05	-0.14138	0.06144	0.00185	0.000635082	0.36404	-0.000526919	-0.00207	0.5134	-0.000143997	-0.000761289	0.22843
0.06656	0.000923703	0.000431537	0.14901	0.000753363	-0.000773837	0.38482	-0.00040116	-0.00149	0.34705	0.06656	0.000434247	-0.000273354	0.2046	0.00192	-0.0021	1.03723	0.00131	-0.001	0.69483	0.06656	-0.00047958	-0.000265519	-0.06163	-0.000482926	-0.000240363	-0.06052	-0.000563272	5.34104e-05	-0.19676	0.06656	0.000683224	0.000547204	0.03825	-0.000559649	-0.00219	0.46681	0.000266655	-0.000761558	0.34657
0.07168	0.00181	0.000364225	0.40587	0.00187	-0.0008751	0.66392	-0.000185277	-0.00149	0.38732	0.07168	-0.000161664	-0.000350982	0.05186	0.00149	-0.00221	0.88117	0.000449411	-0.001	0.40571	0.07168	-3.37272e-06	-0.000337933	0.09371	8.41358e-05	-0.000338162	0.10226	-0.00048993	5.27302e-05	-0.15679	0.07168	0.00205	0.000472254	0.41784	-0.000162575	-0.0023	0.59377	0.00107	-0.000761789	0.58553
0.0768	0.00144	0.000306641	0.31098	0.0018	-0.000961828	0.62174	-0.000742618	-0.00149	0.20026	0.0768	0.000120073	-0.000417926	0.13355	0.000942319	-0.00231	0.76921	0.00117	-0.001	0.57765	0.0768	-0.000568898	-0.000400336	-0.04447	-0.000577215	-0.000422475	-0.03497	0.000296251	5.21432e-05	0.06729	0.0768	0.00178	0.000407633	0.34714	-0.000419629	-0.00239	0.53194	0.00096864	-0.000761987	0.50297
0.08192	0.00152	0.000256895	0.32113	0.000533946	-0.00104	0.3403	-0.000540931	-0.00149	0.23955	0.08192	0.000851088	-0.000476203	0.32554	0.00126	-0.00239	0.79688	0.00043452	-0.001	0.35303	0.08192	-0.000419779	-0.000454621	0.00883	-3.75815e-05	-0.000495849	0.1028	-0.000471243	5.16318e-05	-0.14055	0.08192	0.00162	0.000351391	0.29833	2.9312e-06	-0.00247	0.60242	0.000499112	-0.000762161	0.34486
0.1024	0.000441728	0.000111948	0.06478	0.000412205	-0.00126	0.2741	-0.000731859	-0.00149	0.14671	0.1024	0.00164	-0.00064885	0.44738	0.00183	-0.00264	0.77706	-0.000389382	-0.001	0.12303	0.1024	0.000239817	-0.000615183	0.1707	-0.000766462	-0.000713078	-0.00937	-8.05904e-05	5.01148e-05	-0.02753	0.1024	0.00176	0.000184852	0.28896	0.0018	-0.00271	0.87229	0.00040073	-0.000762677	0.25089
0.12288	-0.000305543	1.97811e-05	-0.05136	-0.00021351	-0.0014	0.16523	-0.000551799	-0.0015	0.15213	0.12288	0.0016	-0.000761437	0.36151	0.00179	-0.00281	0.63975	0.000254677	-0.001	0.21339	0.12288	-0.000470205	-0.000719609	0.04234	-0.00031655	-0.000854578	0.07706	1.19622e-05	4.91236e-05	-0.00655	0.12288	0.0005714	7.6339e-05	0.07669	0.00133	-0.00287	0.70252	0.000713477	-0.000763014	0.26467
0.14336	0.000236439	-4.32332e-05	0.03806	-0.00111	-0.00149	0.04323	0.000373158	-0.0015	0.25293	0.14336	0.000907889	-0.000840088	0.22815	0.00192	-0.00292	0.59159	0.000594873	-0.001	0.22775	0.14336	-0.000150689	-0.000792376	0.09094	-3.16551e-05	-0.000953322	0.11511	0.000184456	4.84301e-05	0.02018	0.14336	-0.000273344	5.95314e-07	-0.03634	0.00116	-0.00298	0.58219	0.000220899	-0.000763252	0.14693
0.16384	0.000636303	-8.86155e-05	0.08711	-0.000513917	-0.00156	0.10544	-0.000223107	-0.0015	0.15239	0.16384	0.000561131	-0.000897793	0.16613	0.00066792	-0.003	0.38444	0.00053209	-0.001	0.19002	0.16384	0.000410729	-0.00084564	0.15202	-0.000237039	-0.00103	0.08518	-0.000948341	4.79208e-05	-0.12393	0.16384	0.00104	-5.49342e-05	0.11991	0.000434101	-0.00305	0.41391	-0.000784283	-0.000763426	-0.00256
0.18432	0.000513776	-0.000122606	0.06354	-0.000474629	-0.00161	0.09697	0.000130391	-0.0015	0.16309	0.18432	0.000891571	-0.000941719	0.18063	0.000492037	-0.00307	0.32465	0.00060411	-0.001	0.165	0.18432	-5.77944e-05	-0.000886096	0.08544	-0.00104	-0.00108	0.00387	-0.00117	4.75327e-05	-0.13071	0.18432	-0.000892162	-9.71728e-05	-0.0749	-0.000357341	-0.00312	0.28994	-0.00117	-0.000763559	-0.04336
0.2048	-0.0002778	-0.000148859	-0.01057	-0.000175707	-0.00165	0.11242	0.000515906	-0.0015	0.17509	0.2048	0.000325951	-0.00097613	0.11054	0.000188186	-0.00312	0.25637	0.00043649	-0.001	0.12684	0.2048	-0.000452835	-0.000917725	0.04038	-0.00217	-0.00112	-0.08129	-0.00103	4.72285e-05	-0.09414	0.2048	-0.000423274	-0.00013024	-0.02345	-0.000168146	-0.00316	0.27186	-0.000571799	-0.000763664	0.01751
0.22528	-0.000846257	-0.000169641	-0.05119	-0.000222664	-0.00168	0.10145	-0.000386916	-0.0015	0.08624	0.22528	0.000175202	-0.001	0.08675	0.00131	-0.00316	0.29564	0.000310413	-0.001	0.10035	0.22528	3.14162e-05	-0.000943034	0.07339	-0.00196	-0.00116	-0.05417	-0.00107	4.69845e-05	-0.08427	0.22528	0.000392747	-0.000156732	0.03877	0.00159	-0.0032	0.3753	-0.000733256	-0.000763748	0.00243
0.24576	0.00045752	-0.000186432	0.04282	-0.00187	-0.00171	-0.0102	-1.4793e-05	-0.0015	0.10223	0.24576	0.000197584	-0.00103	0.07621	0.00219	-0.00319	0.31899	0.000625893	-0.001	0.1075	0.24576	-0.0005692	-0.000963675	0.02564	0.000154663	-0.00119	0.07848	-0.000116968	4.67851e-05	-0.01063	0.24576	0.000442595	-0.000178363	0.0378	-0.00038544	-0.00323	0.19129	-0.00114	-0.000763817	-0.02563
0.26624	-7.65056e-05	-0.000200229	0.00722	-0.000870509	-0.00173	0.04715	-7.3757e-06	-0.0015	0.08874	0.26624	0.000687562	-0.00104	0.09234	0.000261083	-0.00322	0.17809	0.000228025	-0.001	0.06979	0.26624	-0.000505716	-0.000980783	0.02757	0.00152	-0.00121	0.14042	0.000744533	4.66196e-05	0.0402	0.26624	0.00131	-0.000196309	0.08199	0.000721861	-0.00326	0.2267	-0.000411054	-0.000763874	0.02068
0.28672	-0.000667448	-0.000211733	-0.02268	-0.00165	-0.00175	0.00478	0.000172803	-0.0015	0.08591	0.28672	0.000559681	-0.00106	0.07553	0.000196372	-0.00324	0.15677	0.000991273	-0.001	0.09982	0.28672	9.43214e-05	-0.000995155	0.05648	0.00143	-0.00123	0.12085	0.000460871	4.64802e-05	0.02123	0.28672	0.000420082	-0.000211401	0.02981	0.00157	-0.00328	0.23838	-3.80046e-05	-0.000763923	0.03647
0.3072	-0.000352786	-0.000221445	-0.00557	-0.00158	-0.00176	0.00742	-0.000436228	-0.0015	0.04579	0.3072	0.000566281	-0.00107	0.0654	0.00166	-0.00326	0.19759	0.000548243	-0.001	0.06692	0.3072	-5.82189e-05	-0.00101	0.04171	0.0012	-0.00125	0.09671	3.22778e-05	4.63616e-05	-0.000613609	0.3072	0.000361146	-0.000224242	0.02371	0.000942489	-0.0033	0.17881	0.000145124	-0.000763964	0.03896
0.32768	-0.000387154	-0.000229734	-0.00015742	-0.000945505	-0.00178	0.000830407	-0.000684211	-0.0015	0.000815765	0.32768	0.000237337	-0.00109	0.00132	0.00138	-0.00328	0.00466	0.000834205	-0.001	0.00184	0.32768	-0.000554338	-0.00102	0.000463525	0.000600176	-0.00126	0.00186	5.8998e-05	4.62596e-05	1.27385e-05	0.32768	2.71404e-05	-0.000235278	0.000262418	0.000434595	-0.00332	0.00375	-0.000215241	-0.000763999	0.000548758
0.4096	0.000399296	-0.000253304	0.000652599	-0.00118	-0.00181	0.000629644	-0.000910719	-0.0015	0.000589638	0.4096	0.000549162	-0.00112	0.00167	0.00172	-0.00333	0.00505	0.000976064	-0.001	0.00198	0.4096	-0.000523279	-0.00105	0.000524784	0.00071876	-0.0013	0.00202	0.000414643	4.59651e-05	0.000368678	0.4096	0.000927936	-0.000267101	0.0012	0.000588682	-0.00336	0.00395	-3.57579e-05	-0.000764102	0.000728344
0.49152	-0.000608237	-0.000267789	-0.000340449	-0.00109	-0.00183	0.000740132	-0.00124	-0.0015	0.000256244	0.49152	0.000681244	-0.00114	0.00182	0.00187	-0.00336	0.00522	0.000800796	-0.001	0.0018	0.49152	-0.000367228	-0.00107	0.000699708	0.00118	-0.00133	0.0025	-0.00043683	4.57803e-05	-0.00048261	0.49152	0.00107	-0.000287037	0.00136	0.00020452	-0.00339	0.0036	0.000194697	-0.000764166	0.000958864
0.57344	-0.000781472	-0.000277437	-0.000504035	-0.00119	-0.00185	0.000655732	-0.00090125	-0.0015	0.000599498	0.57344	0.000807186	-0.00115	0.00196	0.00258	-0.00338	0.00596	0.00113	-0.001	0.00214	0.57344	-0.000704263	-0.00108	0.0003754	-0.000728048	-0.00135	0.000617302	-4.56565e-05	4.56554e-05	-9.13119e-05	0.57344	0.000903693	-0.000300509	0.0012	0.00177	-0.00341	0.00518	0.00113	-0.00076421	0.00189
0.65536	-0.00117	-0.000284243	-0.000889477	-0.00146	-0.00186	0.000399805	-0.00137	-0.0015	0.000127882	0.65536	0.000790463	-0.00116	0.00195	0.00125	-0.00339	0.00464	0.000857194	-0.001	0.00186	0.65536	-0.00126	-0.00109	-0.000167584	0.000756422	-0.00136	0.00211	-0.000269979	4.55662e-05	-0.000315545	0.65536	0.000727887	-0.000310119	0.00104	0.000780096	-0.00342	0.0042	0.000495376	-0.000764241	0.00126
0.73728	-0.00119	-0.000289256	-0.000899865	-0.00289	-0.00187	-0.00103	-0.00122	-0.0015	0.00028254	0.73728	0.000336427	-0.00117	0.00151	0.00121	-0.0034	0.00461	0.000720237	-0.001	0.00172	0.73728	-0.000534653	-0.0011	0.000560805	-7.67229e-05	-0.00137	0.00129	-0.00069145	4.54999e-05	-0.00073695	0.73728	9.99039e-05	-0.00031726	0.000417164	0.00128	-0.00344	0.00472	0.000462608	-0.000764265	0.00123
0.8192	-0.000344452	-0.000293074	-5.13786e-05	-0.00286	-0.00187	-0.000987601	-0.00159	-0.0015	-8.8402e-05	0.8192	0.000286859	-0.00118	0.00146	0.000374579	-0.00341	0.00379	0.000327864	-0.001	0.00133	0.8192	-0.00142	-0.0011	-0.000320816	0.000261837	-0.00137	0.00164	-0.000639209	4.5449e-05	-0.000684658	0.8192	0.000460306	-0.00032274	0.000783046	0.00169	-0.00344	0.00513	0.000545052	-0.000764283	0.00131
0.90112	-0.000524431	-0.00029606	-0.00022837	-0.00204	-0.00188	-0.000166692	-0.0016	-0.0015	-9.94955e-05	0.90112	0.000255411	-0.00118	0.00144	0.00145	-0.00342	0.00487	0.000901629	-0.001	0.0019	0.90112	-0.00144	-0.0011	-0.000339366	0.000793694	-0.00138	0.00217	-0.000912217	4.54089e-05	-0.000957626	0.90112	0.000212888	-0.000327053	0.000539941	-0.000330309	-0.00345	0.00312	0.00052347	-0.000764297	0.00129
0.98304	-0.000742018	-0.000298449	-0.000443568	-0.00179	-0.00188	9.63304e-05	-0.00149	-0.0015	9.11596e-06	0.98304	0.00111	-0.00119	0.0023	0.000247693	-0.00342	0.00367	0.000480084	-0.001	0.00148	0.98304	-0.00109	-0.00111	1.35809e-05	0.00135	-0.00138	0.00273	0.000296206	4.53766e-05	0.000250829	0.98304	0.00085249	-0.000330521	0.00118	0.000188567	-0.00345	0.00364	0.000316321	-0.000764308	0.00108
[truncated: 110 more columns]

## Sheet: Extended Data Fig. 7b
W8A	run1	250nM								W8A	run2	250nM								W8A	run3	250nM								W8A	run4	250nM								W8A	run1	875nM
x (t)	G(t) data AF647	fit AF647	residuals	G(t) data AF488	fit AF488	residuals	G(t) data Cross	fit Cross	residuals	x (t)	G(t) data AF647	fit AF647	residuals	G(t) data AF488	fit AF488	residuals	G(t) data Cross	fit Cross	residuals	x (t)	G(t) data AF647	fit AF647	residuals	G(t) data AF488	fit AF488	residuals	G(t) data Cross	fit Cross	residuals	x (t)	G(t) data AF647	fit AF647	residuals	G(t) data AF488	fit AF488	residuals	G(t) data Cross	fit Cross	residuals	x (t)	G(t) data AF647	fit AF647	residuals	G(t) data AF488	fit AF488	residuals	G(t) data Cross	fit Cross	residuals
0.0001	0.13942	0.13907	0.18723	0.18581	0.17641	4.09124	0.00161	0.00191	-0.21685	0.0001	0.13808	0.13753	0.27285	0.18716	0.17865	4.0824	-4.45112e-05	0.00104	-0.74927	0.0001	0.13906	0.13942	-0.24799	0.1819	0.17698	2.14441	0.000422809	0.0013	-0.75191	0.0001	0.13452	0.13457	-0.03182	0.18359	0.17777	2.70007	0.00116	0.00151	-0.24809	0.0001	0.10913	0.10918	-0.05753	0.14763	0.13841	5.45237	0.0012	0.00191	-0.87517
0.00012	0.13518	0.1351	0.04389	0.17917	0.172	2.99968	0.00198	0.00188	0.07132	0.00012	0.13362	0.13347	0.06982	0.1814	0.1747	3.02377	0.00056141	0.00104	-0.33559	0.00012	0.13646	0.13568	0.48685	0.17767	0.17255	2.25574	0.000810639	0.00128	-0.37286	0.00012	0.13103	0.13082	0.1359	0.17793	0.17329	2.14651	0.00109	0.00149	-0.26563	0.00012	0.10667	0.1062	0.43345	0.14356	0.13521	5.52961	0.000842261	0.00187	-1.38284
0.00014	0.132	0.13142	0.30767	0.1757	0.16789	3.48905	0.00166	0.00186	-0.13567	0.00014	0.1297	0.12974	-0.02227	0.17622	0.17095	2.43848	-3.16338e-05	0.00103	-0.73506	0.00014	0.13338	0.13216	0.73803	0.17281	0.16839	2.01535	0.00054363	0.00126	-0.63605	0.00014	0.12725	0.12731	-0.03797	0.17203	0.16909	1.401	0.000738721	0.00146	-0.52772	0.00014	0.10355	0.10343	0.10075	0.13861	0.1322	3.83627	0.00104	0.00184	-1.07166
0.00016	0.12782	0.128	-0.09859	0.17043	0.16403	2.82536	0.00169	0.00183	-0.10002	0.00016	0.12642	0.12629	0.06609	0.17206	0.16738	2.23187	0.00031546	0.00103	-0.48837	0.00016	0.12866	0.12886	-0.15283	0.16724	0.16448	1.24934	0.000427417	0.00124	-0.66692	0.00016	0.1241	0.12402	0.05407	0.16826	0.16514	1.51203	0.000197115	0.00144	-0.91287	0.00016	0.10054	0.10083	-0.26292	0.13459	0.12936	3.20234	0.00142	0.00181	-0.54027
0.00018	0.12394	0.12479	-0.45428	0.16552	0.16041	2.30838	0.00124	0.0018	-0.41538	0.00018	0.12249	0.12309	-0.31162	0.16713	0.16396	1.53513	0.000607065	0.00102	-0.29107	0.00018	0.12443	0.12575	-0.86868	0.16388	0.1608	1.34455	0.000498822	0.00123	-0.64137	0.00018	0.1213	0.12092	0.25008	0.16392	0.16142	1.30128	0.000342646	0.00142	-0.7246	0.00018	0.09808	0.0984	-0.283	0.13094	0.12667	2.8346	0.00112	0.00178	-0.8421
0.0002	0.12056	0.12179	-0.64222	0.1614	0.15699	2.0352	0.00163	0.00178	-0.10437	0.0002	0.11934	0.12009	-0.37153	0.16289	0.1607	1.04159	-3.42535e-05	0.00102	-0.71735	0.0002	0.12275	0.12281	-0.03975	0.1588	0.15731	0.67407	0.000495762	0.00121	-0.61684	0.0002	0.11817	0.11799	0.11388	0.16003	0.1579	1.05288	0.000450917	0.0014	-0.68566	0.0002	0.09642	0.09612	0.26825	0.12832	0.12412	2.52032	0.00128	0.00175	-0.62975
0.00022	0.11886	0.11897	-0.05809	0.15739	0.15376	1.67816	0.0013	0.00176	-0.31495	0.00022	0.11736	0.11728	0.03896	0.15867	0.15757	0.52897	0.000187287	0.00101	-0.5573	0.00022	0.11983	0.12002	-0.11821	0.15479	0.154	0.34765	0.000480328	0.00119	-0.61743	0.00022	0.11466	0.11523	-0.38919	0.15619	0.15456	0.8261	0.00105	0.00137	-0.24182	0.00022	0.09398	0.09397	0.01385	0.12362	0.12169	1.26682	0.00125	0.00172	-0.60589
0.00024	0.11574	0.11631	-0.31208	0.1532	0.1507	1.13555	0.00167	0.00173	-0.04583	0.00024	0.11499	0.11464	0.17254	0.15488	0.15457	0.14251	0.000588066	0.001	-0.29306	0.00024	0.11714	0.11738	-0.15082	0.1515	0.15085	0.29815	0.000719078	0.00118	-0.40731	0.00024	0.11276	0.11261	0.09866	0.1524	0.1514	0.50997	-5.02302e-05	0.00135	-0.99029	0.00024	0.09203	0.09193	0.09784	0.12233	0.11937	1.83259	0.00141	0.0017	-0.37823
0.00026	0.11455	0.11379	0.38359	0.14911	0.14778	0.58921	0.00177	0.00171	0.04331	0.00026	0.11123	0.11214	-0.4621	0.15241	0.15169	0.3382	-0.000246707	0.00099992	-0.90306	0.00026	0.11523	0.11487	0.21703	0.14806	0.14785	0.09433	0.000629699	0.00116	-0.45767	0.00026	0.11049	0.11012	0.23908	0.14885	0.14838	0.23446	0.000632358	0.00134	-0.50391	0.00026	0.08964	0.09001	-0.36155	0.11806	0.11716	0.58505	0.00169	0.00167	0.02923
0.00028	0.11155	0.11141	0.07549	0.14655	0.14501	0.69575	0.000741389	0.00169	-0.69675	0.00028	0.10883	0.10978	-0.50425	0.14862	0.14893	-0.14771	0.000151619	0.000995129	-0.58281	0.00028	0.11213	0.11248	-0.21706	0.14576	0.14499	0.35333	3.94041e-05	0.00115	-0.93473	0.00028	0.10723	0.10776	-0.3514	0.14638	0.1455	0.43436	0.000895108	0.00132	-0.27919	0.00028	0.08755	0.08818	-0.60128	0.11775	0.11505	1.7032	0.00167	0.00164	0.04082
0.0003	0.10952	0.10914	0.18881	0.14342	0.14236	0.48927	0.00151	0.00166	-0.10609	0.0003	0.10759	0.10753	0.0292	0.14603	0.14626	-0.11222	0.000145214	0.000990488	-0.60012	0.0003	0.11034	0.11019	0.09203	0.14165	0.14225	-0.27692	0.000666737	0.00114	-0.41189	0.0003	0.10452	0.10551	-0.65152	0.14297	0.14276	0.10892	0.000593525	0.0013	-0.45736	0.0003	0.08599	0.08644	-0.42775	0.11416	0.11302	0.7807	0.00158	0.00162	-0.05158
0.00032	0.10706	0.10699	0.03548	0.1407	0.13983	0.40785	0.0012	0.00164	-0.31837	0.00032	0.1057	0.1054	0.15956	0.14272	0.14369	-0.46648	0.000321523	0.00098599	-0.47624	0.00032	0.10805	0.10801	0.02366	0.13883	0.13964	-0.36895	0.000503687	0.00112	-0.56918	0.00032	0.1031	0.10336	-0.17431	0.14026	0.14013	0.06646	0.000576447	0.00128	-0.49732	0.00032	0.08464	0.08478	-0.14647	0.11169	0.11108	0.43239	0.00165	0.00159	0.07531
0.0004	0.09969	0.09931	0.1917	0.13078	0.13071	0.03163	0.00102	0.00156	-0.39847	0.0004	0.09864	0.09777	0.45385	0.13234	0.13429	-0.9627	0.000510992	0.000969304	-0.32963	0.0004	0.10022	0.10018	0.02771	0.12871	0.13017	-0.68023	0.000553501	0.00107	-0.47346	0.0004	0.09588	0.09566	0.14334	0.12957	0.13063	-0.53678	0.000595713	0.00121	-0.45247	0.0004	0.07961	0.07886	0.78465	0.10332	0.10403	-0.50792	0.00143	0.0015	-0.0886
0.00048	0.09245	0.09283	-0.21035	0.12173	0.12288	-0.56601	0.000816373	0.00149	-0.50307	0.00048	0.09193	0.0913	0.33205	0.12334	0.12606	-1.38177	0.000489645	0.00095445	-0.34165	0.00048	0.09394	0.0935	0.31534	0.11953	0.12202	-1.15607	0.000698161	0.00102	-0.29759	0.00048	0.08939	0.08912	0.16945	0.12136	0.12247	-0.57605	0.00044752	0.00115	-0.51753	0.00048	0.07442	0.07384	0.618	0.09709	0.09793	-0.637	0.00123	0.00141	-0.2616
0.00056	0.08737	0.08725	0.07042	0.11424	0.11605	-0.85974	0.000767257	0.00142	-0.48549	0.00056	0.08567	0.08572	-0.02589	0.11632	0.11878	-1.28563	0.000578274	0.000941141	-0.27011	0.00056	0.08738	0.08772	-0.24751	0.11191	0.1149	-1.40996	0.00058458	0.000981747	-0.37878	0.00056	0.08388	0.08347	0.28748	0.11357	0.11535	-0.9396	0.000394835	0.0011	-0.53308	0.00056	0.06938	0.06952	-0.15104	0.09056	0.09257	-1.57301	0.000919999	0.00133	-0.56079
0.00064	0.08202	0.08238	-0.20101	0.10704	0.11	-1.47753	0.000976959	0.00136	-0.28426	0.00064	0.08119	0.08083	0.19641	0.10859	0.11229	-2.02176	0.000630058	0.00092915	-0.22301	0.00064	0.08286	0.08265	0.14107	0.10589	0.1086	-1.30879	0.000859043	0.000943669	-0.07972	0.00064	0.07856	0.07853	0.02054	0.10647	0.10906	-1.38741	0.00092586	0.00105	-0.09208	0.00064	0.06612	0.06573	0.42392	0.08572	0.0878	-1.68254	0.000675068	0.00126	-0.7985
0.00072	0.07818	0.07808	0.06083	0.10123	0.10461	-1.63127	0.000683527	0.0013	-0.47063	0.00072	0.07653	0.07651	0.0153	0.10304	0.10646	-1.89822	0.000712364	0.000918288	-0.15237	0.00072	0.078	0.07816	-0.11389	0.10032	0.10299	-1.28897	0.00083748	0.000908903	-0.06591	0.00072	0.07427	0.07418	0.06511	0.1006	0.10346	-1.56032	0.000920158	0.001	-0.06215	0.00072	0.06236	0.06238	-0.0215	0.08097	0.08354	-1.99635	0.00101	0.00119	-0.26601
0.0008	0.0744	0.07425	0.089	0.0965	0.09975	-1.65268	0.000867456	0.00125	-0.29315	0.0008	0.07273	0.07264	0.05042	0.09774	0.10119	-1.84489	0.000902179	0.000908405	-0.00476	0.0008	0.07408	0.07416	-0.05544	0.09545	0.09794	-1.22541	0.000736852	0.000877033	-0.13058	0.0008	0.07053	0.07029	0.16813	0.09611	0.09843	-1.31474	0.000739849	0.000962362	-0.16802	0.0008	0.05955	0.05939	0.18119	0.07622	0.07968	-2.95565	0.000942602	0.00112	-0.2655
0.00088	0.07059	0.0708	-0.12825	0.09175	0.09533	-1.88736	0.00124	0.0012	0.02894	0.00088	0.06945	0.06916	0.16944	0.09353	0.0964	-1.55055	0.000847392	0.000899372	-0.04033	0.00088	0.07083	0.07056	0.17903	0.09115	0.09337	-1.11443	0.000639518	0.000847714	-0.20213	0.00088	0.06659	0.06681	-0.15291	0.0916	0.09389	-1.24206	0.000546793	0.000924398	-0.286	0.00088	0.05675	0.0567	0.05402	0.0732	0.07618	-2.55981	0.000838924	0.00107	-0.32523
0.00096	0.06826	0.06768	0.35174	0.08751	0.09131	-2.01847	0.00101	0.00116	-0.11462	0.00096	0.06634	0.066	0.20592	0.08897	0.09203	-1.60766	0.000775128	0.000891086	-0.08884	0.00096	0.06827	0.0673	0.7341	0.08697	0.08922	-1.13599	0.000785987	0.000820649	-0.03413	0.00096	0.064	0.06366	0.24046	0.08693	0.08975	-1.51897	0.000986148	0.000889377	0.07059	0.00096	0.05428	0.05426	0.02856	0.07006	0.07297	-2.46621	0.00108	0.00101	0.09085
0.00104	0.06529	0.06483	0.28951	0.0833	0.08762	-2.36825	0.001	0.00112	-0.09076	0.00104	0.06294	0.06313	-0.117	0.08489	0.08802	-1.67389	0.000857291	0.000883457	-0.01931	0.00104	0.0642	0.06434	-0.09667	0.08291	0.08541	-1.25213	0.000933481	0.000795589	0.13631	0.00104	0.06109	0.0608	0.20332	0.08291	0.08597	-1.76205	0.000679422	0.000856969	-0.1321	0.00104	0.05186	0.05203	-0.18829	0.06704	0.07003	-2.45262	0.00118	0.000959653	0.31456
0.00112	0.06296	0.06223	0.45535	0.0799	0.08422	-2.49247	0.000650385	0.00108	-0.33624	0.00112	0.06098	0.0605	0.28335	0.0813	0.08433	-1.6576	0.000845277	0.00087641	-0.02324	0.00112	0.06163	0.06163	-0.000172308	0.08001	0.08192	-1.00389	0.00090397	0.00077232	0.12953	0.00112	0.0583	0.05818	0.08914	0.07997	0.08249	-1.41775	0.000759106	0.000826893	-0.05199	0.00112	0.04984	0.04999	-0.17312	0.06454	0.06731	-2.25816	0.00112	0.000911519	0.28286
0.0012	0.05966	0.05983	-0.10814	0.07708	0.08107	-2.3211	0.000578926	0.00104	-0.35647	0.0012	0.05829	0.05808	0.11943	0.0782	0.08092	-1.52888	0.00118	0.00086988	0.22677	0.0012	0.05892	0.05914	-0.15636	0.07669	0.07869	-1.00641	0.000893556	0.000750655	0.14937	0.0012	0.05592	0.05578	0.09841	0.07627	0.07929	-1.66644	0.000928142	0.000798905	0.10359	0.0012	0.04788	0.04811	-0.26075	0.06172	0.0648	-2.54331	0.000686572	0.000866329	-0.26772
0.00128	0.05807	0.05762	0.29839	0.07469	0.07815	-2.01064	0.000632814	0.001	-0.29561	0.00128	0.05643	0.05585	0.33446	0.07545	0.07777	-1.31257	0.00109	0.000863814	0.17454	0.00128	0.05668	0.05684	-0.12354	0.07411	0.07571	-0.83508	0.00118	0.000730434	0.48112	0.00128	0.05405	0.05358	0.34925	0.07404	0.07633	-1.29446	0.000945323	0.000772796	0.13752	0.00128	0.04637	0.04638	-0.00303	0.05941	0.06246	-2.62771	0.000862431	0.00082382	0.06015
0.0016	0.05044	0.05022	0.15016	0.06401	0.06828	-2.53693	0.000591361	0.000882792	-0.23903	0.0016	0.04828	0.04841	-0.07843	0.06538	0.06716	-1.02336	0.00109	0.000843314	0.18589	0.0016	0.04921	0.04921	0.0068	0.06442	0.06569	-0.68474	0.00183	0.000661447	1.33286	0.0016	0.04607	0.04624	-0.13007	0.06455	0.0664	-1.04748	0.00106	0.000683807	0.29234	0.0016	0.04079	0.04056	0.27786	0.05131	0.05454	-2.8213	0.000926138	0.000676336	0.41353
0.00192	0.04442	0.04451	-0.05897	0.05629	0.06057	-2.59287	0.000602663	0.000785777	-0.15667	0.00192	0.04249	0.04271	-0.13855	0.058	0.05895	-0.54578	0.00163	0.000827342	0.6053	0.00192	0.04359	0.04336	0.19911	0.05724	0.05793	-0.37292	0.0018	0.000606983	1.33616	0.00192	0.04064	0.04065	-0.00142	0.0575	0.05872	-0.67915	0.00126	0.000613652	0.50119	0.00192	0.03616	0.03606	0.11918	0.04555	0.04834	-2.63451	0.000835792	0.000557145	0.46389
0.00224	0.03979	0.03995	-0.11425	0.05073	0.05435	-2.11768	0.000393736	0.000706072	-0.28142	0.00224	0.0385	0.0382	0.19878	0.05194	0.05241	-0.2575	0.00166	0.000814547	0.64137	0.00224	0.03932	0.03874	0.48315	0.05125	0.05174	-0.28599	0.00128	0.000562893	0.79371	0.00224	0.03618	0.03623	-0.03909	0.05224	0.0526	-0.19686	0.0015	0.000556923	0.75251	0.00224	0.03234	0.03247	-0.15238	0.04042	0.04333	-2.9508	0.000976812	0.000458818	0.84363
0.00256	0.03636	0.03623	0.09634	0.04571	0.04923	-2.05673	0.000219646	0.000639424	-0.39478	0.00256	0.03497	0.03453	0.30498	0.0468	0.04707	-0.1474	0.00153	0.000804067	0.54496	0.00256	0.03534	0.03499	0.28423	0.04654	0.04668	-0.0859	0.00138	0.000526472	0.94709	0.00256	0.03247	0.03264	-0.13393	0.04768	0.04761	0.03938	0.002	0.000510103	1.18954	0.00256	0.02923	0.02952	-0.37075	0.03685	0.03919	-2.22814	0.00124	0.000376318	1.37822
0.00288	0.03321	0.03312	0.06431	0.04138	0.04494	-2.02449	0.000379726	0.000582868	-0.1837	0.00288	0.0315	0.03149	0.01138	0.04242	0.04263	-0.11609	0.00143	0.000795326	0.47042	0.00288	0.03176	0.03188	-0.08558	0.04249	0.04247	0.01306	0.00147	0.000495878	1.00439	0.00288	0.02898	0.02968	-0.53021	0.04305	0.04345	-0.22691	0.00247	0.000470805	1.61028	0.00288	0.02655	0.02706	-0.67531	0.03301	0.03572	-2.60468	0.000598688	0.000306108	0.47209
0.0032	0.03	0.03049	-0.37238	0.03846	0.04128	-1.50029	0.000482428	0.000534273	-0.04573	0.0032	0.02832	0.02892	-0.39343	0.03914	0.03888	0.14803	0.00107	0.000787925	0.20874	0.0032	0.02899	0.02926	-0.20408	0.03905	0.0389	0.09768	0.00177	0.000469816	1.32152	0.0032	0.02682	0.02718	-0.25444	0.03938	0.03993	-0.31808	0.00258	0.00043735	1.67727	0.0032	0.02473	0.02498	-0.34097	0.03031	0.03275	-2.38843	0.000694709	0.000245632	0.73988
0.00352	0.02785	0.02823	-0.28146	0.03656	0.03813	-0.85113	0.000748379	0.000492069	0.23231	0.00352	0.02661	0.02673	-0.08059	0.0361	0.03566	0.24106	0.00126	0.000781576	0.36661	0.00352	0.02649	0.02702	-0.40633	0.03646	0.03584	0.41086	0.00157	0.00044735	1.1353	0.00352	0.02538	0.02505	0.23449	0.03622	0.03692	-0.40762	0.00222	0.000408526	1.44449	0.00352	0.02308	0.02318	-0.13944	0.02818	0.0302	-2.01505	0.000733398	0.000192998	0.84402
0.00384	0.02502	0.02627	-0.96059	0.0344	0.03538	-0.55253	0.000738405	0.000455072	0.25456	0.00384	0.02373	0.02484	-0.77243	0.03285	0.03288	-0.01822	0.000723371	0.000776071	-0.03924	0.00384	0.02548	0.02508	0.325	0.03429	0.03319	0.71384	0.00156	0.000427782	1.19016	0.00384	0.0235	0.02321	0.20503	0.03401	0.0343	-0.17342	0.0018	0.000383434	1.19215	0.00384	0.0215	0.02162	-0.16091	0.02661	0.02796	-1.3949	0.000764014	0.000146773	0.94259
0.00416	0.02383	0.02454	-0.56422	0.03223	0.03296	-0.40578	0.000616475	0.000422375	0.17377	0.00416	0.02278	0.02319	-0.27437	0.03027	0.03045	-0.09061	0.000595203	0.000771252	-0.13726	0.00416	0.02346	0.02339	0.05814	0.03099	0.03087	0.08015	0.00119	0.000410587	0.86227	0.00416	0.02197	0.0216	0.27765	0.03238	0.03202	0.22412	0.00154	0.000361392	1.02467	0.00416	0.02033	0.02026	0.10209	0.02488	0.026	-1.14918	0.000545813	0.000105853	0.67369
0.00448	0.02285	0.02302	-0.12829	0.03026	0.03082	-0.32099	0.000346604	0.00039327	-0.04326	0.00448	0.02132	0.02174	-0.26276	0.02811	0.0283	-0.09854	0.000981966	0.000766999	0.17458	0.00448	0.02126	0.0219	-0.52569	0.02873	0.02881	-0.05608	0.00128	0.000395357	0.98001	0.00448	0.02079	0.02019	0.44858	0.03053	0.03	0.3158	0.00141	0.000341877	0.93584	0.00448	0.01931	0.01904	0.37803	0.02327	0.02426	-1.00704	0.000435819	6.93753e-05	0.56007
0.0048	0.02157	0.02167	-0.06663	0.02846	0.02891	-0.25546	0.000578919	0.000367196	0.19752	0.0048	0.02035	0.02044	-0.05532	0.02624	0.0264	-0.07571	0.00147	0.000763216	0.59165	0.0048	0.01984	0.02058	-0.62277	0.02663	0.02699	-0.23789	0.00131	0.000381774	0.97305	0.0048	0.01879	0.01893	-0.11366	0.02928	0.0282	0.627	0.000964222	0.000324478	0.55957	0.0048	0.01833	0.01797	0.53013	0.02197	0.0227	-0.77395	0.000209303	3.66534e-05	0.25285
0.00512	0.02069	0.02045	0.17157	0.02753	0.02719	0.1937	0.000590505	0.000343702	0.22889	0.00512	0.019	0.01929	-0.18562	0.0246	0.02469	-0.04863	0.00122	0.000759831	0.41273	0.00512	0.01945	0.0194	0.05287	0.02502	0.02536	-0.22763	0.000919121	0.000369583	0.5865	0.00512	0.01768	0.01781	-0.10804	0.02787	0.0266	0.77631	0.00139	0.000308867	0.96644	0.00512	0.0174	0.017	0.61881	0.02081	0.02131	-0.55261	0.000403877	7.13584e-06	0.60875
0.0064	0.01672	0.01663	0.05841	0.02368	0.02178	1.15212	0.000522286	0.000269138	0.21408	0.0064	0.01514	0.01569	-0.37709	0.02048	0.01936	0.5568	0.00123	0.000749226	0.45712	0.0064	0.01509	0.01571	-0.59152	0.01921	0.02024	-0.6839	0.000681592	0.000331199	0.30835	0.0064	0.01308	0.01431	-1.03664	0.02207	0.02157	0.34321	0.00194	0.000259742	1.4465	0.0064	0.01435	0.01395	0.53535	0.01687	0.01689	-0.02717	0.000554181	-8.67632e-05	0.94689
0.00768	0.01437	0.01393	0.27439	0.01971	0.01793	0.99655	0.000135796	0.000215722	-0.065	0.00768	0.01263	0.01316	-0.33929	0.01723	0.01562	0.82459	0.00113	0.000741758	0.37768	0.00768	0.01255	0.01311	-0.46595	0.01597	0.01663	-0.41727	0.000792902	0.000303983	0.42231	0.00768	0.01101	0.01186	-0.66003	0.0179	0.01802	-0.07996	0.00181	0.000224935	1.37797	0.00768	0.01177	0.01179	-0.02574	0.01396	0.01375	0.23547	0.00037936	-0.000154233	0.77511
0.00896	0.01248	0.01192	0.32825	0.01658	0.01505	0.85263	0.000377553	0.000175576	0.1703	0.00896	0.01105	0.01129	-0.15981	0.01327	0.01284	0.23768	0.00104	0.000736214	0.27996	0.00896	0.01027	0.0112	-0.71488	0.01315	0.01394	-0.47526	0.000862852	0.00028368	0.51668	0.00896	0.00979	0.01004	-0.19417	0.01559	0.01539	0.12487	0.00113	0.000198985	0.769	0.00896	0.00935	0.01017	-1.27199	0.01259	0.01139	1.30123	7.16459e-05	-0.000205054	0.38987
0.01024	0.01105	0.01036	0.41443	0.01477	0.01282	1.04911	0.000594186	0.000144302	0.36954	0.01024	0.0098	0.00985	-0.03554	0.00978	0.0107	-0.57226	0.00113	0.000731936	0.39287	0.01024	0.00923	0.00972	-0.3911	0.0114	0.01187	-0.27818	0.0012	0.000267954	0.89445	0.01024	0.00888	0.00865	0.16857	0.01453	0.01336	0.70489	0.00104	0.000178892	0.68904	0.01024	0.00853	0.00892	-0.60286	0.01119	0.00957	1.62004	-6.33028e-05	-0.000244711	0.25054
0.01152	0.00967	0.00911	0.38371	0.01375	0.01103	1.52888	0.00069206	0.000119252	0.48891	0.01152	0.00836	0.00871	-0.22414	0.00802	0.009	-0.68283	0.00138	0.000728535	0.60006	0.01152	0.00842	0.00854	-0.08929	0.00975	0.01022	-0.2944	0.0011	0.000255414	0.84008	0.01152	0.00736	0.00753	-0.12492	0.01301	0.01174	0.71138	0.00087918	0.000162876	0.60105	0.01152	0.00794	0.00793	0.01747	0.01008	0.0081	2.02595	-0.000148656	-0.000276518	0.17792
0.0128	0.00712	0.0081	-0.68407	0.01224	0.00957	1.40543	0.000502182	9.87362e-05	0.37917	0.0128	0.00714	0.00778	-0.42128	0.00796	0.00761	0.24878	0.00205	0.000725766	1.14747	0.0128	0.00859	0.00759	0.64288	0.00842	0.00888	-0.26177	0.00107	0.000245181	0.77854	0.0128	0.00609	0.00663	-0.34188	0.01263	0.01042	1.15109	0.000825854	0.000149809	0.6007	0.0128	0.0074	0.00711	0.39413	0.00893	0.00691	1.83134	-0.000261052	-0.000302596	0.0581
0.01408	0.00685	0.00726	-0.27588	0.01038	0.00836	1.14615	0.000323359	8.16265e-05	0.22187	0.01408	0.00679	0.00701	-0.14468	0.00648	0.00646	0.00857	0.00184	0.000723468	1.03638	0.01408	0.00759	0.00679	0.46821	0.00825	0.00776	0.25255	0.00066036	0.000236673	0.42359	0.01408	0.00578	0.00588	-0.06265	0.01129	0.00933	1.12474	0.000687761	0.000138948	0.43903	0.01408	0.00626	0.00643	-0.22434	0.00757	0.00591	1.39069	2.41367e-06	-0.000324364	0.43156
0.01536	0.00643	0.00654	-0.07206	0.00964	0.00734	1.35041	0.000657463	6.71399e-05	0.47417	0.01536	0.00581	0.00636	-0.34844	0.00622	0.0055	0.3716	0.00196	0.000721531	1.12017	0.01536	0.00719	0.00612	0.65811	0.0079	0.00682	0.54446	0.000166474	0.000229487	-0.0572	0.01536	0.00463	0.00525	-0.37575	0.01032	0.00841	1.08822	0.000124372	0.000129776	-0.00397	0.01536	0.00546	0.00586	-0.51876	0.00641	0.00507	1.19146	9.86972e-05	-0.000342809	0.57234
0.01664	0.00644	0.00593	0.32934	0.01033	0.00646	2.22527	0.000607678	5.47163e-05	0.46743	0.01664	0.00489	0.00581	-0.59806	0.00518	0.00467	0.28024	0.00199	0.000719875	1.15579	0.01664	0.00659	0.00555	0.62283	0.00733	0.00602	0.68104	0.000360167	0.000223338	0.11641	0.01664	0.00398	0.00471	-0.50212	0.00884	0.00762	0.671	1.58523e-05	0.000121928	-0.07253	0.01664	0.00579	0.00537	0.51633	0.00664	0.00435	2.21021	-0.000330122	-0.000358637	0.03613
0.01792	0.00568	0.00541	0.16849	0.00902	0.0057	1.8645	0.000357352	4.39445e-05	0.26953	0.01792	0.00487	0.00533	-0.30408	0.00282	0.00396	-0.63003	0.00135	0.000718444	0.58796	0.01792	0.00553	0.00506	0.26291	0.00685	0.00532	0.80958	4.04575e-05	0.000218017	-0.14484	0.01792	0.00397	0.00425	-0.19076	0.00877	0.00694	0.92973	0.000455257	0.000115138	0.2254	0.01792	0.00565	0.00495	0.80506	0.0063	0.00373	2.53229	-0.000189706	-0.000372368	0.22244
0.0192	0.00468	0.00495	-0.1606	0.00926	0.00503	2.25638	0.000231077	3.45159e-05	0.16906	0.0192	0.00514	0.00491	0.13554	0.00325	0.00333	-0.04731	6.02755e-05	0.000717195	-0.56427	0.0192	0.00443	0.00463	-0.10974	0.00673	0.00472	1.09253	6.86788e-05	0.000213367	-0.11838	0.0192	0.00424	0.00384	0.26189	0.00799	0.00634	0.76372	-0.000290858	0.000109204	-0.27214	0.0192	0.00557	0.00458	1.05161	0.00602	0.00318	2.49579	9.56364e-05	-0.000384394	0.56551
0.02048	0.00442	0.00454	-0.07598	0.00687	0.00445	1.27406	0.000457522	2.61941e-05	0.35458	0.02048	0.0049	0.00455	0.22575	0.00356	0.00278	0.42871	-2.52783e-05	0.000716095	-0.63143	0.02048	0.00367	0.00425	-0.32031	0.00697	0.00418	1.51229	-5.31619e-05	0.000209268	-0.21755	0.02048	0.00372	0.00349	0.15121	0.00716	0.00582	0.64467	0.000412997	0.000103976	0.20193	0.02048	0.00473	0.00425	0.55329	0.00553	0.0027	2.71377	0.000265317	-0.000395012	0.8248
0.0256	0.00421	0.00331	0.53696	0.00441	0.00266	0.78567	0.00112	8.20536e-07	0.83115	0.0256	0.00526	0.00343	0.9574	0.00363	0.00112	1.13954	-0.00121	0.000712756	-1.38024	0.0256	0.00274	0.0031	-0.16464	0.00386	0.00256	0.57669	2.35103e-05	0.000196806	-0.11467	0.0256	0.00335	0.0024	0.53284	0.00464	0.00423	0.15993	0.00116	8.80803e-05	0.64355	0.0256	0.00363	0.00326	0.38951	0.00379	0.00123	2.30661	-0.000436276	-0.000427413	-0.01009
0.03072	0.00383	0.00247	0.72895	0.00361	0.00145	0.87196	0.0017	-1.64402e-05	0.99888	0.03072	0.00579	0.00268	1.50721	0.00444	-4.38976e-06	1.81377	-0.000280867	0.000710498	-0.66037	0.03072	0.00198	0.00233	-0.15456	0.00316	0.00146	0.72341	0.000975067	0.000188359	0.43829	0.03072	0.00268	0.00167	0.46605	0.00295	0.00316	-0.07094	0.00127	7.73085e-05	0.63959	0.03072	0.00235	0.00258	-0.2141	0.00372	0.000235655	2.97282	-9.28032e-05	-0.000449478	0.40087
0.03584	0.00218	0.00187	0.13624	0.00317	0.00057797	1.01837	0.0025	-2.89395e-05	1.33413	0.03584	0.00409	0.00214	0.92065	0.00325	-0.000814829	1.49858	0.00059813	0.000708871	-0.06449	0.03584	0.00181	0.00177	0.01476	0.00123	0.000670451	0.23191	0.000254099	0.000182257	0.03599	0.03584	0.00224	0.00114	0.42701	0.00218	0.00238	-0.0659	0.00121	6.953e-05	0.4828	0.03584	0.00163	0.00209	-0.39877	0.00332	-0.000484835	2.73247	-0.000119465	-0.000465469	0.35515
0.04096	0.000751873	0.00141	-0.25542	0.00252	-8.33559e-05	0.96071	0.00187	-3.84061e-05	0.87982	0.04096	0.00294	0.00173	0.53036	0.00324	-0.00143	1.67453	-1.0556e-05	0.000707642	-0.37429	0.04096	0.0027	0.00135	0.46744	0.00132	7.29242e-05	0.46526	-5.91579e-05	0.000177646	-0.1173	0.04096	0.00207	0.00074802	0.47851	0.00194	0.0018	0.0405	0.00090198	6.36514e-05	0.32146	0.04096	0.00119	0.00173	-0.40845	0.00245	-0.00103	2.31998	-0.000216847	-0.000477587	0.23827
0.04608	0.00064291	0.00105	-0.15393	0.00188	-0.00060066	0.85723	0.000999432	-4.58225e-05	0.46651	0.04608	0.00192	0.00142	0.19209	0.00194	-0.0019	1.27549	0.000424959	0.000706682	-0.14595	0.04608	0.00252	0.00102	0.47773	5.22353e-05	-0.000393833	0.16388	0.000481519	0.000174039	0.13567	0.04608	0.00144	0.000438351	0.33271	0.00356	0.00134	0.60487	0.000729036	5.90541e-05	0.2431	0.04608	0.000816801	0.00144	-0.42319	0.00167	-0.00146	1.87585	-0.000287528	-0.000487085	0.16902
0.0512	0.000222708	0.00076842	-0.19479	0.00224	-0.00102	0.94658	0.00107	-5.17881e-05	0.42996	0.0512	0.00181	0.00116	0.21505	0.000504936	-0.00229	0.89925	0.000439346	0.000705912	-0.11431	0.0512	0.00303	0.000756695	0.66787	0.00103	-0.000768328	0.59864	0.000810607	0.000171142	0.26223	0.0512	0.000762657	0.000190139	0.16672	0.00289	0.000973969	0.43893	0.000571168	5.53616e-05	0.16736	0.0512	0.00109	0.00121	-0.07471	0.00121	-0.0018	1.73541	-0.000236893	-0.000494728	0.20268
0.05632	0.000262651	0.000533995	-0.09155	0.000839532	-0.00136	0.57251	0.00056212	-5.66895e-05	0.22017	0.05632	0.00172	0.000951947	0.23272	0.000593009	-0.0026	1.02146	5.71493e-05	0.00070528	-0.23283	0.05632	0.00238	0.000540801	0.52247	-0.000186344	-0.00108	0.28454	0.000307115	0.000168764	0.05196	0.05632	0.00175	-1.31414e-05	0.4708	0.00219	0.000673711	0.30896	-0.000235321	5.23318e-05	-0.08336
0.06144	0.00073414	0.000338385	0.12126	0.00098311	-0.00164	0.6077	0.000709537	-6.07872e-05	0.25474	0.06144	0.00102	0.000777886	0.07347	0.00108	-0.00286	1.18087	-8.68849e-05	0.000704753	-0.27144	0.06144	0.00142	0.000360807	0.27776	0.000935721	-0.00133	0.62075	0.000743335	0.000166779	0.20626	0.06144	0.000460777	-0.000182585	0.16087	0.00212	0.000423246	0.32426	-0.00046947	4.98018e-05	-0.14296
0.06656	0.000106795	0.000172758	-0.01982	0.00233	-0.00188	0.9468	-7.60436e-05	-6.42631e-05	-0.00376	0.06656	0.000327409	0.000630636	-0.08963	0.00313	-0.00308	1.5939	-0.000402302	0.000704307	-0.35866	0.06656	0.000303441	0.000208523	0.0229	0.000359182	-0.00155	0.52789	5.01285e-05	0.000165096	-0.03697	0.06656	0.00081243	-0.000325916	0.27804	0.00221	0.000211225	0.35487	0.000165952	4.76579e-05	0.03106
0.07168	-0.000463467	3.0769e-05	-0.14027	0.00263	-0.00209	1.03444	-0.00034285	-6.7248e-05	-0.08107	0.07168	0.000757863	0.000504503	0.06967	0.000834915	-0.00327	0.99051	0.000135822	0.000703924	-0.17544	0.07168	0.000170754	7.80672e-05	0.02113	-7.15907e-05	-0.00173	0.47168	-0.000553134	0.000163652	-0.20812	0.07168	0.00188	-0.000448681	0.54267	0.00211	2.95026e-05	0.35632	-0.000293901	4.58187e-05	-0.08351
0.0768	-0.000153657	-9.22599e-05	-0.01672	0.00179	-0.00227	0.84285	-0.000763782	-6.98386e-05	-0.18424	0.0768	0.000943524	0.000395294	0.13396	0.00171	-0.00344	1.11209	0.00128	0.000703593	0.15865	0.0768	-0.000165457	-3.48903e-05	-0.0283	-0.00112	-0.0019	0.20473	0.00132	0.000162401	0.31863	0.0768	0.00196	-0.000554962	0.54451	0.00123	-0.000127923	0.22044	0.00103	4.42239e-05	0.22408
0.08192	0.000246407	-0.00019985	0.1229	0.00141	-0.00243	0.79238	-0.000359777	-7.21077e-05	-0.07554	0.08192	0.00113	0.000299856	0.20872	0.00282	-0.00358	1.3535	0.000739001	0.000703303	0.00981	0.08192	0.000153687	-0.000133608	0.05607	-0.000289863	-0.00204	0.4351	-4.94789e-05	0.000161305	-0.05385	0.08192	0.00115	-0.000647829	0.36155	0.00191	-0.000265569	0.33451	9.29349e-05	4.28283e-05	0.01056
0.1024	-0.000603006	-0.000521849	-0.01643	0.000157915	-0.0029	0.47786	-0.000168921	-7.89221e-05	-0.01818	0.1024	0.000413622	1.46516e-05	0.07036	-0.00101	-0.00401	0.51446	-0.000568847	0.000702434	-0.24418	0.1024	0.000873827	-0.000428619	0.20303	0.00137	-0.00246	0.69604	0.0012	0.000158021	0.20399	0.1024	0.000576103	-0.00092526	0.24463	-0.000105861	-0.000677364	0.07348	-2.1751e-05	3.86451e-05	-0.01008
0.12288	-0.000958681	-0.000735241	-0.03569	0.00154	-0.00321	0.65317	-0.000526667	-8.34622e-05	-0.0739	0.12288	-0.000334277	-0.00017392	-0.0231	-0.000396238	-0.0043	0.54228	-0.00032415	0.000701859	-0.15839	0.12288	-9.15118e-05	-0.000623666	0.06772	0.0014	-0.00274	0.65727	-4.80179e-05	0.000155839	-0.03279	0.12288	0.000406982	-0.00111	0.20963	4.49374e-05	-0.000950094	0.1156	-8.49232e-05	3.58663e-05	-0.01749
0.14336	0.00114	-0.000886521	0.26126	-0.000189485	-0.00343	0.38134	0.000408345	-8.6696e-05	0.06733	0.14336	0.00118	-0.000307319	0.17305	-0.00122	-0.0045	0.4298	-0.000237372	0.000701451	-0.12808	0.14336	8.81546e-05	-0.000761632	0.0909	0.000440017	-0.00293	0.43854	-0.0004236	0.000154288	-0.076	0.14336	-0.0001595	-0.00124	0.12455	-0.000772383	-0.00114	0.0378	-0.000373716	3.38926e-05	-0.05076
0.16384	-0.00022065	-0.000999032	0.08505	0.000634308	-0.0036	0.40753	0.000555698	-8.91109e-05	0.07477	0.16384	0.00169	-0.000406326	0.20892	0.000436082	-0.00465	0.5634	0.000297027	0.000701147	-0.04721	0.16384	-0.000834495	-0.000864018	0.00281	0.00129	-0.00308	0.46644	0.000163091	0.000153133	0.00109	0.16384	0.000206916	-0.00133	0.15245	0.000117358	-0.00129	0.12232	-0.000750107	3.24224e-05	-0.08399
0.18432	0.00183	-0.00109	0.27297	-0.000874855	-0.00372	0.24897	0.00131	-9.09794e-05	0.1408	0.18432	0.000849175	-0.000482492	0.11299	-0.000272798	-0.00477	0.41738	0.000613694	0.000700914	-0.00848	0.18432	-0.00222	-0.000942779	-0.10853	0.000577623	-0.00319	0.34044	-0.00109	0.000152242	-0.11537	0.18432	-0.000386667	-0.00141	0.08766	-0.000267991	-0.0014	0.08295	-0.000782782	3.12876e-05	-0.07324
0.2048	0.000517028	-0.00115	0.13358	0.000125142	-0.00383	0.28967	0.00102	-9.24655e-05	0.09345	0.2048	0.000378979	-0.000542745	0.06886	-8.67016e-05	-0.00486	0.38221	-0.00010475	0.000700728	-0.06645	0.2048	-0.000961857	-0.00101	0.00323	-0.000427317	-0.00328	0.21827	-0.000507493	0.000151534	-0.05215	0.2048	-0.000102771	-0.00147	0.10207	-0.000939373	-0.00149	0.03463	-0.00212	3.03873e-05	-0.16698
0.22528	0.000502541	-0.00121	0.11912	0.0022	-0.00391	0.41289	7.29415e-05	-9.36735e-05	0.01266	0.22528	0.000782394	-0.000591485	0.08949	-0.00231	-0.00493	0.18923	-0.000712048	0.000700578	-0.10381	0.22528	-0.00145	-0.00106	-0.02603	-0.000345949	-0.00336	0.19634	-0.00119	0.00015096	-0.09166	0.22528	-0.000413873	-0.00151	0.07511	0.00155	-0.00156	0.1784	-0.00147	2.9657e-05	-0.10225
0.24576	0.000372948	-0.00126	0.09921	0.00238	-0.00398	0.36178	0.000455745	-9.46735e-05	0.03622	0.24576	-0.000973351	-0.000631641	-0.01975	-0.000839505	-0.00499	0.2623	-0.00142	0.000700455	-0.1385	0.24576	-0.000983433	-0.0011	0.00654	0.00125	-0.00342	0.26081	-0.00197	0.000150486	-0.12795	0.24576	-0.000599825	-0.00155	0.05679	-4.49567e-05	-0.00161	0.08051	-0.00132	2.90537e-05	-0.0815
0.26624	-0.000971428	-0.00129	0.01713	0.00168	-0.00403	0.28412	0.000792788	-9.55137e-05	0.05021	0.26624	-0.0011	-0.000665233	-0.02188	-0.00063898	-0.00504	0.24184	-0.00142	0.000700351	-0.11909	0.26624	-0.002	-0.00113	-0.04453	-0.000233192	-0.00347	0.1574	-0.00182	0.000150088	-0.10371	0.26624	-0.000420484	-0.00159	0.0609	-0.0011	-0.00166	0.02546	-0.000365705	2.8548e-05	-0.02088
0.28672	0.000421174	-0.00133	0.08081	1.87686e-05	-0.00408	0.18306	0.00115	-9.62286e-05	0.06136	0.28672	-0.0026	-0.000693701	-0.08425	0.000731188	-0.00509	0.27756	-0.00168	0.000700263	-0.11583	0.28672	-0.00178	-0.00116	-0.02746	-0.00107	-0.00351	0.10339	-0.00185	0.00014975	-0.09117	0.28672	-0.00124	-0.00161	0.01724	-0.000150706	-0.00171	0.06304	-1.28517e-06	2.81184e-05	-0.00137
0.3072	-7.86417e-05	-0.00136	0.04939	0.000138243	-0.00412	0.16209	9.83254e-05	-9.68437e-05	0.00815	0.3072	-0.0017	-0.000718096	-0.03737	-0.00165	-0.00512	0.14252	-0.00154	0.000700188	-0.09431	0.3072	-0.00164	-0.00119	-0.01742	-0.0017	-0.00355	0.06768	-0.0019	0.00014946	-0.08073	0.3072	-0.000628312	-0.00164	0.04106	0.000976146	-0.00174	0.09759	5.48572e-05	2.77495e-05	0.00111
0.32768	-0.000160029	-0.00138	0.00122	-0.000118835	-0.00416	0.00404	-0.000192626	-9.73779e-05	-9.52477e-05	0.32768	-0.00155	-0.000739205	-0.000806137	-0.00058207	-0.00516	0.00457	-0.000991095	0.000700123	-0.00169	0.32768	-0.00163	-0.00121	-0.000417756	-0.00197	-0.00358	0.00161	-0.0013	0.000149209	-0.00145	0.32768	0.000119877	-0.00166	0.00178	-0.000248535	-0.00177	0.00152	1.89593e-05	2.74298e-05	-8.4705e-06
0.4096	-0.00107	-0.00145	0.000382691	-6.30256e-05	-0.00426	0.0042	-5.82743e-05	-9.89521e-05	4.06778e-05	0.4096	-0.00146	-0.000800928	-0.000656359	-0.000225403	-0.00525	0.00502	-0.00139	0.000699932	-0.00209	0.4096	-0.00193	-0.00127	-0.000653613	-0.00184	-0.00367	0.00183	-0.00184	0.00014847	-0.00199	0.4096	1.26148e-06	-0.00172	0.00172	0.000790239	-0.00186	0.00265	-0.000313677	2.64911e-05	-0.000340168
0.49152	-0.00179	-0.0015	-0.000295982	-0.000669759	-0.00433	0.00366	-0.000163253	-9.997e-05	-6.32834e-05	0.49152	-0.00228	-0.00084038	-0.00144	0.000742436	-0.00531	0.00605	-0.000271962	0.000699809	-0.000971771	0.49152	-0.00018102	-0.00131	0.00113	-0.00173	-0.00373	0.002	-0.000796387	0.000147995	-0.000944382	0.49152	-0.0011	-0.00176	0.00065026	0.00149	-0.00192	0.00341	0.000252259	2.58877e-05	0.000226371
0.57344	-0.000844151	-0.00153	0.000685022	0.000956129	-0.00438	0.00534	0.00076807	-0.000100676	0.000868746	0.57344	-0.00128	-0.000867467	-0.000408807	-0.000316654	-0.00535	0.00503	-0.00106	0.000699725	-0.00176	0.57344	-0.000144242	-0.00134	0.0012	-0.00258	-0.00377	0.00119	-0.00158	0.000147667	-0.00173	0.57344	-0.000566521	-0.00178	0.00121	-3.40924e-05	-0.00196	0.00193	8.02144e-05	2.54716e-05	5.47428e-05
0.65536	-0.00173	-0.00155	-0.00017856	0.00119	-0.00441	0.0056	-0.000595335	-0.00010119	-0.000494145	0.65536	-0.00112	-0.000887045	-0.000229829	0.000712272	-0.00538	0.00609	-0.000682448	0.000699664	-0.00138	0.65536	-0.00163	-0.00136	-0.000269435	-0.0024	-0.0038	0.0014	-0.00204	0.000147429	-0.00219	0.65536	-0.000988665	-0.0018	0.000811764	0.00115	-0.00199	0.00314	0.000182107	2.51697e-05	0.000156937
0.73728	-0.000828008	-0.00157	0.000741601	0.00074827	-0.00444	0.00519	-0.00101	-0.000101579	-0.000912643	0.73728	-0.000690395	-0.000901751	0.000211356	-0.00039123	-0.0054	0.00501	-0.000325213	0.000699618	-0.00102	0.73728	-0.000181507	-0.00138	0.0012	-0.00245	-0.00382	0.00137	-0.000951161	0.00014725	-0.0011	0.73728	-0.000716781	-0.00181	0.0011	0.00102	-0.00201	0.00303	0.000429522	2.49421e-05	0.00040458
0.8192	-0.000554894	-0.00158	0.00103	0.00106	-0.00446	0.00552	0.000118269	-0.000101882	0.00022015	0.8192	-0.000951339	-0.000913139	-3.82007e-05	-0.00045811	-0.00542	0.00496	-0.00129	0.000699583	-0.00199	0.8192	-0.000632002	-0.00139	0.000756406	-0.00223	-0.00384	0.00161	-0.00118	0.000147111	-0.00133	0.8192	-0.00132	-0.00183	0.000505953	0.00207	-0.00203	0.0041	0.000522073	2.47655e-05	0.000497308
0.90112	0.000184374	-0.00159	0.00178	-0.000452393	-0.00448	0.00402	0.000424912	-0.000102123	0.000527035	0.90112	-0.00125	-0.000922173	-0.000332773	-0.00189	-0.00543	0.00354	-0.00153	0.000699555	-0.00223	0.90112	0.000165082	-0.0014	0.00156	-0.00347	-0.00385	0.000379351	-0.00141	0.000147	-0.00156	0.90112	-0.00176	-0.00183	6.9833e-05	0.00195	-0.00204	0.00399	5.00259e-05	2.46251e-05	2.54008e-05
0.98304	-0.000164012	-0.0016	0.00144	0.000343972	-0.00449	0.00483	0.000595406	-0.00010232	0.000697725	0.98304	-0.00131	-0.000929485	-0.000384102	-0.00359	-0.00545	0.00186	-0.00184	0.000699532	-0.00254	0.98304	-0.000792802	-0.00141	0.00061259	-0.00211	-0.00387	0.00175	-0.00196	0.00014691	-0.00211	0.98304	-0.00164	-0.00184	0.000199091	0.00278	-0.00205	0.00483	0.000434927	2.45111e-05	0.000410416
[truncated: 50 more columns]

## Sheet: Extended Data Fig. 7c
WT	run1			WT	run2	Representative fig		WT	run3			WT	run4			WT	run5			WT	run6			WT	run7			WT	run8				W8A	run1			W8A	run2			W8A	run3	Representative fig		W8A	run4			W8A
x(t)	OCT4-AF647	GATA6-AF488	Cross-correlation	x(t)	OCT4-AF647	GATA6-AF488	Cross-correlation	x(t)	OCT4-AF647	GATA6-AF488	Cross-correlation	x(t)	OCT4-AF647	GATA6-AF488	Cross-correlation	x(t)	OCT4-AF647	GATA6-AF488	Cross-correlation	x(t)	OCT4-AF647	GATA6-AF488	Cross-correlation	x(t)	OCT4-AF647	GATA6-AF488	Cross-correlation	x(t)	OCT4-AF647	GATA6-AF488	Cross-correlation		x(t)	OCT4-AF647	GATA6-AF488	Cross-correlation	x(t)	OCT4-AF647	GATA6-AF488	Cross-correlation	x(t)	OCT4-AF647	GATA6-AF488	Cross-correlation	x(t)	OCT4-AF647	GATA6-AF488	Cross-correlation	x(t)
5e-06	0.26082	0.402522	0.0346845	5e-06	0.266917	0.385336	0.0414768	5e-06	0.274846	0.406446	0.038873	5e-06	0.25812	0.42318	0.0334629	5e-06	0.145991	0.246488	0.0383724	5e-06	0.161518	0.249532	0.0299957	5e-06	0.165189	0.233352	0.029675	5e-06	0.16833	0.255683	0.0269118		5e-06	0.122636	0.14683	0.00139862	5e-06	0.133951	0.14221	-0.00113232	5e-06	0.13834	0.146893	0.000203672	5e-06	0.1301	0.149175	0.00140692	5e-06
1e-05	0.239678	0.383196	0.03819	1e-05	0.239346	0.365885	0.0416186	1e-05	0.244023	0.387655	0.0410207	1e-05	0.228872	0.408007	0.0333095	1e-05	0.133572	0.232715	0.0389048	1e-05	0.14845	0.239312	0.0329944	1e-05	0.150677	0.221329	0.0247414	1e-05	0.146537	0.241069	0.0279025		1e-05	0.11875	0.142657	1.63955e-05	1e-05	0.121434	0.140692	-0.00110759	1e-05	0.129208	0.144886	-0.00215582	1e-05	0.114427	0.147208	-0.00162169	1e-05
1.5e-05	0.216393	0.374107	0.0379072	1.5e-05	0.227545	0.359445	0.0415774	1.5e-05	0.221476	0.377201	0.0431798	1.5e-05	0.210725	0.397737	0.031654	1.5e-05	0.12873	0.229621	0.0367604	1.5e-05	0.141066	0.2292	0.0348343	1.5e-05	0.145656	0.215741	0.0290007	1.5e-05	0.14351	0.236044	0.0273444		1.5e-05	0.114171	0.140701	-0.00173099	1.5e-05	0.114998	0.137831	-0.00179401	1.5e-05	0.114021	0.144796	-0.00140189	1.5e-05	0.113811	0.14415	0.000850091	1.5e-05
2e-05	0.20971	0.373803	0.0370582	2e-05	0.219895	0.352019	0.0418107	2e-05	0.217855	0.371994	0.0427862	2e-05	0.198902	0.394967	0.0306414	2e-05	0.123999	0.225057	0.0374391	2e-05	0.131686	0.226448	0.0339864	2e-05	0.143178	0.214251	0.0260197	2e-05	0.13637	0.236077	0.0280675		2e-05	0.100172	0.140215	0.000760709	2e-05	0.106845	0.13686	-0.00143274	2e-05	0.113457	0.142974	-0.000327295	2e-05	0.102111	0.145048	0.00174197	2e-05
2e-05	0.20971	0.373803	0.0370582	2e-05	0.219895	0.352019	0.0418107	2e-05	0.217855	0.371994	0.0427862	2e-05	0.198902	0.394967	0.0306414	2e-05	0.123999	0.225057	0.0374391	2e-05	0.131686	0.226448	0.0339864	2e-05	0.143178	0.214251	0.0260197	2e-05	0.13637	0.236077	0.0280675		2e-05	0.100172	0.140215	0.000760709	2e-05	0.106845	0.13686	-0.00143274	2e-05	0.113457	0.142974	-0.000327295	2e-05	0.102111	0.145048	0.00174197	2e-05
2.5e-05	0.196688	0.363747	0.038454	2.5e-05	0.212891	0.347417	0.0421354	2.5e-05	0.208636	0.36715	0.0407869	2.5e-05	0.194697	0.387328	0.0300735	2.5e-05	0.11558	0.222504	0.0387393	2.5e-05	0.128137	0.226878	0.0318324	2.5e-05	0.136949	0.212463	0.0264705	2.5e-05	0.127046	0.234603	0.0263208		2.5e-05	0.0933921	0.136505	-0.000524635	2.5e-05	0.0999899	0.136817	-0.0020295	2.5e-05	0.10428	0.137937	0.00126982	2.5e-05	0.101825	0.142015	0.000265274	2.5e-05
3e-05	0.190533	0.366566	0.0364446	3e-05	0.204633	0.346622	0.0437542	3e-05	0.198073	0.363379	0.0369431	3e-05	0.177266	0.384314	0.0305872	3e-05	0.120339	0.227228	0.0404132	3e-05	0.127149	0.223144	0.0332781	3e-05	0.128627	0.212063	0.0265114	3e-05	0.127269	0.225225	0.0269332		3e-05	0.0879347	0.136755	0.000137538	3e-05	0.0961753	0.135477	0.000396448	3e-05	0.101247	0.137264	-0.000243922	3e-05	0.094266	0.140151	-0.000890865	3e-05
3.5e-05	0.183119	0.359701	0.0379884	3.5e-05	0.196462	0.34463	0.0405411	3.5e-05	0.186922	0.358685	0.0405944	3.5e-05	0.172619	0.379143	0.0301527	3.5e-05	0.113905	0.21515	0.034093	3.5e-05	0.118421	0.224434	0.0312237	3.5e-05	0.131954	0.207239	0.0264938	3.5e-05	0.125	0.227043	0.0264291		3.5e-05	0.0890242	0.136309	0.000383628	3.5e-05	0.0880501	0.134288	-0.00040543	3.5e-05	0.0933493	0.137018	0.000949489	3.5e-05	0.0931175	0.138259	-0.000266116	3.5e-05
4e-05	0.181543	0.357277	0.037281	4e-05	0.190575	0.337572	0.0400053	4e-05	0.180025	0.355415	0.0389397	4e-05	0.170991	0.379456	0.0299265	4e-05	0.115453	0.217609	0.0360878	4e-05	0.124105	0.22147	0.0319805	4e-05	0.128583	0.208894	0.0247577	4e-05	0.123679	0.2264	0.0269799		4e-05	0.0897669	0.135798	-3.10473e-05	4e-05	0.0884045	0.132018	-0.00126504	4e-05	0.0911991	0.136495	-0.00117877	4e-05	0.0862924	0.137898	-0.000594142	4e-05
4e-05	0.181543	0.357277	0.037281	4e-05	0.190575	0.337572	0.0400053	4e-05	0.180025	0.355415	0.0389397	4e-05	0.170991	0.379456	0.0299265	4e-05	0.115453	0.217609	0.0360878	4e-05	0.124105	0.22147	0.0319805	4e-05	0.128583	0.208894	0.0247577	4e-05	0.123679	0.2264	0.0269799		4e-05	0.0897669	0.135798	-3.10473e-05	4e-05	0.0884045	0.132018	-0.00126504	4e-05	0.0911991	0.136495	-0.00117877	4e-05	0.0862924	0.137898	-0.000594142	4e-05
4.5e-05	0.168998	0.355834	0.0381912	4.5e-05	0.183508	0.335216	0.0414259	4.5e-05	0.171861	0.355065	0.0374365	4.5e-05	0.161089	0.381196	0.030339	4.5e-05	0.10857	0.223862	0.0369859	4.5e-05	0.115921	0.216819	0.0287872	4.5e-05	0.119182	0.200961	0.0276983	4.5e-05	0.120914	0.220593	0.0277184		4.5e-05	0.0808301	0.132484	-0.00115617	4.5e-05	0.0861485	0.132076	-0.0017488	4.5e-05	0.0853344	0.135237	-0.00143284	4.5e-05	0.0852671	0.133201	0.00145277	4.5e-05
5e-05	0.169526	0.35403	0.0340982	5e-05	0.181715	0.33372	0.0399774	5e-05	0.173728	0.348712	0.0402204	5e-05	0.159412	0.374105	0.0303048	5e-05	0.104626	0.214127	0.0335741	5e-05	0.115723	0.215735	0.031985	5e-05	0.116646	0.203238	0.0276475	5e-05	0.120365	0.222541	0.0280556		5e-05	0.0807761	0.130766	-0.00200556	5e-05	0.0815492	0.132381	-0.00108292	5e-05	0.0854966	0.133295	0.000283099	5e-05	0.081356	0.131643	5.11262e-05	5e-05
5.5e-05	0.164789	0.351206	0.0345904	5.5e-05	0.178384	0.334105	0.0417095	5.5e-05	0.17074	0.352844	0.0385885	5.5e-05	0.157432	0.37453	0.0305233	5.5e-05	0.105386	0.210348	0.0353496	5.5e-05	0.110603	0.219174	0.0298151	5.5e-05	0.117988	0.201539	0.0279278	5.5e-05	0.120489	0.22506	0.0263655		5.5e-05	0.0739258	0.130971	-0.00161415	5.5e-05	0.0820072	0.12936	-0.000939054	5.5e-05	0.0804195	0.132628	-0.00143889	5.5e-05	0.0825161	0.13311	-0.000204393	5.5e-05
6e-05	0.158151	0.352665	0.0344229	6e-05	0.175524	0.330758	0.0423327	6e-05	0.169585	0.34223	0.0430237	6e-05	0.15127	0.372028	0.0301535	6e-05	0.0956028	0.21068	0.0374541	6e-05	0.110109	0.209069	0.0341118	6e-05	0.118329	0.197687	0.0253057	6e-05	0.112787	0.219918	0.0265844		6e-05	0.0701322	0.130949	-0.000322262	6e-05	0.0774624	0.128496	-0.00378719	6e-05	0.0840559	0.132152	-1.93513e-05	6e-05	0.078986	0.133134	0.00145963	6e-05
6e-05	0.158151	0.352665	0.0344229	6e-05	0.175524	0.330758	0.0423327	6e-05	0.169585	0.34223	0.0430237	6e-05	0.15127	0.372028	0.0301535	6e-05	0.0956028	0.21068	0.0374541	6e-05	0.110109	0.209069	0.0341118	6e-05	0.118329	0.197687	0.0253057	6e-05	0.112787	0.219918	0.0265844		6e-05	0.0701322	0.130949	-0.000322262	6e-05	0.0774624	0.128496	-0.00378719	6e-05	0.0840559	0.132152	-1.93513e-05	6e-05	0.078986	0.133134	0.00145963	6e-05
6.5e-05	0.157063	0.345574	0.0362868	6.5e-05	0.176833	0.325187	0.0421738	6.5e-05	0.160378	0.344782	0.0400699	6.5e-05	0.150954	0.368049	0.0309239	6.5e-05	0.103977	0.220157	0.0372676	6.5e-05	0.109754	0.214228	0.0329454	6.5e-05	0.115529	0.195628	0.023926	6.5e-05	0.111591	0.221971	0.0237056		6.5e-05	0.0725767	0.129747	0.00133106	6.5e-05	0.0716097	0.127646	-0.00157004	6.5e-05	0.075957	0.131896	-0.000870043	6.5e-05	0.075299	0.132683	-0.000645467	6.5e-05
7e-05	0.154927	0.345842	0.0386776	7e-05	0.163668	0.327151	0.040148	7e-05	0.15217	0.346353	0.0435886	7e-05	0.145597	0.363917	0.0293008	7e-05	0.0954297	0.212708	0.0362524	7e-05	0.107461	0.21077	0.0338177	7e-05	0.111163	0.196258	0.0259781	7e-05	0.112565	0.217254	0.0274672		7e-05	0.0704578	0.127644	0.000327657	7e-05	0.0724327	0.124812	-0.000302324	7e-05	0.0729354	0.128188	-0.000273255	7e-05	0.0758203	0.131014	0.000960045	7e-05
7.5e-05	0.156237	0.341468	0.0365463	7.5e-05	0.171423	0.323284	0.0416405	7.5e-05	0.164077	0.339334	0.0386011	7.5e-05	0.142788	0.366291	0.0296163	7.5e-05	0.0940389	0.207487	0.0336733	7.5e-05	0.109458	0.21514	0.0297882	7.5e-05	0.110496	0.19298	0.0239722	7.5e-05	0.110708	0.215314	0.0254014		7.5e-05	0.0674988	0.12836	0.000695468	7.5e-05	0.0747054	0.123961	-0.00221822	7.5e-05	0.0731981	0.127885	-0.000333134	7.5e-05	0.0657283	0.129969	-0.000269876	7.5e-05
8e-05	0.150432	0.339808	0.0354036	8e-05	0.164511	0.321514	0.0413088	8e-05	0.15725	0.33748	0.039809	8e-05	0.139107	0.361233	0.0280848	8e-05	0.097075	0.207356	0.0353903	8e-05	0.103919	0.209364	0.0306851	8e-05	0.10842	0.195385	0.0260839	8e-05	0.108247	0.215727	0.0270674		8e-05	0.0685915	0.127267	-0.000276901	8e-05	0.0733081	0.124306	-0.00157174	8e-05	0.0714275	0.127389	-3.01228e-05	8e-05	0.0679368	0.128116	0.000487054	8e-05
8e-05	0.150432	0.339808	0.0354036	8e-05	0.164511	0.321514	0.0413088	8e-05	0.15725	0.33748	0.039809	8e-05	0.139107	0.361233	0.0280848	8e-05	0.097075	0.207356	0.0353903	8e-05	0.103919	0.209364	0.0306851	8e-05	0.10842	0.195385	0.0260839	8e-05	0.108247	0.215727	0.0270674		8e-05	0.0685915	0.127267	-0.000276901	8e-05	0.0733081	0.124306	-0.00157174	8e-05	0.0714275	0.127389	-3.01228e-05	8e-05	0.0679368	0.128116	0.000487054	8e-05
0.0001	0.143133	0.333507	0.0346816	0.0001	0.15647	0.316942	0.0409101	0.0001	0.146831	0.334501	0.0383738	0.0001	0.135111	0.354003	0.0293529	0.0001	0.0953441	0.207748	0.0336838	0.0001	0.0988523	0.206696	0.0322938	0.0001	0.10431	0.189852	0.0249222	0.0001	0.100338	0.210246	0.026821		0.0001	0.0637145	0.123365	-0.00118624	0.0001	0.066458	0.121341	-0.0017034	0.0001	0.0649582	0.125306	-9.15827e-05	0.0001	0.063435	0.125365	-0.000139115	0.0001
0.00012	0.13481	0.327372	0.0353415	0.00012	0.150768	0.310585	0.0412515	0.00012	0.140116	0.325368	0.0389824	0.00012	0.129592	0.347604	0.0278638	0.00012	0.0915226	0.202955	0.0316714	0.00012	0.0947958	0.204311	0.0332997	0.00012	0.101155	0.188318	0.0268897	0.00012	0.09937	0.207418	0.0254		0.00012	0.0587591	0.121373	-0.00150615	0.00012	0.0615622	0.117699	-0.00167761	0.00012	0.0636663	0.122608	-0.000328589	0.00012	0.0585517	0.122779	0.00060005	0.00012
0.00014	0.134335	0.322492	0.0358579	0.00014	0.142985	0.304839	0.0411582	0.00014	0.135059	0.320806	0.0389082	0.00014	0.121868	0.344066	0.028594	0.00014	0.0886049	0.199267	0.0337231	0.00014	0.0925463	0.201653	0.0304002	0.00014	0.0979081	0.184783	0.0244455	0.00014	0.0983875	0.202089	0.0269193		0.00014	0.0569434	0.117101	0.000364394	0.00014	0.0612395	0.115711	-0.000339657	0.00014	0.0592236	0.11875	1.8072e-05	0.00014	0.0581626	0.120277	0.000328854	0.00014
0.00016	0.130334	0.318223	0.0361106	0.00016	0.138132	0.298506	0.0394361	0.00016	0.131618	0.316418	0.0373814	0.00016	0.118976	0.33735	0.028634	0.00016	0.0842037	0.194927	0.0327155	0.00016	0.0908267	0.196501	0.0301728	0.00016	0.0933211	0.181213	0.0248887	0.00016	0.0897152	0.202029	0.0260917		0.00016	0.0534531	0.115194	-0.00230054	0.00016	0.0566617	0.112723	-0.000893695	0.00016	0.0564176	0.114911	-0.000733148	0.00016	0.0549017	0.117013	7.44719e-05	0.00016
0.00016	0.130334	0.318223	0.0361106	0.00016	0.138132	0.298506	0.0394361	0.00016	0.131618	0.316418	0.0373814	0.00016	0.118976	0.33735	0.028634	0.00016	0.0842037	0.194927	0.0327155	0.00016	0.0908267	0.196501	0.0301728	0.00016	0.0933211	0.181213	0.0248887	0.00016	0.0897152	0.202029	0.0260917		0.00016	0.0534531	0.115194	-0.00230054	0.00016	0.0566617	0.112723	-0.000893695	0.00016	0.0564176	0.114911	-0.000733148	0.00016	0.0549017	0.117013	7.44719e-05	0.00016
0.00018	0.125394	0.309977	0.0349412	0.00018	0.135223	0.293165	0.0405832	0.00018	0.129292	0.311735	0.0378625	0.00018	0.111491	0.331355	0.0280852	0.00018	0.0804529	0.191778	0.032884	0.00018	0.0875739	0.192332	0.028021	0.00018	0.0940408	0.177507	0.0248316	0.00018	0.0899735	0.196231	0.0271689		0.00018	0.0503912	0.111004	-0.000379191	0.00018	0.0551267	0.109014	-0.00047861	0.00018	0.053223	0.112631	-0.00149966	0.00018	0.0519524	0.115199	0.00154516	0.00018
0.0002	0.120582	0.309001	0.0355913	0.0002	0.129526	0.291685	0.0395516	0.0002	0.122383	0.306543	0.0387837	0.0002	0.112129	0.324876	0.0294148	0.0002	0.0799271	0.188006	0.0313791	0.0002	0.0853909	0.18914	0.0316882	0.0002	0.0934331	0.17563	0.0247167	0.0002	0.0878333	0.196236	0.0252173		0.0002	0.0522854	0.108811	-0.000421579	0.0002	0.0531323	0.107401	-0.000523582	0.0002	0.0533755	0.111045	-0.000233532	0.0002	0.0500177	0.112815	0.00134439	0.0002
0.00022	0.120456	0.302548	0.0345652	0.00022	0.131743	0.287772	0.0390253	0.00022	0.123935	0.29849	0.0364409	0.00022	0.104084	0.322796	0.0287697	0.00022	0.0796319	0.186924	0.0349209	0.00022	0.0827247	0.189208	0.0293527	0.00022	0.0886346	0.174365	0.0259725	0.00022	0.0878292	0.193306	0.0253007		0.00022	0.0471178	0.107253	3.0994e-05	0.00022	0.0538329	0.105468	-0.000656156	0.00022	0.0513203	0.109422	-0.00117687	0.00022	0.0487146	0.110085	0.000703943	0.00022
0.00024	0.117014	0.299626	0.0350155	0.00024	0.125388	0.280945	0.0394856	0.00024	0.119372	0.300024	0.0373149	0.00024	0.103486	0.319386	0.0284427	0.00024	0.0793549	0.185506	0.0328963	0.00024	0.0798441	0.182454	0.030025	0.00024	0.088725	0.170916	0.0239283	0.00024	0.0885294	0.190231	0.0264877		0.00024	0.0476037	0.105685	-0.000689409	0.00024	0.0502553	0.102866	-9.68028e-05	0.00024	0.0459791	0.106873	-0.000952229	0.00024	0.0485168	0.108155	0.000766786	0.00024
0.00024	0.117014	0.299626	0.0350155	0.00024	0.125388	0.280945	0.0394856	0.00024	0.119372	0.300024	0.0373149	0.00024	0.103486	0.319386	0.0284427	0.00024	0.0793549	0.185506	0.0328963	0.00024	0.0798441	0.182454	0.030025	0.00024	0.088725	0.170916	0.0239283	0.00024	0.0885294	0.190231	0.0264877		0.00024	0.0476037	0.105685	-0.000689409	0.00024	0.0502553	0.102866	-9.68028e-05	0.00024	0.0459791	0.106873	-0.000952229	0.00024	0.0485168	0.108155	0.000766786	0.00024
0.00026	0.114141	0.297326	0.0350601	0.00026	0.12729	0.277679	0.0368612	0.00026	0.116199	0.296865	0.0350448	0.00026	0.103473	0.316662	0.029739	0.00026	0.0754215	0.185821	0.0327264	0.00026	0.0817926	0.182985	0.0296506	0.00026	0.0836144	0.169065	0.0237087	0.00026	0.08575	0.187104	0.0252937		0.00026	0.0456595	0.103161	-0.000295067	0.00026	0.0475162	0.102294	-0.000691274	0.00026	0.0488409	0.104066	-0.000874463	0.00026	0.0453845	0.106598	0.000393443	0.00026
0.00028	0.110219	0.292704	0.0346612	0.00028	0.123463	0.276652	0.0386928	0.00028	0.114918	0.29387	0.0364864	0.00028	0.0997428	0.314099	0.0275139	0.00028	0.075553	0.181803	0.0315983	0.00028	0.0782661	0.180708	0.0278613	0.00028	0.0842668	0.167074	0.0249601	0.00028	0.0782093	0.187806	0.0246836		0.00028	0.0467928	0.102175	-5.96192e-05	0.00028	0.0464053	0.0996105	-0.00178961	0.00028	0.0474709	0.101989	-0.000982439	0.00028	0.0452287	0.103857	0.000532103	0.00028
0.0003	0.108224	0.290603	0.0347102	0.0003	0.121079	0.271757	0.0378905	0.0003	0.111426	0.289592	0.0363696	0.0003	0.097335	0.307332	0.0274486	0.0003	0.0729343	0.177075	0.0324851	0.0003	0.0761718	0.178763	0.0292525	0.0003	0.0817054	0.162822	0.0240294	0.0003	0.0806477	0.1847	0.026278		0.0003	0.0439147	0.0995858	-0.00145401	0.0003	0.0460594	0.0985954	-0.00123515	0.0003	0.0459311	0.10041	-0.000905628	0.0003	0.0439507	0.102097	0.000121961	0.0003
0.00032	0.107962	0.286033	0.0346225	0.00032	0.117225	0.268937	0.0382153	0.00032	0.111286	0.286868	0.0359472	0.00032	0.0962953	0.305575	0.0277897	0.00032	0.0737588	0.175806	0.0318466	0.00032	0.0770649	0.177323	0.0276687	0.00032	0.0818156	0.162416	0.0242898	0.00032	0.0790847	0.182394	0.0254181		0.00032	0.0431466	0.0978734	-0.000658705	0.00032	0.0443606	0.0961656	-0.00175254	0.00032	0.0452504	0.0991204	-0.00124798	0.00032	0.0433563	0.100661	-0.000365861	0.00032
0.00032	0.107962	0.286033	0.0346225	0.00032	0.117225	0.268937	0.0382153	0.00032	0.111286	0.286868	0.0359472	0.00032	0.0962953	0.305575	0.0277897	0.00032	0.0737588	0.175806	0.0318466	0.00032	0.0770649	0.177323	0.0276687	0.00032	0.0818156	0.162416	0.0242898	0.00032	0.0790847	0.182394	0.0254181		0.00032	0.0431466	0.0978734	-0.000658705	0.00032	0.0443606	0.0961656	-0.00175254	0.00032	0.0452504	0.0991204	-0.00124798	0.00032	0.0433563	0.100661	-0.000365861	0.00032
0.0004	0.10155	0.273618	0.0327723	0.0004	0.109938	0.255412	0.0373746	0.0004	0.103842	0.274724	0.0338324	0.0004	0.0892997	0.2936	0.0269015	0.0004	0.0703617	0.16919	0.0312556	0.0004	0.071087	0.168464	0.027707	0.0004	0.0768673	0.155845	0.0237044	0.0004	0.0764025	0.176146	0.025169		0.0004	0.0397828	0.0920357	-0.000860522	0.0004	0.0425299	0.0902432	-0.00122187	0.0004	0.0418744	0.0925646	-0.000887575	0.0004	0.0396842	0.0946379	0.000726705	0.0004
0.00048	0.096014	0.262455	0.0321178	0.00048	0.105667	0.245714	0.0368676	0.00048	0.0981353	0.263918	0.0338853	0.00048	0.0823866	0.283052	0.0260134	0.00048	0.0669435	0.161924	0.0296221	0.00048	0.0662939	0.164592	0.0277106	0.00048	0.0757527	0.151195	0.0231894	0.00048	0.0710629	0.169044	0.0242927		0.00048	0.0355781	0.0858891	-0.00099521	0.00048	0.0388629	0.084261	-0.000414119	0.00048	0.0386798	0.0870408	-0.000537912	0.00048	0.0369228	0.0884961	0.000845415	0.00048
0.00056	0.0923542	0.253749	0.0325613	0.00056	0.102318	0.236488	0.0360579	0.00056	0.0939365	0.254601	0.0336647	0.00056	0.0792753	0.273971	0.0250493	0.00056	0.0637845	0.156702	0.0289285	0.00056	0.0650012	0.157404	0.0274729	0.00056	0.0730411	0.144552	0.0236165	0.00056	0.0695984	0.16242	0.0234489		0.00056	0.0336913	0.0819121	-0.00132	0.00056	0.0368894	0.0795968	-0.00108714	0.00056	0.0370712	0.0822078	-0.000553383	0.00056	0.0342182	0.0836647	4.49926e-05	0.00056
0.00064	0.0863979	0.245591	0.0319793	0.00064	0.0992749	0.226847	0.0349712	0.00064	0.0878134	0.246564	0.0340261	0.00064	0.0749868	0.265577	0.0246443	0.00064	0.0612302	0.151894	0.0280257	0.00064	0.0620429	0.15116	0.0270381	0.00064	0.0704726	0.139206	0.0221204	0.00064	0.0666246	0.157387	0.0229925		0.00064	0.0326813	0.077245	-0.000960026	0.00064	0.0351524	0.0753273	-0.000839514	0.00064	0.0337142	0.0780759	-0.00160182	0.00064	0.0327642	0.0789435	0.000323702	0.00064
0.00064	0.0863979	0.245591	0.0319793	0.00064	0.0992749	0.226847	0.0349712	0.00064	0.0878134	0.246564	0.0340261	0.00064	0.0749868	0.265577	0.0246443	0.00064	0.0612302	0.151894	0.0280257	0.00064	0.0620429	0.15116	0.0270381	0.00064	0.0704726	0.139206	0.0221204	0.00064	0.0666246	0.157387	0.0229925		0.00064	0.0326813	0.077245	-0.000960026	0.00064	0.0351524	0.0753273	-0.000839514	0.00064	0.0337142	0.0780759	-0.00160182	0.00064	0.0327642	0.0789435	0.000323702	0.00064
0.00072	0.0831272	0.2382	0.0311345	0.00072	0.0956089	0.219817	0.03401	0.00072	0.0852315	0.239023	0.0323987	0.00072	0.0712495	0.257383	0.0235041	0.00072	0.0605514	0.14642	0.0271634	0.00072	0.0617745	0.146376	0.0256358	0.00072	0.0688409	0.134576	0.0220527	0.00072	0.0646528	0.152083	0.0227689		0.00072	0.0308628	0.0733505	-0.00107159	0.00072	0.0342339	0.071755	-0.000602058	0.00072	0.0324381	0.0745726	-0.00121087	0.00072	0.0310503	0.0752876	0.000771207	0.00072
0.0008	0.0812522	0.229699	0.0305395	0.0008	0.0928893	0.212547	0.0336449	0.0008	0.0831046	0.229525	0.0315944	0.0008	0.0702609	0.249853	0.0238721	0.0008	0.0569256	0.143521	0.0269938	0.0008	0.0601635	0.14409	0.0261385	0.0008	0.0655651	0.131576	0.0203804	0.0008	0.0618688	0.149434	0.0217747		0.0008	0.0294782	0.07014	-0.000413706	0.0008	0.0321378	0.0685001	-0.000850854	0.0008	0.031994	0.0717806	-0.000621673	0.0008	0.0287271	0.0725354	0.00047621	0.0008
0.00088	0.0785857	0.223706	0.0301568	0.00088	0.0882602	0.20518	0.0323668	0.00088	0.0794838	0.223212	0.0313716	0.00088	0.0686145	0.242106	0.0234432	0.00088	0.0563067	0.138703	0.0258955	0.00088	0.0583347	0.139715	0.0252953	0.00088	0.0621285	0.127428	0.0206788	0.00088	0.0600227	0.144994	0.0207943		0.00088	0.0272259	0.0680777	-0.000546151	0.00088	0.0308436	0.0649837	-0.000832357	0.00088	0.0298494	0.0683712	-0.000829499	0.00088	0.0275438	0.0694216	-0.000100694	0.00088
0.00096	0.0754876	0.217732	0.0290873	0.00096	0.0860386	0.199796	0.0318731	0.00096	0.0788481	0.217823	0.0300293	0.00096	0.0645046	0.235782	0.0230799	0.00096	0.0539546	0.134944	0.0255367	0.00096	0.0557783	0.136289	0.0262532	0.00096	0.0628191	0.123493	0.0201939	0.00096	0.0582146	0.140844	0.0211345		0.00096	0.0256162	0.0651311	-0.000893912	0.00096	0.0286618	0.0630869	-0.00130853	0.00096	0.0285117	0.0657344	-0.0013222	0.00096	0.0268225	0.0666634	0.000548401	0.00096
0.00096	0.0754876	0.217732	0.0290873	0.00096	0.0860386	0.199796	0.0318731	0.00096	0.0788481	0.217823	0.0300293	0.00096	0.0645046	0.235782	0.0230799	0.00096	0.0539546	0.134944	0.0255367	0.00096	0.0557783	0.136289	0.0262532	0.00096	0.0628191	0.123493	0.0201939	0.00096	0.0582146	0.140844	0.0211345		0.00096	0.0256162	0.0651311	-0.000893912	0.00096	0.0286618	0.0630869	-0.00130853	0.00096	0.0285117	0.0657344	-0.0013222	0.00096	0.0268225	0.0666634	0.000548401	0.00096
0.00104	0.073942	0.212712	0.0282155	0.00104	0.0824965	0.192755	0.031341	0.00104	0.0762613	0.211192	0.029877	0.00104	0.0622862	0.230262	0.02238	0.00104	0.0523576	0.13211	0.0243574	0.00104	0.0563438	0.133585	0.0254968	0.00104	0.060594	0.120159	0.0195601	0.00104	0.0568351	0.136676	0.0198757		0.00104	0.0254961	0.0626249	-0.000684671	0.00104	0.0269597	0.0599016	-0.000305434	0.00104	0.0270627	0.0632426	-0.000982634	0.00104	0.0243098	0.0637974	0.000623072	0.00104
0.00112	0.0705837	0.205617	0.0283052	0.00112	0.0802873	0.187829	0.0306565	0.00112	0.0746849	0.206698	0.0305233	0.00112	0.0608069	0.225343	0.0221721	0.00112	0.0512274	0.130344	0.0245247	0.00112	0.0538385	0.129037	0.0253553	0.00112	0.0584297	0.117152	0.0198913	0.00112	0.0551133	0.134242	0.0205208		0.00112	0.023477	0.0597203	-3.97706e-05	0.00112	0.0271908	0.0580121	-0.000403567	0.00112	0.0260036	0.0609071	-0.000867323	0.00112	0.0233327	0.061527	0.00099676	0.00112
0.0012	0.0702068	0.201269	0.0280466	0.0012	0.0775978	0.184111	0.02961	0.0012	0.0720842	0.201313	0.0283614	0.0012	0.0596727	0.218933	0.0220648	0.0012	0.0493779	0.125458	0.0224803	0.0012	0.0508376	0.126858	0.0241545	0.0012	0.056548	0.114233	0.0198831	0.0012	0.0549707	0.129572	0.0201735		0.0012	0.023828	0.0578228	-0.00103116	0.0012	0.0264192	0.0561885	-0.00064013	0.0012	0.0243487	0.0584218	-0.00094588	0.0012	0.0234946	0.0591629	0.00130669	0.0012
0.00128	0.0682703	0.19632	0.0274159	0.00128	0.0758613	0.178324	0.0292038	0.00128	0.0703983	0.197247	0.0285616	0.00128	0.0577085	0.214341	0.0212046	0.00128	0.0486279	0.123749	0.0231213	0.00128	0.0504635	0.123755	0.0240623	0.00128	0.0547346	0.112144	0.0194854	0.00128	0.0526747	0.126648	0.0197879		0.00128	0.0223689	0.0559591	-0.00056487	0.00128	0.0255289	0.0543596	-0.000801974	0.00128	0.024734	0.05649	-0.00102462	0.00128	0.0217177	0.0572018	0.000810015	0.00128
0.00128	0.0682703	0.19632	0.0274159	0.00128	0.0758613	0.178324	0.0292038	0.00128	0.0703983	0.197247	0.0285616	0.00128	0.0577085	0.214341	0.0212046	0.00128	0.0486279	0.123749	0.0231213	0.00128	0.0504635	0.123755	0.0240623	0.00128	0.0547346	0.112144	0.0194854	0.00128	0.0526747	0.126648	0.0197879		0.00128	0.0223689	0.0559591	-0.00056487	0.00128	0.0255289	0.0543596	-0.000801974	0.00128	0.024734	0.05649	-0.00102462	0.00128	0.0217177	0.0572018	0.000810015	0.00128
0.0016	0.0623612	0.179959	0.0256632	0.0016	0.0695557	0.162481	0.0276416	0.0016	0.0634816	0.181342	0.0272681	0.0016	0.0521158	0.19718	0.0196602	0.0016	0.0457645	0.113264	0.0210095	0.0016	0.0459648	0.113601	0.0227228	0.0016	0.0508371	0.102694	0.0187225	0.0016	0.0489444	0.11635	0.0179176		0.0016	0.0194824	0.049166	-0.000816366	0.0016	0.0225328	0.0481802	-0.000388734	0.0016	0.0213832	0.0495317	-0.000645884	0.0016	0.0190426	0.0502918	0.000952642	0.0016
0.00192	0.0572056	0.165909	0.0248763	0.00192	0.0651259	0.149189	0.026325	0.00192	0.0601565	0.168246	0.0257972	0.00192	0.046901	0.183162	0.0181083	0.00192	0.0411309	0.104799	0.0183916	0.00192	0.0419789	0.104481	0.0216331	0.00192	0.0477396	0.0947962	0.0170921	0.00192	0.0455683	0.10772	0.0169696		0.00192	0.0169034	0.0438841	-0.00065748	0.00192	0.019057	0.0431784	-0.000104835	0.00192	0.0188711	0.0445849	-0.000390429	0.00192	0.0166115	0.045046	0.000443126	0.00192
0.00224	0.0530361	0.154503	0.0236663	0.00224	0.058894	0.13867	0.0247701	0.00224	0.0560068	0.155768	0.0244782	0.00224	0.0428041	0.171284	0.017051	0.00224	0.0385328	0.0981908	0.0172633	0.00224	0.0398484	0.0976824	0.0204148	0.00224	0.0440624	0.0880026	0.0161759	0.00224	0.0409598	0.0992651	0.016214		0.00224	0.0153784	0.0398807	-0.000476338	0.00224	0.0184611	0.0395924	-0.000613153	0.00224	0.0173382	0.0404427	-0.000647338	0.00224	0.0150913	0.0409719	0.000806225	0.00224
0.00256	0.0495892	0.144459	0.0228447	0.00256	0.0553042	0.129265	0.0235076	0.00256	0.051897	0.1454	0.0236279	0.00256	0.0400876	0.161198	0.0161063	0.00256	0.0365156	0.091058	0.0156016	0.00256	0.0372033	0.0921032	0.0195496	0.00256	0.0420301	0.0830818	0.0152174	0.00256	0.0386931	0.094274	0.0152153		0.00256	0.0141291	0.0370245	-0.000530646	0.00256	0.0166624	0.0361282	-0.000276408	0.00256	0.0160151	0.0358562	-0.000855075	0.00256	0.0140358	0.0369935	0.000581285	0.00256
0.00256	0.0495892	0.144459	0.0228447	0.00256	0.0553042	0.129265	0.0235076	0.00256	0.051897	0.1454	0.0236279	0.00256	0.0400876	0.161198	0.0161063	0.00256	0.0365156	0.091058	0.0156016	0.00256	0.0372033	0.0921032	0.0195496	0.00256	0.0420301	0.0830818	0.0152174	0.00256	0.0386931	0.094274	0.0152153		0.00256	0.0141291	0.0370245	-0.000530646	0.00256	0.0166624	0.0361282	-0.000276408	0.00256	0.0160151	0.0358562	-0.000855075	0.00256	0.0140358	0.0369935	0.000581285	0.00256
0.00288	0.0465924	0.136586	0.0213672	0.00288	0.0523383	0.120656	0.0225463	0.00288	0.0483408	0.137485	0.0220858	0.00288	0.0370346	0.153142	0.013796	0.00288	0.0341213	0.0865994	0.0150687	0.00288	0.0341647	0.0873285	0.0186555	0.00288	0.0397227	0.0775119	0.0144025	0.00288	0.0363832	0.0888422	0.0141476		0.00288	0.0132722	0.0344047	-0.0005205	0.00288	0.0152364	0.0335351	-0.000800914	0.00288	0.0152176	0.033311	-0.000720242	0.00288	0.0121303	0.0342445	0.000261061	0.00288
0.0032	0.0438723	0.129251	0.0204086	0.0032	0.0478798	0.11298	0.0223232	0.0032	0.0457747	0.129543	0.0210237	0.0032	0.0355536	0.145959	0.0131186	0.0032	0.0334283	0.0825869	0.0145489	0.0032	0.0336612	0.082221	0.0178604	0.0032	0.0374772	0.0734599	0.0138753	0.0032	0.0339058	0.0841156	0.0134779		0.0032	0.0119178	0.0321625	-0.000774735	0.0032	0.0143119	0.0308752	-0.000437933	0.0032	0.0138571	0.0303491	-0.000320285	0.0032	0.0115316	0.0323252	6.09999e-05	0.0032
0.00352	0.0407179	0.122401	0.0199782	0.00352	0.0455371	0.105117	0.021087	0.00352	0.0430928	0.123024	0.0202969	0.00352	0.0327382	0.13976	0.0125732	0.00352	0.031582	0.0785887	0.0134799	0.00352	0.0325567	0.0788962	0.0176165	0.00352	0.0354825	0.0702074	0.0133092	0.00352	0.032898	0.0795438	0.013003		0.00352	0.0109631	0.0297742	-0.000260065	0.00352	0.0133791	0.0288774	-0.000587764	0.00352	0.012975	0.0282108	-0.000361039	0.00352	0.0115044	0.0296704	0.00047189	0.00352
0.00384	0.0391858	0.116993	0.0192095	0.00384	0.043774	0.099192	0.0201114	0.00384	0.0411509	0.116351	0.0202933	0.00384	0.0310158	0.133769	0.0113211	0.00384	0.029494	0.0751916	0.0135348	0.00384	0.0306834	0.0757777	0.0171302	0.00384	0.0341703	0.0660253	0.0131662	0.00384	0.0303757	0.0772455	0.0127594		0.00384	0.00989031	0.0278549	-0.000505197	0.00384	0.0125945	0.0271266	-0.000296947	0.00384	0.0127102	0.026324	-0.000539211	0.00384	0.00946687	0.0278633	0.000666304	0.00384
0.00384	0.0391858	0.116993	0.0192095	0.00384	0.043774	0.099192	0.0201114	0.00384	0.0411509	0.116351	0.0202933	0.00384	0.0310158	0.133769	0.0113211	0.00384	0.029494	0.0751916	0.0135348	0.00384	0.0306834	0.0757777	0.0171302	0.00384	0.0341703	0.0660253	0.0131662	0.00384	0.0303757	0.0772455	0.0127594		0.00384	0.00989031	0.0278549	-0.000505197	0.00384	0.0125945	0.0271266	-0.000296947	0.00384	0.0127102	0.026324	-0.000539211	0.00384	0.00946687	0.0278633	0.000666304	0.00384
0.00416	0.0374436	0.110878	0.0185742	0.00416	0.0417738	0.093124	0.0196074	0.00416	0.0394203	0.110076	0.018846	0.00416	0.0297531	0.127995	0.0106777	0.00416	0.0272469	0.0731545	0.0125945	0.00416	0.0294573	0.0715031	0.0171136	0.00416	0.0328138	0.0624069	0.0124514	0.00416	0.0299856	0.073193	0.0115734		0.00416	0.0104401	0.0264718	-0.000576155	0.00416	0.0127747	0.0253603	-4.41127e-05	0.00416	0.0118185	0.0245255	-0.000529159	0.00416	0.00882954	0.0264959	0.000748389	0.00416
0.00448	0.0352851	0.106253	0.0173781	0.00448	0.0393708	0.0893287	0.0185138	0.00448	0.0370343	0.104478	0.0188838	0.00448	0.0271202	0.12218	0.0106484	0.00448	0.0264903	0.0692768	0.0120536	0.00448	0.0284323	0.0697276	0.0162974	0.00448	0.0303647	0.059682	0.0122728	0.00448	0.0281242	0.0702782	0.0111469		0.00448	0.00909978	0.0255464	-0.000458685	0.00448	0.0113797	0.0238981	-0.000108558	0.00448	0.0101647	0.0225213	-0.000801521	0.00448	0.00879452	0.0252497	0.000741191	0.00448
0.0048	0.0325307	0.101288	0.0161085	0.0048	0.0380558	0.0850337	0.0177212	0.0048	0.0360739	0.0978092	0.0174853	0.0048	0.0275682	0.116651	0.0109369	0.0048	0.0259269	0.0653844	0.0118615	0.0048	0.0262109	0.06758	0.0153477	0.0048	0.0294116	0.0573009	0.0114368	0.0048	0.0276632	0.067736	0.0109477		0.0048	0.00924419	0.0239775	-0.00034272	0.0048	0.0108105	0.0227526	-0.000123523	0.0048	0.00957314	0.0216434	-0.000396054	0.0048	0.00757326	0.0239764	0.000560233	0.0048
0.00512	0.0312219	0.0977627	0.016072	0.00512	0.0368114	0.0812972	0.0171879	0.00512	0.0353341	0.094848	0.0175672	0.00512	0.026348	0.112639	0.0107495	0.00512	0.0243362	0.0632924	0.0110754	0.00512	0.0254519	0.0649512	0.0151904	0.00512	0.0288639	0.0552082	0.0113145	0.00512	0.0263098	0.0656072	0.0103393		0.00512	0.00871519	0.0228158	-0.000601458	0.00512	0.0108581	0.0217556	-0.000145655	0.00512	0.00922073	0.0204283	-0.000851507	0.00512	0.00753828	0.0232859	0.000370171	0.00512
0.00512	0.0312219	0.0977627	0.016072	0.00512	0.0368114	0.0812972	0.0171879	0.00512	0.0353341	0.094848	0.0175672	0.00512	0.026348	0.112639	0.0107495	0.00512	0.0243362	0.0632924	0.0110754	0.00512	0.0254519	0.0649512	0.0151904	0.00512	0.0288639	0.0552082	0.0113145	0.00512	0.0263098	0.0656072	0.0103393		0.00512	0.00871519	0.0228158	-0.000601458	0.00512	0.0108581	0.0217556	-0.000145655	0.00512	0.00922073	0.0204283	-0.000851507	0.00512	0.00753828	0.0232859	0.000370171	0.00512
0.0064	0.0263507	0.0847731	0.0139389	0.0064	0.0317961	0.0685667	0.015718	0.0064	0.0296488	0.0833345	0.0164977	0.0064	0.0226052	0.0972624	0.00980928	0.0064	0.0216868	0.0544264	0.00901503	0.0064	0.0218053	0.055638	0.0136377	0.0064	0.0250001	0.0476937	0.00976258	0.0064	0.0231042	0.0582056	0.00864551		0.0064	0.00664361	0.0186513	-0.000912681	0.0064	0.00931711	0.0179324	-0.000305957	0.0064	0.0070873	0.0164254	-0.00129999	0.0064	0.00518957	0.0201282	0.00050261	0.0064
0.00768	0.0220935	0.0727214	0.0126331	0.00768	0.0281911	0.0608447	0.0141502	0.00768	0.0264576	0.0771176	0.0140298	0.00768	0.0180968	0.0853335	0.00841643	0.00768	0.0192184	0.047997	0.0088192	0.00768	0.0201235	0.0496537	0.0127275	0.00768	0.0221208	0.0421389	0.00831896	0.00768	0.0196468	0.0525413	0.00759802		0.00768	0.00578634	0.0163777	-0.000447493	0.00768	0.00752687	0.0154075	-0.000757836	0.00768	0.00671142	0.0132397	-0.00147597	0.00768	0.00484703	0.0167508	-0.000201419	0.00768
0.00896	0.0192121	0.0630972	0.011576	0.00896	0.0240253	0.0541313	0.0131955	0.00896	0.0208908	0.0709767	0.0124663	0.00896	0.0156725	0.0776193	0.00738761	0.00896	0.0177306	0.0447289	0.00931983	0.00896	0.0182606	0.0434142	0.0115066	0.00896	0.0200311	0.0364738	0.00733015	0.00896	0.0176212	0.0475928	0.00683089		0.00896	0.00389933	0.0144159	-0.00116426	0.00896	0.00688299	0.012731	-0.000877458	0.00896	0.00556366	0.0110427	-0.000966782	0.00896	0.00484687	0.0141	-5.83038e-05	0.00896
0.01024	0.0177587	0.0551732	0.00988387	0.01024	0.0212647	0.0471103	0.0126606	0.01024	0.0175607	0.0660853	0.0112595	0.01024	0.0138279	0.0722711	0.006545	0.01024	0.014637	0.0405808	0.00935341	0.01024	0.015938	0.0398675	0.0108696	0.01024	0.0174725	0.0309396	0.00653133	0.01024	0.0150766	0.0414708	0.00550106		0.01024	0.00366709	0.012737	-0.000924582	0.01024	0.00693662	0.0117437	-0.000876761	0.01024	0.00445654	0.00897231	-0.000558396	0.01024	0.00350145	0.0123719	2.53733e-05	0.01024
0.01024	0.0177587	0.0551732	0.00988387	0.01024	0.0212647	0.0471103	0.0126606	0.01024	0.0175607	0.0660853	0.0112595	0.01024	0.0138279	0.0722711	0.006545	0.01024	0.014637	0.0405808	0.00935341	0.01024	0.015938	0.0398675	0.0108696	0.01024	0.0174725	0.0309396	0.00653133	0.01024	0.0150766	0.0414708	0.00550106		0.01024	0.00366709	0.012737	-0.000924582	0.01024	0.00693662	0.0117437	-0.000876761	0.01024	0.00445654	0.00897231	-0.000558396	0.01024	0.00350145	0.0123719	2.53733e-05	0.01024
0.01152	0.016332	0.0494553	0.00860636	0.01152	0.0191944	0.0426764	0.0129998	0.01152	0.0163742	0.0602822	0.00954055	0.01152	0.0127305	0.0650572	0.00625542	0.01152	0.0129761	0.0369236	0.00804975	0.01152	0.0143182	0.037949	0.0103144	0.01152	0.0164952	0.028042	0.00615617	0.01152	0.0126907	0.0370518	0.00415041		0.01152	0.00403196	0.01114	-0.0010502	0.01152	0.00614543	0.0105018	-0.000304713	0.01152	0.00428842	0.00803473	-0.000688147	0.01152	0.00269518	0.0107944	-2.58263e-05	0.01152
0.0128	0.0155202	0.0457983	0.0074575	0.0128	0.0176048	0.0374739	0.0116836	0.0128	0.0150789	0.0532617	0.00768972	0.0128	0.0110809	0.0587281	0.00565842	0.0128	0.0124275	0.0339674	0.00795471	0.0128	0.0127804	0.0357819	0.00969451	0.0128	0.0159457	0.026798	0.00593483	0.0128	0.0114232	0.0338529	0.00382891		0.0128	0.00390769	0.00939859	-0.00086711	0.0128	0.00538278	0.00971686	-0.000286441	0.0128	0.00393966	0.00731323	-0.000228712	0.0128	0.00369853	0.00974782	-3.61192e-05	0.0128
0.01408	0.0148239	0.0422656	0.00685949	0.01408	0.0165185	0.0345708	0.0109953	0.01408	0.0128	0.0475927	0.00655673	0.01408	0.00876621	0.0528198	0.00459228	0.01408	0.0114649	0.0318301	0.00689919	0.01408	0.0110359	0.0347288	0.00938956	0.01408	0.0150694	0.023734	0.00480257	0.01408	0.0105838	0.0298546	0.00344485		0.01408	0.00366508	0.00867197	-0.00109768	0.01408	0.00500236	0.00870249	-0.000152835	0.01408	0.00306032	0.00666123	-0.000121804	0.01408	0.00324585	0.00882556	-0.000795743	0.01408
0.01536	0.014008	0.0379845	0.00662311	0.01536	0.0165096	0.0327783	0.00985388	0.01536	0.0127548	0.0468137	0.00784665	0.01536	0.00828478	0.0500488	0.0050313	0.01536	0.0110683	0.0305858	0.00637207	0.01536	0.0106037	0.0330474	0.00888251	0.01536	0.0149794	0.0208163	0.00443555	0.01536	0.0105109	0.0274861	0.00301205		0.01536	0.00325241	0.00759439	-0.000312174	0.01536	0.0049767	0.00785665	-2.27599e-05	0.01536	0.00229773	0.00556162	-0.000529181	0.01536	0.00321272	0.00768692	-0.000704937	0.01536
0.01536	0.014008	0.0379845	0.00662311	0.01536	0.0165096	0.0327783	0.00985388	0.01536	0.0127548	0.0468137	0.00784665	0.01536	0.00828478	0.0500488	0.0050313	0.01536	0.0110683	0.0305858	0.00637207	0.01536	0.0106037	0.0330474	0.00888251	0.01536	0.0149794	0.0208163	0.00443555	0.01536	0.0105109	0.0274861	0.00301205		0.01536	0.00325241	0.00759439	-0.000312174	0.01536	0.0049767	0.00785665	-2.27599e-05	0.01536	0.00229773	0.00556162	-0.000529181	0.01536	0.00321272	0.00768692	-0.000704937	0.01536
0.01664	0.0127791	0.0364141	0.00635586	0.01664	0.0153909	0.0295364	0.00761228	0.01664	0.0128987	0.0490254	0.009309	0.01664	0.00734973	0.0497479	0.00526993	0.01664	0.0100781	0.0284268	0.00584725	0.01664	0.0104203	0.0320032	0.00937395	0.01664	0.0147331	0.0192538	0.00405505	0.01664	0.00984687	0.0253907	0.0021691		0.01664	0.00319956	0.00617564	-0.000576253	0.01664	0.0046407	0.00747183	-1.91149e-05	0.01664	0.00208928	0.00463884	-3.85496e-05	0.01664	0.00253011	0.00643031	-0.000424325	0.01664
0.01792	0.0120669	0.0351028	0.00640253	0.01792	0.0138528	0.0246399	0.00675116	0.01792	0.0122952	0.0486198	0.00947024	0.01792	0.0072061	0.0457663	0.00432754	0.01792	0.00954048	0.0257153	0.0060013	0.01792	0.0101346	0.030826	0.00895111	0.01792	0.0143503	0.0173435	0.00419665	0.01792	0.00910886	0.0235282	0.00175968		0.01792	0.00191265	0.00509824	-0.000654126	0.01792	0.00384628	0.00757052	-0.000458699	0.01792	0.00139933	0.00473657	0.000225087	0.01792	0.00205594	0.00619835	0.000177663	0.01792
0.0192	0.012112	0.0325163	0.00639026	0.0192	0.0130484	0.021819	0.00593269	0.0192	0.0109984	0.0478148	0.0112914	0.0192	0.00653631	0.0411654	0.0041188	0.0192	0.00958534	0.0254692	0.0059317	0.0192	0.0097256	0.0301009	0.00797836	0.0192	0.0135392	0.0156105	0.00323363	0.0192	0.00822764	0.0213657	0.00252819		0.0192	0.00135991	0.00478467	-0.000779865	0.0192	0.00393561	0.00655535	-0.000238254	0.0192	0.0013148	0.00356965	0.000220588	0.0192	0.00164066	0.00497139	-6.26349e-05	0.0192
0.02048	0.0120077	0.0306542	0.00657062	0.02048	0.0121304	0.0195971	0.00504647	0.02048	0.010173	0.0447941	0.0112443	0.02048	0.00556021	0.0381307	0.00355304	0.02048	0.00905708	0.0253984	0.00600572	0.02048	0.00911264	0.0290398	0.00720048	0.02048	0.0124234	0.0154032	0.00323337	0.02048	0.0076478	0.0200069	0.00242953		0.02048	0.00184635	0.00524834	-0.000792683	0.02048	0.00397156	0.00608682	-0.000312509	0.02048	0.00146784	0.00358137	0.00011787	0.02048	0.0019186	0.00501107	0.000393995	0.02048
0.02048	0.0120077	0.0306542	0.00657062	0.02048	0.0121304	0.0195971	0.00504647	0.02048	0.010173	0.0447941	0.0112443	0.02048	0.00556021	0.0381307	0.00355304	0.02048	0.00905708	0.0253984	0.00600572	0.02048	0.00911264	0.0290398	0.00720048	0.02048	0.0124234	0.0154032	0.00323337	0.02048	0.0076478	0.0200069	0.00242953		0.02048	0.00184635	0.00524834	-0.000792683	0.02048	0.00397156	0.00608682	-0.000312509	0.02048	0.00146784	0.00358137	0.00011787	0.02048	0.0019186	0.00501107	0.000393995	0.02048
0.0256	0.0119199	0.03056	0.00729435	0.0256	0.00955473	0.0163182	0.0027963	0.0256	0.00739394	0.0360814	0.0102545	0.0256	0.00471608	0.0316137	0.00312289	0.0256	0.00629305	0.0220612	0.00472933	0.0256	0.00752354	0.023246	0.00528379	0.0256	0.00950297	0.0101356	0.00232885	0.0256	0.00640783	0.0148772	0.00175596		0.0256	0.00143613	0.00436828	-0.00152169	0.0256	0.00329635	0.00447087	0.000299676	0.0256	0.00118612	0.00293205	0.00014712	0.0256	0.00104177	0.00409023	0.00051198	0.0256
0.03072	0.00900041	0.0306705	0.00635819	0.03072	0.00746752	0.0130208	0.00142885	0.03072	0.00367448	0.0313137	0.00873337	0.03072	0.0054667	0.0275439	0.00314639	0.03072	0.00548645	0.0165219	0.00307556	0.03072	0.00592679	0.0160985	0.00386619	0.03072	0.00840806	0.00633139	0.0017995	0.03072	0.00568877	0.0141408	0.000980035		0.03072	0.00122627	0.00283572	-0.000732308	0.03072	0.00305547	0.00377678	-0.000264728	0.03072	0.00131149	0.00174244	-0.000213816	0.03072	0.00100261	0.00374374	0.00044847	0.03072
0.03584	0.0071263	0.0254041	0.00527395	0.03584	0.00653817	0.00957931	0.00137005	0.03584	0.00225154	0.0263151	0.00571646	0.03584	0.00340155	0.0252009	0.0022682	0.03584	0.00475024	0.0114091	0.00134425	0.03584	0.00611888	0.0133367	0.00343625	0.03584	0.00590511	0.00422543	0.00157603	0.03584	0.00492095	0.0101072	0.000868347		0.03584	0.000877773	0.00196675	-0.000968747	0.03584	0.00250718	0.00312446	-0.000510175	0.03584	0.000874124	0.00167092	0.000121258	0.03584	0.00071457	0.00255142	0.000665424	0.03584
0.04096	0.00534137	0.0213298	0.00337094	0.04096	0.00581628	0.00972062	0.00249772	0.04096	0.000119756	0.020701	0.00458233	0.04096	0.00303645	0.0282332	0.00188169	0.04096	0.00434808	0.0108617	0.00226071	0.04096	0.00523371	0.0120871	0.00422588	0.04096	0.00507723	0.00357286	0.00166422	0.04096	0.00420228	0.00450747	0.000391126		0.04096	0.000630364	0.00228178	-0.000645535	0.04096	0.00277453	0.00295421	-0.000152788	0.04096	0.000955005	0.00196269	0.00010957	0.04096	0.00114281	0.00239109	0.000499705	0.04096
0.04096	0.00534137	0.0213298	0.00337094	0.04096	0.00581628	0.00972062	0.00249772	0.04096	0.000119756	0.020701	0.00458233	0.04096	0.00303645	0.0282332	0.00188169	0.04096	0.00434808	0.0108617	0.00226071	0.04096	0.00523371	0.0120871	0.00422588	0.04096	0.00507723	0.00357286	0.00166422	0.04096	0.00420228	0.00450747	0.000391126		0.04096	0.000630364	0.00228178	-0.000645535	0.04096	0.00277453	0.00295421	-0.000152788	0.04096	0.000955005	0.00196269	0.00010957	0.04096	0.00114281	0.00239109	0.000499705	0.04096
0.04608	0.00636668	0.0232911	0.00160928	0.04608	0.00566001	0.00954202	0.00272948	0.04608	0.00158504	0.0207878	0.00490992	0.04608	0.00232418	0.0268545	0.0011146	0.04608	0.0029667	0.00868527	0.00218302	0.04608	0.00423659	0.0105486	0.00348979	0.04608	0.00473949	0.00361086	0.00221088	0.04608	0.00304748	0.0038465	-0.000570603		0.04608	0.000447276	0.00238067	-0.000772768	0.04608	0.00269791	0.00201643	-1.05958e-05	0.04608	0.000559829	0.00153225	-0.000256092	0.04608	0.000614554	0.00172005	2.60829e-05	0.04608
0.0512	0.00704363	0.0223112	0.00203927	0.0512	0.00573958	0.00568855	0.00340594	0.0512	0.0023772	0.0220129	0.00429994	0.0512	0.0014127	0.0192895	0.00169813	0.0512	0.00195497	0.0102325	0.0014699	0.0512	0.00312162	0.00994214	0.00287556	0.0512	0.00257691	0.00318222	0.00141499	0.0512	0.00416053	0.00336742	-0.000181834		0.0512	0.000676045	0.00267073	-0.000601787	0.0512	0.00392417	0.00261459	0.00031976	0.0512	0.000559801	0.000200218	-0.000563648	0.0512	0.00084077	0.00100937	0.000475582	0.0512
0.05632	0.0051321	0.0199473	0.00183313	0.05632	0.00480771	0.00280067	0.00456822	0.05632	0.00169279	0.0171688	0.00489482	0.05632	0.000570856	0.0152247	0.0015812	0.05632	0.0021662	0.00897853	0.00222687	0.05632	0.00312228	0.00953916	0.0029387	0.05632	0.00228156	0.00376686	0.00266268	0.05632	0.00409409	0.00425607	0.00233477		0.05632	0.00110924	0.00237847	-0.00136558	0.05632	0.00299429	0.00193983	0.000252008	0.05632	0.00115167	0.00013906	-0.00092677	0.05632	0.000665117	0.000930469	0.000397546	0.05632
0.06144	0.00409272	0.0163689	0.00234618	0.06144	0.0034915	0.00280833	0.00222301	0.06144	0.000953883	0.0198467	0.0030388	0.06144	0.000109656	0.0109847	-2.21993e-05	0.06144	0.0018081	0.00799178	0.0028292	0.06144	0.00230723	0.00883829	0.0019736	0.06144	0.00182706	0.005058	0.00148725	0.06144	0.00202114	0.00576491	0.00150392		0.06144	0.000603726	0.00305502	-4.71913e-07	0.06144	0.00272146	0.00102829	0.000434988	0.06144	0.00020926	0.00174104	-0.00122775	0.06144	0.000349796	0.00046831	0.000777889	0.06144
0.06144	0.00409272	0.0163689	0.00234618	0.06144	0.0034915	0.00280833	0.00222301	0.06144	0.000953883	0.0198467	0.0030388	0.06144	0.000109656	0.0109847	-2.21993e-05	0.06144	0.0018081	0.00799178	0.0028292	0.06144	0.00230723	0.00883829	0.0019736	0.06144	0.00182706	0.005058	0.00148725	0.06144	0.00202114	0.00576491	0.00150392		0.06144	0.000603726	0.00305502	-4.71913e-07	0.06144	0.00272146	0.00102829	0.000434988	0.06144	0.00020926	0.00174104	-0.00122775	0.06144	0.000349796	0.00046831	0.000777889	0.06144
0.06656	0.00370543	0.0146332	0.0027707	0.06656	0.00374311	0.00358014	0.00190271	0.06656	0.000941095	0.0208895	0.00375722	0.06656	4.24105e-05	0.00713982	-0.00130161	0.06656	0.0023019	0.00707377	0.00247747	0.06656	0.00224192	0.00756753	0.00263945	0.06656	0.000594697	0.00308452	0.000816505	0.06656	0.00149512	0.00508977	0.000564762		0.06656	-0.00011357	0.00236226	-9.24282e-05	0.06656	0.00234875	0.000932885	0.000468778	0.06656	4.23803e-05	0.00126919	-0.000757986	0.06656	0.000344255	0.00124272	0.0010216	0.06656
0.07168	0.00261695	0.0117158	0.00322159	0.07168	0.00334557	0.00278695	0.00228724	0.07168	0.0018744	0.0200501	0.00567065	0.07168	-0.000253123	0.00800055	-0.000647049	0.07168	0.00351323	0.0094375	0.00297687	0.07168	0.00187524	0.00645669	0.00173971	0.07168	0.00106796	0.00171714	0.000638183	0.07168	0.00177084	0.00312269	-0.000157663		0.07168	-0.000318485	0.00108928	-0.000471878	0.07168	0.00182105	0.000148045	0.000321201	0.07168	-6.1698e-06	0.00107472	-0.000664772	0.07168	-0.000401504	0.0022387	0.000848132	0.07168
0.0768	0.00380207	0.0121696	0.00283719	0.0768	0.00209828	-0.000926353	0.000895276	0.0768	0.00614793	0.0164751	0.00716199	0.0768	0.000644439	0.00783166	-0.000851275	0.0768	0.00373384	0.0100367	0.00301659	0.0768	0.00184521	0.00591404	0.0014825	0.0768	0.000953268	0.00104234	0.000346713	0.0768	0.0019363	0.00300453	-1.72923e-05		0.0768	9.51107e-05	0.00049048	-0.000266373	0.0768	0.00109287	-0.000614577	0.00030573	0.0768	0.000663429	0.000775673	-0.000415576	0.0768	-0.000457889	0.00332722	0.000484773	0.0768
0.08192	0.00447737	0.0155368	0.00312141	0.08192	0.00262571	-0.00114661	0.000369932	0.08192	0.00354413	0.0187801	0.00515088	0.08192	8.4273e-05	0.0104457	-0.000772052	0.08192	0.00226399	0.0107436	0.00149236	0.08192	0.00173838	0.00584677	0.00118096	0.08192	0.00115551	0.00105084	0.000128631	0.08192	0.00207502	0.00256154	3.97695e-05		0.08192	-0.000492868	-7.18574e-05	-0.000698283	0.08192	0.00131616	-0.000458886	0.000626987	0.08192	0.000420783	0.000894266	-9.89142e-05	0.08192	-0.0001996	0.00232588	0.000699938	0.08192
0.1024	0.00270853	0.017338	0.00223501	0.1024	0.000736192	-0.00282737	0.00129282	0.1024	0.00138994	0.0163814	0.00234635	0.1024	-0.000429574	0.00994243	-0.000529336	0.1024	0.000583761	0.00742461	0.001299	0.1024	0.00209215	0.00610349	0.00155511	0.1024	0.00162349	-0.00236934	-0.00132609	0.1024	0.00279339	0.00257739	9.09366e-05		0.1024	-0.000845674	-0.000104902	-0.00121448	0.1024	0.00120924	0.000275078	0.00076339	0.1024	0.000395627	-0.000293686	0.000164945	0.1024	-5.21373e-05	0.00177666	0.000245213	0.1024
0.12288	0.00211409	0.0101826	0.00213386	0.12288	0.00145903	-0.000168488	0.000796675	0.12288	0.00108968	0.0166903	0.00439988	0.12288	0.000591576	0.00555123	-0.000468618	0.12288	-0.000344488	0.00436219	0.000195405	0.12288	0.00215248	0.00350771	1.55313e-05	0.12288	0.0011973	-0.00116979	-0.00168824	0.12288	0.00292163	0.00285302	0.000659793		0.12288	-0.00106051	0.00104524	-0.000670486	0.12288	0.000993509	0.00040359	0.00101444	0.12288	0.000505796	0.000410386	0.000428731	0.12288	0.00062205	0.00229269	-0.00046844	0.12288
0.14336	0.00415928	0.00912918	0.0015394	0.14336	0.000811786	-0.000969413	-0.000583004	0.14336	0.00284627	0.0185615	0.00735293	0.14336	-0.00104763	0.00634719	0.000981076	0.14336	-0.000617429	0.00592316	6.48335e-05	0.14336	-0.000940565	0.000317322	-0.00114247	0.14336	0.000303808	-0.00104349	-0.00147337	0.14336	0.00102884	0.00203838	0.000889038		0.14336	-0.00100131	-0.000248634	-0.000724008	0.14336	0.000722573	0.00108169	0.00055305	0.14336	0.000414753	4.3824e-05	-0.000390999	0.14336	-0.000238629	0.00165699	0.000405184	0.14336
0.16384	0.00255317	0.0105276	0.000234168	0.16384	0.00143383	0.00205402	-0.000527095	0.16384	0.00180558	0.012508	0.00618313	0.16384	-0.000347341	0.00133772	0.000429609	0.16384	-0.00202804	0.0041787	-0.000840553	0.16384	-0.000935048	-0.00100757	-0.000740155	0.16384	-0.000659984	0.00079448	-8.78186e-05	0.16384	0.000778368	0.00378294	0.00201372		0.16384	-0.000523048	-8.29682e-05	-0.00094224	0.16384	0.000238113	0.0010999	0.000445929	0.16384	0.000521967	0.000436586	-0.000401368	0.16384	0.000228071	0.000188287	0.000631714	0.16384
0.18432	0.00180991	0.00755126	-0.000620318	0.18432	-0.000745665	0.00675452	0.00179087	0.18432	0.00272004	0.012684	0.00427151	0.18432	-0.000322711	0.00343669	0.000632864	0.18432	-0.00185913	0.00446675	4.64795e-06	0.18432	4.92486e-05	-0.000552591	0.00025379	0.18432	0.000944703	0.00232966	0.000431147	0.18432	-1.56972e-06	0.00157639	0.000545287		0.18432	-0.00098628	0.000227752	-0.000758947	0.18432	0.000897655	0.00048154	0.000518733	0.18432	-3.86146e-06	-0.000255946	-0.0011133	0.18432	0.000262571	0.00105043	-0.00035816	0.18432
0.2048	0.00182041	0.00896709	-0.000644466	0.2048	0.000716694	0.00485834	0.00137494	0.2048	0.000804596	0.0115191	0.00452558	0.2048	0.000102181	0.00165311	0.00084317	0.2048	-0.0001147	0.00375105	0.00128318	0.2048	-0.000466627	0.00480159	0.00031331	0.2048	0.00195432	0.00431566	0.000698379	0.2048	0.000257142	0.00288569	0.00147577		0.2048	-0.00160724	-0.00190689	-0.000847206	0.2048	0.00105134	0.00105465	0.000216449	0.2048	0.000321181	-0.00144192	-0.000542411	0.2048	-0.000633134	0.000568418	-5.98429e-05	0.2048
0.22528	0.00132953	0.00434737	-0.000778001	0.22528	0.000258592	0.000935778	-0.000332914	0.22528	0.000716553	0.0138671	0.00650167	0.22528	-0.00109118	0.00070886	0.000269967	0.22528	0.00111154	0.00338318	0.00156901	0.22528	-0.00092876	0.00150644	-0.000415112	0.22528	0.00179187	0.000931595	0.000512163	0.22528	0.000605731	0.00791762	0.00184477		0.22528	-0.00147435	-0.00204854	-0.00109557	0.22528	0.00108109	0.000459536	0.000592154	0.22528	0.000211888	-0.000401388	-0.000205822	0.22528	5.76611e-05	-0.000416795	0.000350302	0.22528
0.24576	0.0026088	0.00950762	0.000999153	0.24576	-0.000248753	0.00256277	0.00254958	0.24576	1.76079e-05	0.0191219	0.00564984	0.24576	-0.000841765	0.000208701	-0.000241012	0.24576	0.000805278	0.00123424	0.000976581	0.24576	-0.00120915	0.00241539	0.000848286	0.24576	0.00170629	-0.00237375	0.00023281	0.24576	-0.00045804	0.00608127	-0.000196503		0.24576	-0.00151547	-4.44053e-05	-0.000672747	0.24576	0.000139551	0.00219577	0.000751914	0.24576	0.000494744	-0.000381251	0.00060883	0.24576	-0.000793527	-0.000384429	0.000704753	0.24576
0.26624	0.00281357	0.0102558	0.00246465	0.26624	-0.000312263	0.00161281	-0.000549147	0.26624	0.00165617	0.017207	0.00482108	0.26624	-0.00261448	0.00550808	0.000319932	0.26624	0.000447016	-0.000285986	-0.000443282	0.26624	-0.00165615	0.00552246	6.87259e-05	0.26624	0.00150706	-0.00199805	0.000475509	0.26624	-0.00038191	0.00347202	-0.000129168		0.26624	-0.00133135	-0.000384015	-0.000781892	0.26624	0.000381774	0.00103538	0.00115217	0.26624	0.000143069	-0.000970728	4.01253e-05	0.26624	-0.000652794	0.0003646	-0.000124295	0.26624
0.28672	0.00109688	0.0100402	0.000995694	0.28672	0.00178846	0.00195883	0.00191161	0.28672	0.00352044	0.015296	0.00763887	0.28672	-0.00177431	0.00798467	0.000249665	0.28672	0.000396853	0.00368974	0.000176865	0.28672	-0.00196877	0.00226628	-5.15885e-05	0.28672	0.000862509	-0.000926561	0.00177249	0.28672	-0.00105137	0.00424703	-0.000660547		0.28672	-0.00108845	-0.000318132	-0.000930843	0.28672	0.00120673	0.00124177	0.000273992	0.28672	-1.18932e-05	-0.0003945	-0.000179834	0.28672	-0.000292045	-0.000569607	-8.08791e-05	0.28672
0.3072	0.00110441	0.0081652	0.00221607	0.3072	0.000947234	-0.000543906	0.000350845	0.3072	0.00301989	0.0155233	0.00664025	0.3072	-0.00124496	0.0137214	0.000485728	0.3072	0.0017054	0.00221937	-0.000377503	0.3072	-0.00102105	0.0023005	0.000564617	0.3072	0.00139096	0.000132666	0.000995236	0.3072	-0.000205576	0.00569223	0.000675292		0.3072	-0.00133087	-0.00092168	-0.000178747	0.3072	0.0010236	0.000646769	0.000841889	0.3072	-7.54794e-05	2.24454e-05	8.68315e-05	0.3072	-5.01763e-06	0.00159544	-0.000106109	0.3072
[truncated: 15 more columns]
